# Supplementary material for: Circadian clock features define novel subtypes among breast cancer cells and shape drug sensitivity
Source: Mol Syst Biol. 2025 Feb 24;21(4):315–40. doi: 10.1038/s44320-025-00092-7 (PMC11965565; doi:10.1038/s44320-025-00092-7)
Supplement: Supplementary file 3 — Dataset EV1 [file 44320_2025_92_MOESM3_ESM.xlsx]

## Sheet: description
Lists of gene names used for the genomic analysis of the cell line models.
> Core circadian clock gene list: Figure 4I; EV2D,E; EV4A,C,E.
> Extended circadian clock gene list: Figure 3D,E,F.

## Sheet: core_circ_genes
Gene	Alternative gene name
ARNTL	BMAL1
CLOCK
CRY1
CRY2
CSNK1D	CK1δ
CSNK1E	CK1ε
DBP
NPAS2
NR1D1	REV-ERBα
NR1D2	REV-ERBβ
PER1
PER2
PER3
RORA
RORB
RORC

## Sheet: extended_circ_genes
Gene	Alternative gene name
AHR	BHLHe76
AMPK	PRKAA2
ARNT2	BMAL2
ARNTL	BMAL1
BHLHE40	DEC1
BHLHE41	DEC2
BTRCP	β‐TrCP
CHD4
CIART	GM129, CHRONO
CLOCK
CREB1
CREBBP	CBP
CRY1
CRY2
CSNK1D	CK1δ
CSNK1E	CK1ε
CSNK2A1	CK2α
CUL4
DBP
DDB1
DDX5
DDX9	DHX9
EP300	P300
FBXL3
GATAD2a
GSK3B
HDAC1
HDAC3
HLF
JARID1a	KDM5A
LSD1	KDM1A
MBD2
MLL1	KMT2A
MTA2
NAMPT
NCoR
NFIL3	E4BP4
NONO
NPAS2
NR1D1	REV-ERBα
NR1D2	REV-ERBβ
PARP1
PER1
PER2
PER3
PKCa	PRKCA
PPARA
PPARG
RACK1
RGS16
RORA
RORB
RORC
SIRT1
SUV39H	HP1γ
TEF
TIMELESS
TNFA
TRAP150
WDR5
