# Supplementary material for: Circadian clock features define novel subtypes among breast cancer cells and shape drug sensitivity
Source: Mol Syst Biol. 2025 Feb 24;21(4):315–40. doi: 10.1038/s44320-025-00092-7 (PMC11965565; doi:10.1038/s44320-025-00092-7)
Supplement: Supplementary file 5 — Source data Fig. 2 [file 44320_2025_92_MOESM5_ESM.zip]

Archive with 19 entries (18 files):
- SD Figure 2/
- SD Figure 2/.DS_Store
- __MACOSX/SD Figure 2/._.DS_Store
- SD Figure 2/MSB-2024-12581_SourceData_Fig2A.xlsx
- __MACOSX/SD Figure 2/._MSB-2024-12581_SourceData_Fig2A.xlsx
- SD Figure 2/MSB-2024-12581_SourceData_Fig2F.xlsx
- __MACOSX/SD Figure 2/._MSB-2024-12581_SourceData_Fig2F.xlsx
- SD Figure 2/MSB-2024-12581_SourceData_Fig2G.xlsx
- __MACOSX/SD Figure 2/._MSB-2024-12581_SourceData_Fig2G.xlsx
- SD Figure 2/MSB-2024-12581_SourceData_Fig2H.xlsx
- __MACOSX/SD Figure 2/._MSB-2024-12581_SourceData_Fig2H.xlsx
- SD Figure 2/MSB-2024-12581_SourceData_Fig2D.xlsx
- __MACOSX/SD Figure 2/._MSB-2024-12581_SourceData_Fig2D.xlsx
- SD Figure 2/MSB-2024-12581_SourceData_Fig2E.xlsx
- __MACOSX/SD Figure 2/._MSB-2024-12581_SourceData_Fig2E.xlsx
- SD Figure 2/MSB-2024-12581_SourceData_Fig2B.xlsx
- __MACOSX/SD Figure 2/._MSB-2024-12581_SourceData_Fig2B.xlsx
- SD Figure 2/MSB-2024-12581_SourceData_Fig2C.xlsx
- __MACOSX/SD Figure 2/._MSB-2024-12581_SourceData_Fig2C.xlsx
