# Supplementary material for: Circadian clock features define novel subtypes among breast cancer cells and shape drug sensitivity
Source: Mol Syst Biol. 2025 Feb 24;21(4):315–40. doi: 10.1038/s44320-025-00092-7 (PMC11965565; doi:10.1038/s44320-025-00092-7)
Supplement: Supplementary file 5 — Source data Fig. 2 [file 44320_2025_92_MOESM5_ESM.zip › SD Figure 2/MSB-2024-12581_SourceData_Fig2A.xlsx]

## Sheet: period
Reporter	Replicate	Cell line
		HCC1143	HCC1937	HCC38	MDAMB468	HCC1806	HCC70	SUM149PT	BT549	CAL51	MDAMB231	MDAMB436	HCC1428	MCF7	T47D	MCF10A	U2OS-WT	U2OS-Cry1-sKO	U2OS-Cry2-sKO	U2OS-CRY1/2-dKO
Bmal1-Luc	1	26.6667	23.8333		25.1667		30.5	32.8333	26	52	24.5		33.3333	24.5	22.5	25.8333	23.5	21.1667	25.5	57.8333
	2	26.3333	24.5	23.8333	24.8333		30.3333	35.6667			21.8333		36.5	24.8333	22.8333	26.1667	23.5	21.8333	25.6667	44.1667
	3	26.6667	24.8333	17.3333	25	20.1667	30.3333	34.6667			22.1667		22.1667	24.8333	20.1667	25.8333	23.5		25.6667	51.5
	4	28.1667	25.8333	31.1667	25.3333	21.5	26.6667	33.8333	25.5	23				23.1667	23.5		24.5		25.1667	30.5
	5	28	26	31.6667	26.6667	22.5	26.8333	37.8333	24.8333		42.3333			23.1667	24.5		24.5		24.5	28.8333
	6	29.3333	26.1667		26.8333	22.5									24		24		24.6667	32.8333
	7
	8
Per2-Luc	1	25	25.5	34	25.3333	21.5	29.1667	28.5	26.3333	30.1667	23	27.3333	36.5	25.3333	24.3333	25.8333	22.6667
	2	24.5	27.6667	33.5	25.5	20.5	28.8333	27.5	28.5	31.3333		27	25.5	25.1667	25.5	26.1667	22.6667
	3	25.5	24	31	25.3333	22.8333	28.8333		27.8333	32	51.5	27.3333	31.8333	24.8333	25.3333	25.8333	22.6667
	4	26.6667	24.6667	31.1667		20.5		33.3333	27.1667	21.3333	30.6667	28		25.3333	22.8333		23.6667
	5	26.3333	24.1667			20.5			27.6667	21	30.5	28.1667		25	28		22.8333
	6	25.8333				20.3333					32.1667				27.6667		24.5

## Sheet: rhythmicity index
Reporter	Replicate	Cell line
		HCC1143	HCC1937	HCC38	MDAMB468	HCC1806	HCC70	SUM149PT	BT549	CAL51	MDAMB231	MDAMB436	HCC1428	MCF7	T47D	MCF10A	U2OS-WT	U2OS-Cry1-sKO	U2OS-Cry2-sKO	U2OS-CRY1/2-dKO
Bmal1-Luc	1	0.556473	0.233675		0.578604		0.119234	0.169654	0.107891	0.12075	0.246666		0.186957	0.74466	0.231559	0.44655	0.750247	0.152316	0.768308	0.136939
	2	0.550113	0.214709	0.152548	0.551108		0.165454	0.202136			0.236275		0.0891539	0.692951	0.100178	0.50314	0.771174	0.102054	0.808417	0.162914
	3	0.53254	0.190032	0.0894815	0.620843	0.106423	0.143054	0.189249			0.26378		0.138891	0.706226	0.293449	0.470989	0.744346		0.790524	0.122587
	4	0.664779	0.468416	0.531268	0.385569	0.205999	0.372044	0.287822	0.237553	0.0708259				0.637605	0.340227		0.616514		0.767833	0.103956
	5	0.665663	0.448327	0.335182	0.373019	0.325983	0.379619	0.164709	0.0809298		0.145678			0.571754	0.483355		0.624385		0.778541	0.157924
	6	0.56709	0.465218		0.300967	0.334812									0.350191		0.636821		0.756503	0.311794
	7
	8
Per2-Luc	1	0.466701	0.289847	0.311611	0.772265	0.168003	0.456962	0.0701886	0.119948	0.25621	0.12647	0.291836	0.113998	0.55446	0.383499	0.545442	0.852986
	2	0.397013	0.536207	0.28589	0.765637	0.118512	0.463218	0.0863226	0.0935813	0.314367		0.304549	0.134848	0.548726	0.496712	0.537654	0.859822
	3	0.48933	0.306211	0.474381	0.76471	0.124816	0.459047		0.101943	0.282	0.16158	0.216162	0.244425	0.535904	0.460863	0.550111	0.856525
	4	0.412955	0.550854	0.289665		0.148867		0.168523	0.209171	0.381891	0.230576	0.263244		0.630925	0.073053		0.762733
	5	0.415155	0.56186			0.174578			0.16624	0.296849	0.271651	0.27906		0.639769	0.322786		0.795978
	6	0.306217				0.173017					0.232828				0.388777		0.735042

## Sheet: classification
Subtype	TNBC-BL1				TNBC-BL2			TNBC-MES				BC-LumA			Epithelial	Osteosarcoma
Cell line	HCC1143	HCC1937	HCC38	MDAMB468	HCC1806	HCC70	SUM149PT	BT549	CAL51	MDAMB231	MDAMB436	HCC1428	MCF7	T47D	MCF10A	U2OS-WT	U2OS-Cry1-sKO	U2OS-Cry2-sKO	U2OS-CRY1/2-dKO
