# Supplementary material for: Circadian clock features define novel subtypes among breast cancer cells and shape drug sensitivity
Source: Mol Syst Biol. 2025 Feb 24;21(4):315–40. doi: 10.1038/s44320-025-00092-7 (PMC11965565; doi:10.1038/s44320-025-00092-7)
Supplement: Supplementary file 5 — Source data Fig. 2 [file 44320_2025_92_MOESM5_ESM.zip › SD Figure 2/MSB-2024-12581_SourceData_Fig2F.xlsx]

## Sheet: Avg_ph_diff_subtype
Time	TNBC-BL1	TNBC-BL2	TNBC-MES	LumA	Epithelial	Osteosarcoma
0	0.687125	0.503899	0.0508527	0.602283	2.30155	NaN
0.16667	0.688863	0.503887	0.0499629	0.600051	2.29478	NaN
0.22334	0.583963	0.502972	0.0481995	0.59624	2.29529	NaN
0.50001	0.703064	0.502844	0.0182051	0.594276	2.29579	NaN
0.66668	0.704834	0.502669	0.0184852	0.597011	2.28928	NaN
0.83335	0.703006	0.501734	0.0164916	0.595053	2.28981	NaN
1.00002	0.70323	0.500605	0.0158553	0.59268	2.28913	NaN
1.16669	-0.0472339	0.500422	0.0150179	0.590704	2.28966	NaN
1.33729	-0.0486247	0.500847	0.013494	0.588753	2.29021	NaN
1.50789	-0.0467948	0.499797	0.0122378	0.586386	2.29075	NaN
1.67849	-0.0730049	0.499686	0.0115915	0.580796	2.28442	NaN
1.84908	-0.0260525	0.499167	0.0100906	0.578881	2.285	NaN
2.01968	0.28406	0.499176	0.00943852	0.576055	2.28556	NaN
2.19028	0.285752	0.498677	0.0083961	0.572343	2.29165	NaN
2.36088	0.286282	0.498575	0.00806152	0.572087	2.29217	NaN
2.53148	0.283026	0.497618	0.00663687	0.572252	2.28612	NaN
2.70208	0.283212	0.497549	0.00654126	0.570354	2.28665	NaN
2.87268	0.284458	0.497503	0.00602668	0.568705	2.28719	NaN
3.04327	0.475163	0.49563	0.00506012	0.565126	2.28771	NaN
3.21387	0.474722	0.495414	0.00359469	0.562937	2.28822	NaN
3.38447	0.601074	0.495369	0.00232254	0.559637	2.28871	NaN
3.55507	0.602077	0.495338	0.00162237	0.556116	2.29434	NaN
3.72567	0.601974	0.494905	0.00135103	0.553902	2.29476	NaN
3.89627	0.601356	0.494266	0.000705053	0.550372	2.29517	NaN
4.06687	0.601673	0.494006	-0.000631434	0.548565	2.29558	NaN
4.23746	0.601663	0.49313	-0.0011197	0.548648	2.29597	NaN
4.40806	0.602603	0.493111	-0.00200036	0.54877	2.29636	NaN
4.57866	0.603135	0.492882	-0.00245977	0.546933	2.29673	NaN
4.74926	0.601753	0.492853	-0.00303064	0.543126	2.29705	NaN
4.91986	0.602315	0.492592	-0.00346445	0.543134	2.29736	NaN
5.09046	0.601124	0.492738	-0.00489792	0.538149	2.29765	1.90569
5.26106	0.601462	0.492716	-0.0060762	0.536358	2.29797	1.91104
5.43165	0.600628	0.492704	-0.00624374	0.534561	2.29825	1.91639
5.60225	0.602193	0.49269	-0.0067403	0.531257	2.29852	1.92926
5.77285	0.605211	0.49265	-0.00727812	0.527564	2.2988	1.93455
5.94345	0.601247	0.492428	-0.00775536	0.525436	2.29901	1.93983
6.11405	0.601589	0.4924	-0.00828927	0.523796	2.29926	1.94511
6.28465	0.601938	0.49179	0.0423555	0.522068	2.30409	1.95038
6.45525	0.602696	0.491093	0.0417575	0.52216	2.30424	0.868794
6.62584	0.602546	0.489987	0.0410686	0.520428	2.3044	0.877054
6.79644	0.603667	0.489946	0.0401862	0.517492	2.30456	0.881649
6.96704	0.604034	0.489919	0.0395381	0.514343	2.30471	0.515657
7.13764	0.604232	0.489976	0.0389615	0.512646	2.30922	0.520106
7.30824	0.604172	0.489877	0.0381086	0.586749	2.31364	0.885579
7.47884	0.605215	0.489776	0.0373484	0.586326	2.31371	0.891331
7.64944	0.606825	0.489751	0.0366741	0.584188	2.31377	0.895869
7.82003	0.606428	0.489722	0.0360277	0.583036	2.31385	0.669911
7.99063	0.608025	0.489497	0.0351885	0.581881	2.30859	0.67439
8.16123	0.608377	0.489472	0.0338025	0.578322	2.30872	0.678863
8.33183	0.608009	0.489448	0.0333263	0.577187	2.30883	0.68333
8.50243	0.606935	0.489236	0.0330787	0.576052	2.30892	0.907217
8.67303	0.606427	0.489208	0.0322853	0.574606	2.30901	0.911694
8.84363	0.607127	0.48925	0.0317395	0.573459	2.30915	0.916167
9.01422	0.607038	0.489164	0.0309295	0.571292	2.30927	0.920635
9.18482	0.607913	0.489161	0.03036	0.566904	2.30448	0.9251
9.35542	0.607509	0.489073	0.0297478	0.565796	2.30461	0.929561
9.52602	0.607636	0.488808	0.0292177	0.565629	2.30869	0.934019
9.69662	0.608479	0.488757	0.0287123	0.565488	2.30395	0.938475
9.86722	0.608935	0.488674	0.0280347	0.563503	2.30411	0.946208
10.0378	0.609318	0.488579	0.0268351	0.562376	2.30429	0.947527
10.2084	0.609272	0.48854	0.0247702	0.561226	2.30447	0.955191
10.379	0.609573	0.488476	0.0241631	0.558686	2.30469	0.959622
10.5496	0.609834	0.488344	0.0235847	0.556684	2.30489	0.964053
10.7202	0.609466	0.488278	0.0230791	0.555756	2.3051	0.968482
10.8908	0.610866	0.48826	0.0226068	0.554785	2.30529	0.97291
11.0614	0.613934	0.488787	0.0218462	0.553659	2.30549	0.980707
11.232	0.613588	0.489906	0.0212825	0.553336	2.30571	0.985111
11.4026	0.613535	0.489224	0.0207347	0.552195	2.30592	0.989513
11.5732	0.613586	0.489183	0.0199985	0.549514	2.30614	0.997006
11.7438	0.61317	0.488947	0.018959	0.548476	2.30638	1.00139
11.9144	0.614023	0.488967	0.0184918	0.547346	2.30662	1.00578
12.085	0.614929	0.488811	0.0181324	0.546216	2.30687	1.01339
12.2556	0.615196	0.488789	0.0176261	0.545078	2.30714	1.01775
12.4262	0.615912	0.488713	0.0171548	0.579897	2.3074	1.02212
12.5968	0.616177	0.487856	0.0167546	0.57948	2.30767	1.02958
12.7674	0.617279	0.48795	0.0162218	0.578391	2.30796	1.03391
12.938	0.617325	0.487922	0.0158514	0.575837	2.30825	1.03825
13.1086	0.616797	0.487901	0.0144757	0.574926	2.30852	1.04258
13.2792	0.616563	0.487893	0.0140126	0.573663	2.30878	1.04691
13.4498	0.615842	0.487862	0.0136769	0.572591	2.30907	1.05125
13.6204	0.61674	0.487827	0.0132088	0.571457	2.30936	1.05846
13.791	0.616143	0.487629	0.0127786	0.570981	2.30966	1.06277
13.9616	0.616858	0.48762	0.0123421	0.569809	2.30997	1.06708
14.1322	0.616791	0.487607	0.0121954	0.570497	2.31027	1.07139
14.3028	0.61708	0.487003	0.0115997	0.568747	2.31058	1.07848
14.4734	0.617673	0.487042	0.0112412	0.567472	2.31089	1.08276
14.644	0.617225	0.487044	0.0101652	0.566394	2.3112	1.08703
14.8146	0.617514	0.48704	0.00979204	0.564342	2.31151	1.09402
14.9852	0.618902	0.487054	0.00914153	0.563265	2.31182	1.09827
15.1558	0.619975	0.487114	0.00876469	0.563075	2.31213	1.10252
15.3264	0.619885	0.48706	0.00832602	0.561986	2.31242	1.10676
15.497	0.620236	0.486944	0.00791615	0.560918	2.31638	1.111
15.6676	0.620538	0.486928	0.0074554	0.559848	2.31664	1.11523
15.8382	0.620885	0.486941	0.00695371	0.5581	2.3169	1.11946
16.0088	0.621068	0.487091	0.0252443	0.557462	2.31715	1.1263
16.1794	0.621686	0.487159	0.0248757	0.555799	2.31478	1.1305
16.35	0.622277	0.487133	0.0243767	0.554088	2.31507	1.13469
16.5206	0.623569	0.486616	0.0239811	0.553195	2.31532	1.13888
16.6912	0.623779	0.486642	0.0236482	0.552154	2.31894	1.14306
16.8618	0.62362	0.486668	0.0226765	0.551096	2.31656	1.14987
17.0324	0.623423	0.486626	0.0224097	0.55007	2.31991	1.15402
17.203	0.623536	0.608587	0.021895	0.548129	2.3201	1.15816
17.3736	0.624282	0.608974	0.0214292	0.547003	2.32027	1.1623
17.5442	0.624534	0.609843	0.0209182	0.545266	2.32042	1.16643
17.7148	0.62503	0.610712	0.0204823	0.544274	2.32058	1.17301
17.8853	0.625309	0.611049	0.0199043	0.543281	2.32071	1.17711
18.0559	0.625978	0.611915	0.0195566	0.541038	2.32084	1.18121
18.2265	0.626896	0.612776	0.0190513	0.539501	2.32098	1.1877
18.3971	0.627117	0.613582	0.0185856	0.538836	2.3211	1.19176
18.5677	0.626695	0.61445	0.0183871	0.537872	2.32118	1.19372
18.7383	0.626953	0.614837	0.0179003	0.536293	2.32127	1.20023
18.9089	0.627187	0.6152	0.0174943	0.535351	2.32133	1.20427
19.0795	0.627187	0.616083	0.0169858	0.53441	2.3214	1.20831
19.2501	0.627657	0.616978	0.0165474	0.532819	2.32449	1.21234
19.4207	0.627861	0.617349	0.0160393	0.532048	2.3245	1.21651
19.5913	0.627701	0.61781	0.0155244	0.53118	2.32449	1.2227
19.7619	0.627663	0.618686	0.0150434	0.530342	2.32452	1.2267
19.9325	0.62894	0.619611	0.0145842	0.529396	2.32454	1.2307
20.1031	0.629461	0.620032	0.0141649	0.527859	2.3272	1.23469
20.2737	0.629667	0.620947	0.0136204	0.527632	2.32968	1.23867
20.4443	0.629284	0.621859	0.0129849	0.526761	2.32952	1.24711
20.6149	0.630094	0.622785	0.0125016	0.52572	2.32941	1.25105
20.7855	0.629846	0.62372	0.0116568	0.524853	2.32931	1.25322
20.9561	0.630411	0.624128	0.0111412	0.52395	2.32918	1.25717
21.1267	0.631227	0.624559	0.010683	0.522936	2.32905	1.26329
21.2973	0.630895	0.625492	0.0102512	0.522192	2.32891	1.26721
21.4679	0.631065	0.626409	0.00956203	0.520144	2.32876	1.27113
21.6385	0.631836	0.627329	0.00906484	0.519206	2.32864	1.27505
21.8091	0.63199	0.627847	0.00848523	0.517745	2.3285	1.27896
21.9797	0.631987	0.628353	0.00801607	0.516787	2.32836	1.28287
22.1503	0.633369	0.62924	0.00750145	0.515342	2.3282	1.28678
22.3209	0.634335	0.63017	0.00692115	0.514464	2.32805	1.29267
22.4915	0.634032	0.631089	0.00633661	0.513497	2.32794	1.29656
22.6621	0.633814	0.631522	0.00590954	0.512554	2.32778	1.30249
22.8327	0.633894	0.632458	0.00533495	0.510998	2.32761	1.30635
23.0033	0.633597	0.633681	0.00483419	0.510035	2.32982	1.31021
23.1739	0.634062	0.634606	0.00425478	0.509094	2.32796	1.31407
23.3445	0.63449	0.635102	0.00364682	0.508167	2.32784	1.31793
23.5151	0.634766	0.635529	0.00310036	0.506564	2.32976	1.3237
23.6857	0.634615	0.636416	0.00251346	0.505128	2.32954	1.32931
23.8563	0.63508	0.637353	0.00212209	0.504116	2.33118	1.33312
24.0269	0.635152	0.638492	0.00154694	0.503288	2.33102	1.33694
24.1975	0.634844	0.639474	0.000748269	0.502217	2.33083	1.34075
24.3681	0.635051	0.640388	0.000194255	0.501199	2.32931	1.34643
24.5387	0.635167	0.640823	-0.000346644	0.499611	2.32914	1.35021
24.7093	0.634869	0.64174	-0.000988366	0.498619	2.32892	1.35399
24.8799	0.635124	0.6427	-0.00153699	0.497604	2.32878	1.35778
25.0505	0.635424	0.643623	-0.00213533	0.496594	2.32859	1.36338
25.2211	0.635541	0.644567	-0.00259911	0.495198	2.32841	1.36415
25.3917	0.63587	0.645023	-0.00741936	0.494186	2.32823	1.36793
25.5623	0.636114	0.645613	-0.00781511	0.493192	2.32805	1.37172
25.7329	0.636339	0.646559	-0.00834791	0.492175	2.32789	1.3755
25.9035	0.636759	0.64773	-0.00882987	0.491187	2.32774	1.38093
26.0741	0.636455	0.648733	-0.00944242	0.489644	2.32758	1.38469
26.2447	0.637093	0.649288	-0.0102265	0.488721	2.32744	1.38844
26.4153	0.637154	0.649843	-0.0107266	0.487663	2.32726	1.39219
26.5859	0.637249	0.650816	-0.0112507	0.486626	2.32709	1.39593
26.7565	0.637935	0.651783	-0.011709	0.485584	2.32694	1.39967
26.9271	0.637696	0.65289	-0.0121329	0.484206	2.32682	1.40341
27.0977	0.636892	0.653865	-0.0126909	0.483182	2.3267	1.40743
27.2683	0.637177	0.654431	-0.0132592	0.482152	2.32656	1.41272
27.4389	0.637414	0.655394	-0.0138156	0.481143	2.32643	1.41643
27.6095	0.637375	0.656352	-0.0143063	0.48024	2.3263	1.42172
27.7801	0.637497	0.657331	-0.0149909	0.479207	2.32617	1.42681
27.9507	0.637601	0.658319	-0.0154957	0.477305	2.32735	1.43047
28.1213	0.638129	0.658837	-0.0160904	0.476302	2.32722	1.43413
28.2919	0.63814	0.65983	-0.0165443	0.474923	2.32709	1.43778
28.4625	0.638658	0.660818	-0.0171634	0.473595	2.32799	1.44143
28.6331	0.638525	0.661801	-0.0177039	0.472298	2.32931	1.44507
28.8037	0.63845	0.66234	-0.0182107	0.471297	2.32912	1.45022
28.9743	0.638789	0.663324	-0.018786	0.470243	2.32893	1.45384
29.1449	0.638896	0.664428	-0.0193157	0.469404	2.32872	1.45746
29.3155	0.639064	0.665431	-0.0198964	0.468493	2.32852	1.46107
29.4861	0.639334	0.666525	-0.0204451	0.467463	2.32754	1.46468
29.6567	0.63936	0.666827	-0.0208721	0.466413	2.32737	1.46849
29.8272	0.639599	0.66751	-0.0214055	0.464977	2.32719	1.47255
29.9978	0.639719	0.668524	-0.0219856	0.463937	2.32699	1.47748
30.1684	0.640068	0.669431	-0.0226115	0.462938	2.3268	1.48106
30.339	0.639992	0.670502	-0.023229	0.461933	2.3259	1.48465
30.5096	0.640101	0.671057	-0.0237441	0.460991	2.32571	1.48822
30.6802	0.640131	0.672172	-0.0244111	0.459713	2.32551	1.4918
30.8508	0.641264	0.673241	-0.0249892	0.458697	2.32533	1.49537
31.0214	0.641645	0.674271	-0.0254818	0.457719	2.32429	1.49893
31.192	0.641438	0.675285	-0.0260253	0.456555	2.32409	1.5038
31.3626	0.640703	0.675847	-0.0265102	0.455547	2.32389	1.50777
31.5332	0.640825	0.676867	0.011233	0.453876	2.32451	1.51131
31.7038	0.640622	0.677897	0.0105568	0.452863	2.32429	1.51484
31.8744	0.640679	0.678932	0.00989829	0.451948	2.32463	1.51838
32.045	0.640487	0.680142	0.00933557	0.450983	2.32435	1.52301
32.2156	0.641221	0.680758	0.0087581	0.449992	2.32407	1.52653
32.3862	0.641635	0.681419	0.00812562	0.448839	2.32378	1.53004
32.5568	0.641663	0.682526	0.00755511	0.447744	2.32351	1.53354
32.7274	0.64169	0.683331	0.006969	0.446755	2.32422	1.53704
32.898	0.645196	0.684533	0.00638635	0.445346	2.32389	1.54053
33.0686	0.645479	0.685044	0.00569517	0.444342	2.3236	1.54514
33.2392	0.645903	0.571341	0.00509064	0.443367	2.32322	1.54861
33.4098	0.646113	0.572637	0.00439624	0.442489	2.32288	1.55227
33.5804	0.646075	0.573948	0.0037876	0.441546	2.32249	1.55573
33.751	0.64619	0.575295	0.00316485	0.44055	2.32211	1.56027
33.9216	0.646847	0.576569	0.0025527	0.439605	2.32164	1.56371
34.0922	0.647243	0.577521	0.0020848	0.438192	2.32125	1.56715
34.2628	0.647514	0.578781	0.00157403	0.437364	2.32086	1.57058
34.4334	0.647571	0.579675	0.00100821	0.436412	2.32043	1.57509
34.604	0.647691	0.581	0.000401008	0.435459	2.32002	1.5785
34.7746	0.648078	0.582292	-0.000158708	0.434541	2.32002	1.5819
34.9452	0.648148	0.583661	-0.00095917	0.433461	2.31976	1.5853
35.1158	0.648445	0.584913	-0.00152609	0.432606	2.31929	1.58976
35.2864	0.648783	0.585975	-0.00215557	0.431189	2.3188	1.59263
35.457	0.648996	0.587227	-0.00277194	0.430223	2.31827	1.59602
35.6276	0.649195	0.588299	-0.00335257	0.429321	2.31777	1.5994
35.7982	0.649471	0.58929	-0.00418945	0.42845	2.31721	1.60385
35.9688	0.649574	0.590527	-0.00470595	0.427504	2.31667	1.60748
36.1394	0.649672	0.591856	-0.0116699	0.426718	2.31675	1.61084
36.31	0.649816	0.593154	-0.0122022	0.425759	2.31626	1.61419
36.4806	0.65039	0.594224	-0.0128405	0.424867	2.31564	1.61754
36.6512	0.650435	0.595579	-0.0135406	0.423958	2.31513	1.62089
36.8218	0.650394	0.597006	-0.0142346	0.422596	2.3146	1.62423
36.9924	0.650751	0.59828	-0.0148884	0.421895	2.31406	1.62858
37.163	0.650992	0.599316	-0.0154988	0.420946	2.31352	1.63277
37.3336	0.651024	0.600616	-0.0160538	0.42008	2.31296	1.63698
37.5042	0.651654	0.601934	-0.0164864	0.419077	2.31245	1.64027
37.6748	0.651948	0.603343	-0.0171804	0.417942	2.31192	1.64356
37.8454	0.651934	0.604081	-0.0173935	0.416991	2.31139	1.64684
38.016	0.652105	0.605681	-0.0182314	0.415953	2.31086	1.6496
38.1866	0.652075	0.606933	-0.0187057	0.415011	2.3101	1.65371
38.3572	0.652228	0.607767	-0.019195	0.414195	2.30957	1.65698
38.5278	0.652315	0.608964	-0.0197862	0.412627	2.30911	1.66025
38.6984	0.65223	0.610055	-0.0204024	0.411833	2.30862	1.66351
38.869	0.652384	0.611164	-0.0210291	0.410909	2.30806	1.66677
39.0396	0.652407	0.612492	-0.021575	0.410046	2.30724	1.67002
39.2102	0.652508	0.623444	-0.0223238	0.409117	2.3068	1.67327
39.3808	0.652394	0.624782	-0.0226289	0.408094	2.30633	1.67652
39.5514	0.652585	0.626213	-0.0232846	0.407108	2.30585	1.67976
39.722	0.652744	0.627197	-0.0237333	0.406327	2.3053	1.683
39.8926	0.653065	0.628158	-0.0242736	0.405374	2.30483	1.68623
40.0632	0.652934	0.629457	-0.0248874	0.404437	2.30432	1.6901
40.2338	0.653085	0.630823	-0.0255102	0.403862	2.30383	1.69406
40.4044	0.653267	0.6323	-0.0261139	0.402928	2.30336	1.69726
40.575	0.653539	0.633564	-0.0267985	0.402055	2.30306	1.70046
40.7456	0.653539	0.63466	-0.0273022	0.400848	2.30261	1.70422
40.9162	0.653937	0.635691	-0.0274605	0.399979	2.30211	1.70714
41.0868	0.653938	0.636885	-0.0279209	0.399145	2.30166	1.71033
41.2574	0.654063	0.63831	-0.028508	0.398289	2.30119	1.71408
41.428	0.654128	0.639367	-0.0291784	0.397358	2.30081	1.71726
41.5986	0.653894	0.640712	-0.0299638	0.396497	2.30039	1.72043
41.7692	0.654028	0.641886	-0.0306306	0.395874	2.29995	1.72334
41.9397	0.654025	0.642993	-0.0311405	0.395043	2.2995	1.72703
42.1103	0.65388	0.644127	-0.0318289	0.394092	2.29903	1.73019
42.2809	0.654012	0.64553	-0.032425	0.393322	2.29858	1.73335
42.4515	0.654073	0.646811	-0.0326185	0.39245	2.29815	1.73718
42.6221	0.654197	0.647856	-0.0332918	0.391616	2.29772	1.74032
42.7927	0.654077	0.649005	-0.0339343	0.390688	2.29728	1.74345
42.9633	0.654351	0.649879	-0.0344903	0.389862	2.29683	1.74729
43.1339	0.654458	0.651048	-0.0350463	0.389119	2.29639	1.75041
43.3045	0.654506	0.652069	-0.0356896	0.388003	2.29594	1.75353
43.4751	0.654502	0.653231	-0.0363435	0.387282	2.2955	1.75794
43.6457	0.654588	0.654675	-0.0368061	0.386153	2.29506	1.76102
43.8163	0.654795	0.65564	-0.03708	0.385387	2.29465	1.76411
43.9869	0.654791	0.656936	-0.0375637	0.384569	2.29419	1.76718
44.1575	0.655031	0.658423	-0.0382599	0.383759	2.29373	1.77071
44.3281	0.65499	0.659704	-0.039008	0.382911	2.2933	1.77369
44.4987	0.654852	0.660471	-0.0394553	0.382162	2.2915	1.77726
44.6693	0.654806	0.661776	-0.040014	0.381401	2.29101	1.7803
44.8399	0.654799	0.662747	-0.0408056	0.380805	2.29051	1.78329
45.0105	0.65461	0.663741	-0.0412316	0.38005	2.29	1.78634
45.1811	0.65465	0.665069	-0.0418533	0.379265	2.28947	1.78938
45.3517	0.654544	0.666362	-0.0418211	0.378463	2.28898	1.79266
45.5223	0.654706	0.667729	-0.0422239	0.37768	2.28849	1.79613
45.6929	0.654768	0.669056	-0.0426552	0.376508	2.28798	1.79916
45.8635	0.654925	0.670391	-0.0431113	0.375732	2.28743	1.80219
46.0341	0.654924	0.671607	-0.0438486	0.374969	2.28688	1.80521
46.2047	0.654996	0.672686	-0.0446386	0.37438	2.28633	1.80822
46.3753	0.654947	0.673903	-0.0447854	0.373596	2.28575	1.81122
46.5459	0.65504	0.67524	-0.0450134	0.372833	2.28517	1.81468
46.7165	0.655096	0.676361	-0.0455029	0.372145	2.28459	1.81767
46.8871	0.65503	0.677906	-0.046012	0.371655	2.28394	1.82065
47.0577	0.655073	0.679383	-0.0464946	0.370851	2.28327	1.82362
47.2283	0.655332	0.680154	-0.0471848	0.370091	2.28213	1.82658
47.3989	0.654915	0.681481	-0.0474681	0.369335	2.28149	1.82954
47.5695	0.654748	0.682809	-0.0475478	0.368644	2.28087	1.83262
47.7401	0.654781	0.684156	-0.0482197	0.3679	2.28021	1.83597
47.9107	0.654649	0.685397	-0.0486478	0.367148	2.27956	1.83923
48.0813	0.654757	0.686738	-0.0492098	0.366147	2.2789	1.84232
48.2519	0.654723	0.688066	-0.0496317	0.365399	2.27819	1.84544
48.4225	0.654261	0.689424	-0.0496193	0.36466	2.27747	1.84835
48.5931	0.654417	0.690525	-0.0501065	0.364228	2.27673	1.85126
48.7637	0.654482	0.691859	-0.0505738	0.363592	2.27622	1.85416
48.9343	0.654424	0.693252	-0.0510135	0.362795	2.27552	1.85706
49.1049	0.654453	0.694565	-0.0514108	0.362145	2.27473	1.86011
49.2755	0.654537	0.695726	-0.0435314	0.361415	2.27403	1.86375
49.4461	0.654123	0.696764	-0.043506	0.360781	2.2712	1.8666
49.6167	0.65403	0.698071	-0.0439309	0.360138	2.27048	1.86993
49.7873	0.654153	0.699268	-0.0445465	0.359321	2.26968	1.87276
49.9579	0.654081	0.700606	-0.0450003	0.358583	2.26897	1.87557
50.1285	0.653909	0.70181	-0.0451881	0.357783	2.26828	1.87882
50.2991	0.653823	0.703135	-0.0451685	0.357177	2.26756	1.88161
50.4697	0.653404	0.704618	-0.045692	0.35647	2.26686	1.8844
50.6403	0.653302	0.70577	-0.0460738	0.356058	2.2662	1.88749
50.8109	0.653162	0.707258	-0.0463938	0.355508	2.26547	1.89025
50.9815	0.653032	0.707987	-0.0469324	0.354559	2.26473	1.89301
51.1521	0.653162	0.709207	-0.0464385	0.353906	2.26398	1.89576
51.3227	0.652911	0.710365	-0.0467856	0.353201	2.26254	1.89871
51.4933	0.652994	0.711621	-0.0471128	0.352343	2.26182	1.90143
51.6639	0.652759	0.712812	-0.0476139	0.351622	2.26116	1.90415
51.8345	0.652553	0.714285	-0.048091	0.350904	2.26045	1.90753
52.0051	0.652382	0.715567	-0.0482131	0.350168	2.25982	1.91065
52.1757	0.652213	0.716612	-0.0483376	0.349581	2.25915	1.91335
52.3463	0.652338	0.717905	-0.0486558	0.349208	2.25848	1.91605
52.5169	0.652186	0.719316	-0.0490883	0.348613	2.25771	1.91874
52.6875	0.65206	0.720595	-0.0493579	0.347898	2.25705	1.92142
52.8581	0.652021	0.721764	-0.0488557	0.316337	2.25636	1.92409
53.0287	0.65162	0.7229	-0.0491702	0.315567	2.25571	1.92675
53.1993	0.651516	0.724069	-0.0496138	0.314699	2.25512	1.93015
53.3699	0.651211	0.725075	-0.0497443	0.314304	2.25457	1.9328
53.5405	0.651132	0.726425	-0.0126902	0.31352	2.25395	1.93568
53.7111	0.651217	0.728071	-0.0132658	0.312673	2.2534	1.93831
53.8816	0.65103	0.729289	-0.0136951	0.312357	2.2532	1.94094
54.0522	0.650848	0.730294	-0.0138525	0.311596	2.25263	1.94355
54.2228	0.650664	0.731458	-0.0137623	0.310842	2.25207	1.9464
54.3934	0.650716	0.732549	-0.0139741	0.310091	2.25152	1.94899
54.564	0.650497	0.733549	-0.0144117	0.309395	2.25096	1.95157
54.7346	0.65018	0.735028	-0.014396	0.308695	2.25042	1.95417
54.9052	0.650148	0.736402	-0.0142936	0.307958	2.24988	1.95673
55.0758	0.649671	0.737641	-0.0141291	0.307283	2.24938	1.95939
55.2464	0.649464	0.738837	-0.0142703	0.306582	2.24885	1.96192
55.417	0.64971	0.73965	-0.0144939	0.30614	2.24832	1.96445
55.5876	0.649488	0.740869	-0.00696421	0.305408	2.24777	1.96697
55.7582	0.649714	0.742105	-0.00694017	0.304692	2.24725	1.9692
55.9288	0.649517	0.743002	-0.00695516	0.304089	2.24674	1.97231
56.0994	0.649301	0.744348	-0.00717036	0.303463	2.24626	1.97479
56.27	0.648735	0.74552	-0.00693794	0.302644	2.24576	1.9776
56.4406	0.6491	0.746676	-0.00149972	0.268982	2.24531	1.98088
56.6112	0.648585	0.747852	-0.00161109	0.268635	2.24487	1.98351
56.7818	0.648571	0.748636	-0.00174168	0.267884	2.24435	1.98595
56.9524	0.648367	0.749796	-0.00182209	0.267121	2.24389	1.98857
57.123	0.648087	0.750821	-0.0017207	0.266372	2.24412	1.99099
57.2936	0.647952	0.752388	-0.00138635	0.265929	2.24364	1.9934
57.4642	0.64806	0.753551	-0.00110709	0.265297	2.24318	1.99606
57.6348	0.647977	0.754679	-0.00102567	0.264556	2.24325	1.99845
57.8054	0.647883	0.755851	-0.00114793	0.264574	2.24278	2.00083
57.976	0.647788	0.756869	-0.0011474	0.263786	2.24231	2.0032
58.1466	0.647218	0.758023	-0.000741905	0.263035	2.24188	2.00556
58.3172	0.647334	0.758938	-0.000753168	0.262067	2.24141	2.00797
58.4878	0.647124	0.760156	-0.00067927	0.261334	2.23978	2.01031
58.6584	0.646908	0.761775	-0.000730805	0.260606	2.23924	2.01264
58.829	0.64665	0.762894	-0.000461047	0.259992	2.23876	2.01496
58.9996	0.646429	0.763847	-0.000184802	0.25961	2.23827	2.01727
59.1702	0.646283	0.765068	-0.000133181	0.259187	2.23778	2.01957
59.3408	0.645819	0.766248	-0.000190031	0.258463	2.23728	2.02186
59.5114	0.645629	0.767409	-0.000165402	0.257814	2.23525	2.0244
59.682	0.645068	0.768857	-0.000102082	0.256977	2.23471	2.02667
59.8526	0.644817	0.769854	-0.000126804	0.256273	2.23424	2.02972
60.0232	0.644493	0.770947	-0.00027883	0.256549	2.23373	2.03197
60.1938	0.644607	0.772333	0.000299821	0.255946	2.23321	2.03421
60.3644	0.644559	0.773696	0.000296176	0.255267	2.23271	2.03644
60.535	0.644392	0.774536	0.000125605	0.254579	2.23216	2.03866
60.7056	0.643917	0.775716	0.000423491	0.253765	2.23164	2.04086
60.8762	0.644076	0.7771	0.000471378	0.253864	2.23177	2.04384
61.0468	0.643826	0.778275	0.000510262	0.253751	2.23124	2.04715
61.2174	0.643351	0.858816	0.000258938	0.25305	2.23068	2.04933
61.388	0.643305	0.860149	0.000370361	0.252399	2.23008	2.05152
61.5586	0.64293	0.861573	0.00100595	0.252256	2.22956	2.05368
61.7292	0.642335	0.863312	0.000890848	0.242469	2.22899	2.05584
61.8998	0.642075	0.864777	0.000694377	0.241833	2.22846	2.05797
62.0704	0.641546	0.994991	0.000843351	0.241781	2.22787	2.05989
62.241	0.641384	0.997104	0.000832043	0.241145	2.22733	2.06209
62.4116	0.641587	0.999323	0.00113689	0.240385	2.22676	2.06437
62.5822	0.64112	1.00149	0.00107457	0.240645	2.22615	2.06644
62.7528	0.640673	1.00348	0.00157616	0.240318	2.22407	2.0685
62.9234	0.640544	1.00573	0.00136531	0.239695	2.22342	2.07013
63.094	0.639821	1.00738	0.00139162	0.239607	2.2228	2.07216
63.2646	0.639492	1.0093	0.0010547	0.239222	2.22222	2.07419
63.4352	0.639606	1.01145	0.00123887	0.238601	2.22163	2.07593
63.6058	0.639221	1.01359	0.00126947	0.2385	2.22107	2.07798
63.7764	0.638874	1.01543	0.00113878	0.23794	2.22038	2.07996
63.947	0.638768	1.0171	0.00131951	0.237322	2.21978	2.08193
64.1176	0.638421	1.0191	0.00158163	0.237587	2.21916	2.08389
64.2882	0.638844	1.02034	0.00143673	0.321914	2.21858	2.08583
64.4588	0.639183	1.44616	0.00146332	0.321188	2.21881	2.08784
64.6294	0.638562	1.44867	0.00191055	0.320929	2.21831	2.08975
64.8	0.638909	1.45097	0.00199944	0.320629	2.21772	2.09173
64.9706	0.639613	1.45347	0.0019606	0.32057	2.2172	2.09471
65.1412	0.640053	1.45575	0.00199291	0.319768	2.21665	2.09659
65.3118	0.640808	1.45788	0.00209077	0.318518	2.21609	2.09846
65.4824	0.640508	1.46034	0.0124557	0.318868	2.21399	2.10032
65.653	0.640904	1.46258	0.0123889	0.318225	2.21334	2.10216
65.8235	0.641577	1.46501	0.0125126	0.317847	2.21283	2.104
65.9941	0.641724	1.46739	0.0123811	0.317206	2.21229	2.10583
66.1647	0.641905	1.46989	0.0126426	0.317312	2.21165	2.10764
66.3353	0.641476	1.47243	0.0125549	0.317274	2.21112	2.10945
66.5059	0.641773	1.47489	-0.0502117	0.316405	2.21067	2.11124
66.6765	0.641254	1.47704	-0.0504348	0.315744	2.21002	2.11401
66.8471	0.641406	1.47965	-0.0502769	0.315659	2.20953	2.11586
67.0177	0.641149	1.48205	-0.0500813	0.314863	2.209	2.11763
67.1883	0.641126	1.48463	-0.0500772	0.314574	2.20851	2.11938
67.3589	0.640981	1.48756	-0.0499143	0.314447	2.20806	2.12117
67.5295	0.640649	1.48981	-0.0499477	0.313484	2.20914	2.12289
67.7001	0.641002	1.4922	-0.0493203	0.31342	2.20869	2.12456
67.8707	0.640962	1.49455	-0.0492324	0.312712	2.20822	2.12626
68.0413	0.640707	1.49672	-0.0490314	0.312427	2.20782	2.12795
68.2119	0.64024	1.4991	-0.0491576	0.311971	2.20831	2.12964
68.3825	0.640358	1.50168	-0.0483873	0.311996	2.20791	2.13132
68.5531	0.640089	1.50379	-0.0484265	0.311175	2.20753	2.13298
68.7237	0.640407	1.50586	-0.0481761	0.310844	2.20717	2.13472
68.8943	0.640103	1.50826	-0.0480512	0.310317	2.20679	2.13584
69.0649	0.641118	1.51034	-0.0478843	0.309655	2.20644	2.13753
69.2355	0.641225	1.62237	-0.04725	0.278038	2.20612	2.13914
69.4061	0.641547	1.62482	-0.0468035	0.277219	2.2048	2.14074
69.5767	0.641242	1.62727	-0.0466093	0.276436	2.20448	2.14233
69.7473	0.641608	1.6295	-0.04322	0.275984	2.20418	2.14391
69.9179	0.641052	1.63175	-0.0430914	0.275058	2.20394	2.14548
70.0885	0.641063	1.63419	-0.0271601	0.27424	2.20369	2.14707
70.2591	0.641224	1.63663	-0.0266086	0.273471	2.20343	2.14862
70.4297	0.64172	1.63898	-0.0265226	0.27232	2.20313	2.15015
70.6003	0.641301	1.64076	-0.0262496	0.272624	2.20286	2.15153
70.7709	0.640806	1.64311	-0.0257887	0.272236	2.20256	2.1542
70.9415	0.640537	1.6446	-0.0255185	0.271664	2.20223	2.15557
71.1121	0.640243	1.64697	-0.025247	0.27091	2.2019	2.15699
71.2827	0.628777	1.64934	-0.0247894	0.270919	2.20153	2.15844
71.4533	0.62745	1.6513	-0.0244405	0.270698	2.20114	2.15985
71.6239	0.626542	1.65304	-0.0242716	0.270518	2.20074	2.16242
71.7945	0.625083	1.6553	-0.0239322	0.192346	2.20127	2.16377
71.9651	0.625	1.65771	-0.0236132	0.192624	2.20083	2.16447
72.1357	0.624406	1.65968	-0.0233369	0.191922	2.20038	2.16586
72.3063	0.623514	1.66239	-0.0228019	0.191935	2.19992	2.16724
72.4769	0.623096	1.66421	-0.0226126	0.191074	2.19944	2.16861
72.6475	0.621878	1.66672	-0.022486	0.190912	2.19894	2.16998
72.8181	0.62051	1.66874	-0.0224566	0.190707	2.19844	2.17136
72.9887	0.620285	1.67114	-0.0219851	0.190079	2.19793	2.17272
73.1593	0.619744	1.67321	-0.0215798	0.189798	2.19741	2.17407
73.3299	0.619806	1.6753	-0.0442529	0.189396	2.19688	2.17542
73.5005	0.619443	1.67795	-0.0438506	0.18897	2.19635	2.1779
73.6711	0.618564	1.67995	-0.0432525	0.187929	2.19583	2.17925
73.8417	0.618181	1.68303	-0.0428034	0.187571	2.1953	2.18058
74.0123	0.617316	1.6861	-0.0763551	0.187353	2.19478	2.1819
74.1829	0.616879	1.68832	-0.0284597	0.18694	2.19427	2.18314
74.3535	0.616247	1.69062	-0.0274669	0.186874	2.19376	2.18444
74.5241	0.61501	1.69271	-0.0266614	0.18637	2.19327	2.18573
74.6947	0.614354	1.695	-0.0257804	0.186469	2.19197	2.187
74.8653	0.61359	1.69646	-0.0245858	0.185924	2.1915	2.18828
75.0359	0.613631	1.69922	-0.023346	0.184674	2.19105	2.18954
75.2065	0.612917	1.70156	-0.0215823	0.183921	2.19061	2.1908
75.3771	0.612572	1.70394	-0.0205034	0.1843	2.1902	2.19204
75.5477	0.612086	1.70669	-0.0196134	0.184224	2.18979	2.19327
75.7183	0.612317	1.7091	-0.0182285	0.183654	2.1894	2.1945
75.8889	0.611636	1.71153	-0.0170831	0.18238	2.18903	2.1957
76.0595	0.611307	1.71449	-0.0158271	0.181712	2.18867	2.1969
76.2301	0.610768	1.71695	-0.0144064	-0.0619338	2.18835	2.19809
76.4007	0.610617	1.71922	-0.00567421	-0.0602457	2.18858	2.19926
76.5713	0.610491	1.72147	0.0668901	-0.0771847	2.18831	2.20043
76.7419	0.609136	1.72395	0.0684639	-0.0780705	2.18716	2.20159
76.9125	0.60959	1.72648	0.0701769	-0.0779481	2.1869	2.20274
77.0831	0.609326	1.72833	0.0717087	-0.0769511	2.18668	2.20388
77.2537	0.608176	1.73064	0.0731439	-0.0768388	2.1865	2.20501
77.4243	0.608296	1.73289	0.0745396	-0.0763472	2.1863	2.20613
77.5948	0.649486	1.73535	0.0759632	-0.0762562	2.18725	2.20724
77.7654	0.648715	1.73751	0.113687	-0.0752919	2.18711	2.20825
77.936	0.647933	1.74001	0.115138	-0.145757	2.18696	2.20933
78.1066	0.67784	2.07085	0.116685	-0.145557	2.18682	2.21023
78.2772	0.678527	2.0742	0.118136	-0.143452	2.18669	2.21121
78.4478	0.677586	2.07762	0.120177	-0.143262	2.1866	2.21226
78.6184	0.677284	2.07981	0.121748	-0.143082	2.18651	2.2133
78.789	0.67635	2.08297	0.122807	-0.141628	2.18641	2.21433
78.9596	0.675821	2.08625	0.124249	-0.141461	2.18635	2.21536
79.1302	0.675533	2.0896	0.125736	-0.142034	2.18627	2.21621
79.3008	0.674588	2.09334	0.127134	-0.140602	2.18618	2.21721
79.4714	0.674306	2.09666	0.129077	-0.139132	2.1861	2.21821
79.642	0.674208	2.09995	0.130593	-0.139577	2.18603	2.2192
79.8126	0.673704	2.10199	0.132222	-0.139401	2.18594	2.22019
79.9832	0.67242	2.10525	0.134381	-0.137918	2.18586	2.22117
80.1538	0.671804	2.10797	0.135855	-0.136463	2.18577	2.22214
80.3244	0.67077	2.11081	0.137333	-0.136725	2.18379	2.2231
80.495	0.671213	2.11389	0.138563	-0.135875	2.18366	2.22399
80.6656	0.670751	2.11706	0.140018	-0.135639	2.18354	2.22593
80.8362	0.669903	2.1201	0.141509	-0.135391	2.18339	2.22686
81.0068	0.669701	2.12345	0.143062	-0.134055	2.18324	2.22779
81.1774	0.669098	2.12655	0.145087	-0.133113	2.18306	2.2286
81.348	0.668712	2.12837	0.146411	-0.132815	2.18284	2.22944
81.5186	0.668187	2.13144	0.148287	-0.132504	2.18156	2.23151
81.6892	0.667229	2.13536	0.149666	-0.132176	2.18072	2.2324
81.8598	0.665858	2.1384	0.151387	-0.131064	2.18046	2.23318
82.0304	0.66578	2.1413	0.030192	-0.131173	2.18021	2.23406
82.201	0.665585	2.14471	0.0317289	-0.129454	2.17992	2.23494
82.3716	0.66511	2.14767	0.033139	-0.129044	2.17963	2.23581
82.5422	0.664233	2.15053	0.0345277	-0.128617	2.18084	2.23788
82.7128	0.663062	2.15346	0.0357319	-0.126421	2.18055	2.23864
82.8834	0.662584	2.15582	0.0367666	-0.125941	2.1818	2.23949
83.054	0.662086	2.15868	0.0379129	-0.12593	2.18146	2.24034
83.2246	0.661257	2.16115	0.0258485	-0.125433	2.1811	2.24118
83.3952	0.660827	2.16278	0.0283713	-0.125803	2.1807	2.24203
83.5658	0.659949	2.25027	0.0295073	-0.123627	2.1803	2.24286
83.7364	0.658856	2.2542	0.030794	-0.123078	2.17988	2.2437
83.907	0.658323	2.25697	0.0315551	-0.122995	2.17946	2.24453
84.0776	0.658086	2.25974	-0.135753	-0.121467	2.179	2.24535
84.2482	0.658159	2.26251	-0.134412	-0.120887	2.18	2.24606
84.4188	0.657926	2.26615	-0.132095	-0.118698	2.17838	2.24688
84.5894	0.65711	2.26894	-0.130252	-0.118085	2.1779	2.24769
84.76	0.656329	2.27212	-0.128691	-0.117951	2.17741	2.2485
84.9306	0.655751	2.27484	-0.12702	-0.117337	2.17691	2.24916
85.1012	0.654015	2.2776	-0.125179	-0.116725	2.17641	2.24996
85.2718	0.65322	2.28152	-0.123858	-0.117167	2.17589	2.25076
85.4424	0.653208	2.28304	-0.12196	-0.117023	2.17538	2.25257
85.613	0.652676	2.28581	-0.119386	-0.117047	2.17486	2.25337
85.7836	0.652165	2.28825	-0.118031	-0.116439	2.17433	2.25384
85.9542	0.651837	2.29114	-0.116362	-0.115841	2.17381	2.25432
86.1248	0.651313	2.2939	-0.114498	-0.0286895	2.17328	2.25511
86.2954	0.651127	2.29667	-0.112977	-0.0284627	2.17276	2.25572
86.466	0.650885	2.29943	-0.111311	-0.0273992	2.17388	2.2565
86.6366	0.650027	2.3009	-0.109941	-0.0246321	2.17337	2.25798
86.8072	0.64931	2.30369	-0.107244	-0.0242658	2.17287	2.25875
86.9778	0.648493	2.30643	-0.10589	-0.0232164	2.17394	2.25952
87.1484	0.648619	2.31035	-0.104004	-0.0225154	2.17344	2.26008
87.319	0.648301	2.31313	-0.10254	-0.0214853	2.17296	2.26083
87.4896	0.64748	2.31462	-0.101002	-0.0204703	2.17249	2.26139
87.6602	0.646897	2.31582	-0.0996476	-0.0194808	2.17203	2.2619
87.8308	0.646359	2.31937	-0.0981504	-0.0193204	2.17158	2.26363
88.0014	0.645409	2.32215	-0.0965686	-0.0183822	2.16994	2.26438
88.172	0.644276	2.37019	-0.0954863	-0.0174409	2.16951	2.26513
88.3426	0.643495	2.37153	-0.0931816	-0.0165297	2.17071	2.26589
88.5132	0.643915	2.37388	-0.091926	-0.0155987	2.17033	2.26664
88.6838	0.643212	2.37663	-0.091015	-0.0147193	2.16996	2.26739
88.8544	0.642576	2.37938	-0.0896189	-0.0135139	2.16961	2.26814
89.025	0.642486	2.3807	-0.0886196	-0.013945	2.16927	2.26889
89.1956	0.641235	2.38341	-0.087367	-0.0118556	2.16894	2.26964
89.3662	0.639642	2.38617	-0.0862975	-0.0110361	2.16864	2.27039
89.5367	0.639066	2.38892	-0.084546	-0.0108766	2.16837	2.27222
89.7073	0.638361	2.39166	-0.0835139	-0.0108155	2.16812	2.2727
89.8779	0.638084	2.39292	-0.0810041	-0.0100896	2.16788	2.27345
90.0485	0.637871	2.39568	-0.0795255	-0.00938116	2.16766	2.2742
90.2191	0.637161	2.39635	-0.0782856	-0.00775547	2.16745	2.27495
90.3897	0.636613	2.39893	-0.0768523	-0.00704963	2.16727	2.2757
90.5603	0.635372	2.40108	-0.0752014	-0.00638997	2.1671	2.27644
90.7309	0.634995	2.40379	-0.0736227	-0.00620746	2.16695	2.27719
90.9015	0.634991	2.40651	-0.0669691	-0.00441818	2.16844	2.27793
91.0721	0.634256	2.40773	-0.0652489	-0.00379484	2.16831	2.27992
91.2427	0.633777	2.41043	-0.0627483	-0.00319265	2.16821	2.28066
91.4133	0.633522	2.41312	-0.0611301	-0.00256458	2.16812	2.2814
91.5839	0.808524	2.41577	-0.0596425	-0.00198567	2.16805	2.28298
91.7545	0.806764	2.41476	-0.0580749	-0.00225793	2.16799	2.28372
91.9251	0.805876	2.41741	-0.0563302	-0.00171422	2.16793	2.28445
92.0957	0.805896	2.42189	-0.0546985	-0.00162573	2.16787	2.28597
92.2663	0.803304	2.42453	-0.0530213	-0.00199234	2.1678	2.2867
92.4369	0.803004	2.42514	-0.0513787	-0.00145487	2.16774	2.28787
92.6075	0.801645	2.42776	-0.0486973	-0.000900653	2.16767	2.28859
92.7781	0.801089	2.43035	-0.199075	-0.000358995	2.16761	2.2893
92.9487	0.80013	2.4329	-0.196783	-0.653893	2.16756	2.29002
93.1193	0.799733	2.43167	-0.19448	-0.652613	2.16601	2.29046
93.2899	0.798741	2.43422	-0.191973	-0.64528	2.16595	2.29236
93.4605	0.798389	2.43673	-0.187806	-0.643934	2.16587	2.29261
93.6311	0.797232	2.43923	-0.185511	-0.643483	2.16579	2.29331
93.8017	0.796712	2.44172	-0.183409	-0.642168	2.16572	2.29402
93.9723	0.796338	2.57847	-0.181108	-0.640865	2.16562	2.29473
94.1429	0.794742	2.5809	-0.178617	-0.639546	2.16317	2.29643
94.3135	0.793031	2.58067	-0.176313	-0.638214	2.16306	2.29633
94.4841	0.792463	2.58304	-0.172273	-0.636861	2.16295	2.29649
94.6547	0.791751	2.58537	-0.169946	-0.636226	2.16282	2.29717
94.8253	0.79103	2.58606	-0.167566	-0.633199	2.1643	2.29786
94.9959	0.78968	2.58839	-0.165066	-0.63228	2.16416	2.29978
95.1665	0.789669	2.59069	-0.16102	-0.630898	2.16398	2.30172
95.3371	0.788095	2.59296	-0.158688	-0.630105	2.16378	2.30199
95.5077	0.786317	2.59252	-0.156174	-0.628695	2.1636	2.3027
95.6783	0.785304	2.59472	-0.15383	-0.625586	2.16339	2.30341
95.8489	0.784214	2.59525	-0.14967	-0.62505	2.16316	2.30413
96.0195	0.783627	2.59743	-0.147151	-0.623637	2.16292	2.30514
96.1901	0.782462	2.5996	-0.144649	-0.620424	2.16265	2.30716
96.3607	0.782597	2.60116	-0.142294	-0.619792	2.16061	2.30917
96.5313	0.781886	2.60058	-0.138313	-0.616555	2.16028	2.30992
96.7019	0.780828	2.60267	-0.135803	-0.616006	2.15995	2.31016
96.8725	0.780094	2.60301	-0.133427	-0.615372	2.16149	2.31091
97.0431	0.778802	2.60505	-0.131028	-0.612084	2.16116	2.31167
97.2137	0.777396	2.6071	-0.126422	-0.608789	2.1608	2.31244
97.3843	0.77731	2.60911	-0.124009	-0.608255	2.16042	2.31322
97.5549	1.0792	2.60839	-0.1219	-0.605554	2.16003	2.314
97.7255	1.08019	2.61035	-0.11948	-0.602228	2.15963	2.3148
97.8961	1.07995	2.6123	-0.114991	-0.59955	2.15924	2.3156
98.0667	1.07821	2.61423	-0.112591	-0.598749	2.15881	2.31641
98.2373	1.07902	2.61437	-0.110023	-0.596163	2.16105	2.31992
98.4079	1.03272	2.61627	-0.107462	-0.592787	2.16061	2.32077
98.5785	1.03158	2.61544	-0.103286	0.925041	2.16017	2.32162
98.7491	1.03121	2.6173	-0.100856	0.928692	2.15972	2.32249
98.9197	1.02966	2.61849	-0.0984111	0.928774	2.15926	2.32336
99.0903	1.02892	2.6203	-0.0955485	0.933647	2.16071	2.32565
99.2609	1.02856	2.62212	-0.0911729	0.937314	2.16026	2.32655
99.4315	1.02684	2.62393	-0.0889101	0.940962	2.15982	2.32706
99.6021	1.02644	2.62301	-0.0862874	0.941144	2.15743	2.32797
99.7727	1.02625	2.62293	-0.0838681	0.943005	2.15697	2.32889
99.9433	1.02594	2.62469	-0.0808609	0.945758	2.15862	2.32982
100.114	1.02516	2.62644	-0.0784187	0.945995	2.15817	2.33075
100.284	1.02375	2.6282	-0.0758417	0.949602	2.15773	2.3317
100.455	1.02378	2.62996	-0.0716265	0.949865	2.1573	2.33265
100.626	1.02266	2.63452	-0.0691424	0.953448	2.15687	2.33361
100.796	1.02112	2.63355	-0.0666863	0.956979	2.15643	2.33389
100.967	1.0202	2.6353	-0.0640961	0.95728	2.15602	2.33633
101.137	1.01922	2.63703	-0.0596922	0.960773	2.1556	2.33872
101.308	1.01877	2.63802	-0.0572523	0.96109	2.1552	2.34111
101.479	0.941526	2.63781	-0.873872	0.964536	2.15481	2.34137
101.649	0.940617	2.63953	-0.865164	0.964865	2.15334	2.34386
101.82	0.939854	2.63855	-0.860525	0.966117	2.15296	2.34488
101.99	0.937864	2.64026	-0.851835	0.966442	2.1526	2.34525
102.161	1.03211	2.64199	-0.847083	0.969758	2.15224	2.34552
102.332	1.03163	2.64371	-0.842447	0.966699	2.15394	2.34654
102.502	1.03034	2.64655	-0.83378	0.969938	2.15363	2.34757
102.673	1.02746	2.64829	-0.829128	0.968417	2.15331	2.3486
102.843	1.02699	2.64837	-0.820516	0.971574	2.15526	2.34964
103.014	1.0256	2.64806	-0.815872	0.971899	2.15499	2.35068
103.185	1.0224	2.64982	-0.807313	0.97498	2.15475	2.35172
103.355	1.02158	2.6516	-0.802679	0.97672	2.15451	2.35455
103.526	1.02028	2.65337	-0.794173	0.979738	2.15429	2.35561
103.696	1.01968	2.65821	-0.789515	0.980084	2.15408	2.36073
103.867	1.01645	2.65729	-0.784866	0.983019	2.15389	2.36094
104.038	1.01674	2.65908	-0.776134	0.983362	2.15371	2.36202
104.208	1.01527	2.65994	-0.76782	0.986217	2.15125	2.36311
104.379	0.962769	2.65843	-0.763196	0.986557	2.15108	2.36335
104.549	0.962023	2.66024	-0.75496	0.989336	2.14796	2.36444
104.72	0.961738	2.662	-0.746793	0.989684	2.14782	2.36553
104.891	0.960343	2.65998	-0.738671	0.990555	2.14766	2.36663
105.061	0.958852	2.66176	-0.730655	0.9909	2.14753	2.36772
105.232	0.955544	2.66348	-0.722706	0.993519	2.1474	2.37047
105.402	0.954405	2.66528	-0.714833	0.991467	2.14728	2.37158
105.573	0.952884	2.6671	-0.706876	0.992195	2.14717	2.37433
105.744	0.952558	2.66665	-0.699095	0.992545	2.14705	2.377
105.914	0.949191	2.6657	-0.691325	0.995023	2.14693	2.37875
106.085	0.948049	2.6674	-0.683572	0.995384	2.14685	2.3799
106.255	0.946477	2.66914	-0.677256	0.997805	2.14675	2.38128
106.426	0.944606	2.67093	-0.669635	0.998174	2.14662	2.38148
106.597	0.941016	2.67271	-0.661974	0.998257	2.14653	2.38264
106.767	0.939949	2.66841	-0.654335	0.998637	2.14643	2.38381
106.938	0.940339	2.6701	-0.646685	0.999012	2.14632	2.38498
107.108	0.939391	2.67184	-0.636563	1.00134	2.14623	2.38616
107.279	0.936005	2.67355	-0.628931	1.00026	2.1461	2.38909
107.45	0.935821	2.67524	-0.621272	1.00255	2.14599	2.39201
107.62	0.935399	2.6729	-0.61358	1.00297	2.14589	2.39323
107.791	0.933387	2.67218	-0.605872	1.00693	2.14576	2.39607
107.961	0.928614	2.6738	-0.602625	1.00739	2.14563	2.39732
108.132	0.927172	2.67533	-0.594837	1.00606	2.14547	2.39858
108.303	0.890181	2.67578	-0.587001	1.00833	2.1453	2.40151
108.473	0.878413	2.67467	-0.579119	1.00882	2.14784	2.40171
108.644	0.875182	2.67622	-0.573372	1.00932	2.14769	2.40091
108.814	0.875504	2.67403	-0.565369	1.01159	2.14751	2.40246
108.985	0.874085	2.67551	-0.557322	1.01025	2.14983	2.40375
109.156	0.87315	2.67692	-0.551418	1.01078	2.14968	2.40504
109.326	0.86941	2.67433	NaN	1.01306	2.14951	2.40635
109.497	0.867229	2.67575	NaN	1.01361	2.14648	2.41135
109.667	0.65122	2.67594	NaN	1.01417	2.14629	2.4127
109.838	0.649084	2.67484	NaN	1.01804	2.14609	2.41527
110.009	0.648073	2.67619	NaN	1.01864	2.14586	2.41837
110.179	0.645382	2.67491	NaN	1.01925	2.14559	2.41977
110.35	0.742903	2.67613	NaN	1.01986	2.14532	2.42118
110.52	0.742539	2.67734	NaN	1.01936	2.14502	2.4244
110.691	0.741715	2.67854	NaN	1.01825	2.14472	2.42584
110.862	0.740834	2.6734	NaN	1.01887	2.1444	2.42729
111.032	0.74056	2.67457	NaN	1.0195	2.14408	2.42876
111.203	0.784744	2.67569	NaN	1.02373	2.14376	2.43023
111.373	0.786404	2.6768	NaN	1.02439	2.14344	2.43234
111.544	0.788511	2.67786	NaN	1.02505	2.14312	2.43582
111.715	0.78767	2.67645	NaN	1.02571	2.14274	2.43733
111.885	0.787734	2.67361	NaN	1.02637	2.14237	2.43929
112.056	0.787224	2.67456	NaN	1.02597	2.13843	2.44127
112.226	0.786861	2.67544	NaN	1.02663	2.13805	2.44283
112.397	0.785612	2.67635	NaN	1.02576	2.13765	2.44439
112.568	0.785621	2.6748	NaN	1.02641	2.13724	2.44596
112.738	0.784898	2.67435	NaN	1.02871	2.14	2.44618
112.909	0.784804	2.67254	NaN	1.02937	2.13959	2.44776
113.079	0.784289	2.67331	NaN	1.03003	2.14214	2.45132
113.25	0.78314	2.67411	NaN	1.03068	2.14174	2.45492
113.421	0.783076	2.67252	NaN	1.03295	2.14135	2.45655
113.591	0.78307	2.6734	NaN	1.03193	2.14096	2.46026
113.762	0.781764	2.67407	NaN	1.02953	2.13851	2.46191
113.932	0.780873	2.67474	NaN	1.02782	2.13811	2.46546
114.103	0.782664	2.67717	NaN	1.03002	2.1377	2.4657
114.274	0.783064	2.67377	NaN	1.03063	2.1373	2.46737
114.444	0.78306	2.67442	NaN	1.03124	2.13744	2.46904
114.615	0.73689	2.67503	NaN	1.03209	2.13704	2.47071
114.785	0.736211	2.67567	NaN	1.03425	2.13664	2.47445
114.956	0.736069	2.67263	NaN	1.03486	2.13625	2.47615
115.127	0.734795	3.67393	NaN	1.03245	2.13586	2.48
115.297	0.734553	3.67725	NaN	1.03302	2.13548	2.48171
115.468	0.733937	3.67506	NaN	1.03512	2.13511	2.48402
115.638	0.733316	3.67562	NaN	1.0357	2.13474	2.48985
115.809	0.836498	3.67881	NaN	1.03627	2.13438	2.49019
115.98	0.835699	3.68203	NaN	1.03506	2.1376	2.48885
116.15	0.834812	3.6825	NaN	1.03562	2.13728	2.4927
116.321	0.83427	1.14338	NaN	1.03616	2.13697	2.57964
116.491	0.836234	NaN	NaN	1.03671	2.13998	2.58111
116.662	0.837502	NaN	NaN	1.03871	2.13972	2.58529
116.833	0.837363	NaN	NaN	1.03925	2.13948	2.58678
117.003	0.836477	NaN	NaN	1.0398	2.13926	2.59074
117.174	0.835773	NaN	NaN	1.04177	2.13904	2.59225
117.344	0.836218	NaN	NaN	1.04064	2.13884	2.59376
117.515	0.904012	NaN	NaN	1.04118	2.13445	2.59795
117.686	0.851709	NaN	NaN	1.03985	2.13426	2.59948
117.856	1.01227	NaN	NaN	1.04039	2.1341	2.60019
118.027	1.02245	NaN	NaN	1.04092	2.13396	2.59988
118.197	1.0209	NaN	NaN	1.04286	2.13381	2.60426
118.368	1.02041	NaN	NaN	1.04092	2.1337	2.60581
118.539	1.01727	NaN	NaN	1.03796	2.13358	2.61203
118.709	1.27644	NaN	NaN	1.04235	2.13349	2.61181
118.88	1.28096	NaN	NaN	1.04291	2.13338	2.61617
119.05	1.28034	NaN	NaN	1.04067	2.1333	2.61779
119.221	1.27969	NaN	NaN	1.04262	2.13324	2.6194
119.391	1.2783	NaN	NaN	1.27679	2.1332	2.62103
119.562	1.57614	NaN	NaN	1.27815	2.13313	2.62266
119.733	1.5824	NaN	NaN	1.28186	2.13309	2.62346
119.903	1.58216	NaN	NaN	1.28504	2.13307	2.6281
120.074	1.58079	NaN	NaN	1.77772	2.13307	2.62977
120.244	1.58047	NaN	NaN	1.77956	2.13307	2.63419
120.415	1.57893	NaN	NaN	1.7832	2.13305	2.63881
120.586	1.57782	NaN	NaN	1.78508	2.13304	2.64053
120.756	1.57757	NaN	NaN	1.78697	2.13303	2.64227
120.927	1.58377	NaN	NaN	1.78888	2.13302	2.64627
121.097	1.58364	NaN	NaN	1.79079	2.133	2.64804
121.268	1.58355	NaN	NaN	1.79455	2.13302	2.64981
121.439	1.58026	NaN	NaN	1.79188	2.13297	2.65277
121.609	1.58023	NaN	NaN	1.79382	2.32753	2.65458
121.78	1.58021	NaN	NaN	2.53558	2.3283	2.65956
121.95	1.57923	NaN	NaN	2.53714	2.32444	2.66228
122.121	1.57789	NaN	NaN	2.53956	2.32521	2.6632
122.292	1.57677	NaN	NaN	2.54199	2.32603	2.66505
122.462	1.57679	NaN	NaN	2.54443	2.3268	2.6669
122.633	1.5833	NaN	NaN	2.55165	2.32755	2.66877
122.803	1.58219	NaN	NaN	2.55414	2.3283	2.6731
122.974	1.5889	NaN	NaN	2.55857	2.32904	2.675
123.145	1.66753	NaN	NaN	2.56482	2.32977	2.6769
123.315	1.66476	NaN	NaN	2.56841	2.3305	2.67882
123.486	1.77153	NaN	NaN	2.57201	2.33122	2.67978
123.656	1.77138	NaN	NaN	2.57562	2.33193	2.69126
123.827	1.76979	NaN	NaN	2.57923	2.33264	2.69325
123.998	1.47244	NaN	NaN	2.58552	2.33331	2.69525
124.168	NaN	NaN	NaN	1.99166	2.334	2.69725
124.339	NaN	NaN	NaN	1.99134	2.33464	2.69705
124.509	NaN	NaN	NaN	1.99104	2.3353	2.70113
124.68	NaN	NaN	NaN	1.98511	2.29225	2.70083
124.851	NaN	NaN	NaN	1.98479	2.29268	2.70612
125.021	NaN	NaN	NaN	1.98448	2.2931	2.7113
125.192	NaN	NaN	NaN	1.98419	2.29351	2.7168
125.362	NaN	NaN	NaN	1.9839	2.29394	2.72164
125.533	NaN	NaN	NaN	1.98361	2.2893	2.72375
125.704	NaN	NaN	NaN	1.98334	2.28971	2.81714
125.874	NaN	NaN	NaN	1.98308	NaN	2.81902
126.045	NaN	NaN	NaN	1.98283	NaN	2.8251
126.215	NaN	NaN	NaN	1.98802	NaN	2.83106
126.386	NaN	NaN	NaN	1.98781	NaN	2.83477
126.557	NaN	NaN	NaN	1.98762	NaN	2.83439
126.727	NaN	NaN	NaN	1.98742	NaN	2.83635
126.898	NaN	NaN	NaN	1.98724	NaN	2.8383
127.068	NaN	NaN	NaN	1.98707	NaN	2.84456
127.239	NaN	NaN	NaN	1.98085	NaN	2.76693
127.41	NaN	NaN	NaN	1.98066	NaN	2.5955
127.58	NaN	NaN	NaN	1.98047	NaN	2.59798
127.751	NaN	NaN	NaN	1.98027	NaN	2.60046
127.921	NaN	NaN	NaN	1.9801	NaN	1.99594
128.092	NaN	NaN	NaN	1.63311	NaN	1.9992
128.263	NaN	NaN	NaN	1.63403	NaN	2.00243
128.433	NaN	NaN	NaN	1.63495	NaN	2.00566
128.604	NaN	NaN	NaN	1.63588	NaN	2.01854
128.774	NaN	NaN	NaN	1.63677	NaN	2.02182
128.945	NaN	NaN	NaN	1.63768	NaN	2.02509
129.116	NaN	NaN	NaN	1.63858	NaN	2.02834
129.286	NaN	NaN	NaN	1.63303	NaN	2.02609
129.457	NaN	NaN	NaN	1.63387	NaN	2.02656
129.627	NaN	NaN	NaN	1.6347	NaN	2.02972
129.798	NaN	NaN	NaN	1.6355	NaN	2.03286
129.969	NaN	NaN	NaN	1.63631	NaN	2.036
130.139	NaN	NaN	NaN	1.63711	NaN	2.04952
130.31	NaN	NaN	NaN	1.63788	NaN	2.0496
130.48	NaN	NaN	NaN	1.63864	NaN	2.05278
130.651	NaN	NaN	NaN	1.63938	NaN	2.05316
130.822	NaN	NaN	NaN	1.64011	NaN	2.05329
130.992	NaN	NaN	NaN	1.64084	NaN	2.05359
131.163	NaN	NaN	NaN	1.66172	NaN	2.0676
131.333	NaN	NaN	NaN	1.66251	NaN	2.07081
131.504	NaN	NaN	NaN	1.65643	NaN	2.07401
131.675	NaN	NaN	NaN	NaN	NaN	2.07722
131.845	NaN	NaN	NaN	NaN	NaN	2.08043
132.016	NaN	NaN	NaN	NaN	NaN	2.08073
132.186	NaN	NaN	NaN	NaN	NaN	2.09541
132.357	NaN	NaN	NaN	NaN	NaN	2.09874
132.528	NaN	NaN	NaN	NaN	NaN	2.0989
132.698	NaN	NaN	NaN	NaN	NaN	2.09882
132.869	NaN	NaN	NaN	NaN	NaN	2.09904
133.039	NaN	NaN	NaN	NaN	NaN	2.11433
133.21	NaN	NaN	NaN	NaN	NaN	2.11779
133.381	NaN	NaN	NaN	NaN	NaN	2.12126
133.551	NaN	NaN	NaN	NaN	NaN	2.1217
133.722	NaN	NaN	NaN	NaN	NaN	2.12519
133.892	NaN	NaN	NaN	NaN	NaN	2.12533
134.063	NaN	NaN	NaN	NaN	NaN	2.14148
134.234	NaN	NaN	NaN	NaN	NaN	2.14514
134.404	NaN	NaN	NaN	NaN	NaN	2.14882
134.575	NaN	NaN	NaN	NaN	NaN	2.15252
134.745	NaN	NaN	NaN	NaN	NaN	2.15625
134.916	NaN	NaN	NaN	NaN	NaN	2.16
135.087	NaN	NaN	NaN	NaN	NaN	2.17709
135.257	NaN	NaN	NaN	NaN	NaN	2.17754
135.428	NaN	NaN	NaN	NaN	NaN	2.17825
135.598	NaN	NaN	NaN	NaN	NaN	2.17879
135.769	NaN	NaN	NaN	NaN	NaN	2.17897
135.94	NaN	NaN	NaN	NaN	NaN	2.1829
136.11	NaN	NaN	NaN	NaN	NaN	2.18686
136.281	NaN	NaN	NaN	NaN	NaN	2.20134
136.451	NaN	NaN	NaN	NaN	NaN	2.20543
136.622	NaN	NaN	NaN	NaN	NaN	2.20954
136.793	NaN	NaN	NaN	NaN	NaN	2.21366
136.963	NaN	NaN	NaN	NaN	NaN	2.21448
137.134	NaN	NaN	NaN	NaN	NaN	2.21495
137.304	NaN	NaN	NaN	NaN	NaN	2.21907
137.475	NaN	NaN	NaN	NaN	NaN	2.21961
137.646	NaN	NaN	NaN	NaN	NaN	2.23877
137.816	NaN	NaN	NaN	NaN	NaN	2.23923
137.987	NaN	NaN	NaN	NaN	NaN	2.24345
138.157	NaN	NaN	NaN	NaN	NaN	2.24029
138.328	NaN	NaN	NaN	NaN	NaN	2.24448
138.499	NaN	NaN	NaN	NaN	NaN	2.24867
138.669	NaN	NaN	NaN	NaN	NaN	2.24903
138.84	NaN	NaN	NaN	NaN	NaN	2.25318
139.01	NaN	NaN	NaN	NaN	NaN	2.25357
139.181	NaN	NaN	NaN	NaN	NaN	1.83305
139.352	NaN	NaN	NaN	NaN	NaN	2.26185
139.522	NaN	NaN	NaN	NaN	NaN	2.26598
139.693	NaN	NaN	NaN	NaN	NaN	2.2701
139.863	NaN	NaN	NaN	NaN	NaN	2.26825
140.034	NaN	NaN	NaN	NaN	NaN	2.26703
140.205	NaN	NaN	NaN	NaN	NaN	2.98657
140.375	NaN	NaN	NaN	NaN	NaN	2.99113
140.546	NaN	NaN	NaN	NaN	NaN	2.99478
140.716	NaN	NaN	NaN	NaN	NaN	2.99839
140.887	NaN	NaN	NaN	NaN	NaN	2.99483
