# Supplementary material for: Circadian clock features define novel subtypes among breast cancer cells and shape drug sensitivity
Source: Mol Syst Biol. 2025 Feb 24;21(4):315–40. doi: 10.1038/s44320-025-00092-7 (PMC11965565; doi:10.1038/s44320-025-00092-7)
Supplement: Supplementary file 5 — Source data Fig. 2 [file 44320_2025_92_MOESM5_ESM.zip › SD Figure 2/MSB-2024-12581_SourceData_Fig2G.xlsx]

## Sheet: Detrended_signal
20210525_HCC1143_Bmal1_Luc_1
Time	detrended
5	-31.7583
5.16667	-32.6546
5.33333	-32.2904
5.5	-32.2402
5.66667	-30.0347
5.83333	-25.7253
6	-26.4712
6.16667	-25.9275
6.33333	-25.2527
6.5	-23.9239
6.66667	-19.8721
6.83333	-22.8692
7	-19.3577
7.16667	-16.1477
7.33333	-15.4933
7.5	-15.7295
7.66667	-11.5669
7.83333	-12.0181
8	-14.0136
8.16667	-10.5963
8.33333	-8.96623
8.5	-9.11042
8.66667	-7.09485
8.83333	-4.82753
9	-5.81346
9.16667	-3.39064
9.33333	-5.01507
9.5	0.347232
9.66667	-2.44572
9.83333	0.181063
10	4.15158
10.1667	4.68484
10.3333	4.51282
10.5	3.92654
10.6667	5.25898
10.8333	5.48614
11	5.79903
11.1667	11.4136
11.3333	8.77397
11.5	11.456
11.6667	9.26277
11.8333	12.7862
12	12.2784
12.1667	14.0463
12.3333	12.9969
12.5	14.6922
12.6667	12.7603
12.8333	17.407
13	16.6674
13.1667	15.5926
13.3333	15.4334
13.5	17.055
13.6667	17.0523
13.8333	16.9472
14	17.6639
14.1667	13.4073
14.3333	19.0884
14.5	17.0483
14.6667	17.1568
14.8333	16.1801
15	18.0691
15.1667	17.2638
15.3333	18.0083
15.5	17.0025
15.6667	15.6874
15.8333	15.0801
16	14.3466
16.1667	14.3228
16.3333	15.1057
16.5	14.2665
16.6667	13.986
16.8333	14.5993
17	10.6144
17.1667	11.6314
17.3333	17.5051
17.5	13.3537
17.6667	8.97312
17.8333	9.78938
18	9.12352
18.1667	5.33053
18.3333	9.54843
18.5	6.23024
18.6667	7.06096
18.8333	4.56862
19	5.64124
19.1667	7.44382
19.3333	3.64438
19.5	4.72495
19.6667	4.79555
19.8333	4.43018
20	3.72788
20.1667	4.39566
20.3333	1.60454
20.5	2.78855
20.6667	4.21671
20.8333	1.13405
21	-0.159422
21.1667	0.391334
21.3333	0.72934
21.5	-4.11738
21.6667	-4.14879
21.8333	-4.89687
22	-5.96459
22.1667	-5.75192
22.3333	-4.84483
22.5	-3.30528
22.6667	-2.47725
22.8333	-6.3007
23	-6.8766
23.1667	-7.28892
23.3333	-8.91361
23.5	-7.21564
23.6667	-9.05799
23.8333	-6.9386
24	-8.72844
24.1667	-12.3165
24.3333	-10.5827
24.5	-12.628
24.6667	-12.4333
24.8333	-12.6357
25	-10.8421
25.1667	-11.0015
25.3333	-11.5237
25.5	-14.4388
25.6667	-12.1347
25.8333	-11.6543
26	-12.5137
26.1667	-13.5138
26.3333	-16.0435
26.5	-15.5247
26.6667	-14.1035
26.8333	-13.0737
27	-16.6094
27.1667	-16.1375
27.3333	-18.2129
27.5	-15.6505
27.6667	-11.4724
27.8333	-17.6384
28	-18.7396
28.1667	-14.8938
28.3333	-17.364
28.5	-17.2572
28.6667	-15.9952
28.8333	-14.5741
29	-17.2278
29.1667	-12.8913
29.3333	-13.3323
29.5	-13.518
29.6667	-13.2543
29.8333	-12.897
30	-14.3632
30.1667	-15.2778
30.3333	-16.7947
30.5	-12.7669
30.6667	-14.7753
30.8333	-10.5708
31	-11.3314
31.1667	-12.327
31.3333	-13.3396
31.5	-11.8791
31.6667	-10.1765
31.8333	-13.2956
32	-14.4875
32.1667	-11.7501
32.3333	-10.2353
32.5	-7.36698
32.6667	-7.7932
32.8333	-8.86784
33	-7.53487
33.1667	-5.5542
33.3333	-5.2498
33.5	-3.36659
33.6667	-5.62052
33.8333	-5.83053
34	-4.31856
34.1667	-3.62756
34.3333	-4.93447
34.5	-2.75023
34.6667	-2.20778
34.8333	2.07993
35	1.12296
35.1667	-2.92764
35.3333	0.206192
35.5	3.56751
35.6667	4.22036
35.8333	4.5768
36	1.35089
36.1667	7.82267
36.3333	3.8532
36.5	3.71054
36.6667	4.22372
36.8333	6.7658
37	8.35384
37.1667	8.92987
37.3333	7.78895
37.5	10.3821
37.6667	7.13344
37.8333	10.2179
38	9.31068
38.1667	10.0547
38.3333	12.859
38.5	12.2877
38.6667	15.2368
38.8333	14.6684
39	13.3994
39.1667	14.836
39.3333	11.1371
39.5	15.4868
39.6667	21.4402
39.8333	18.5442
40	17.338
40.1667	18.2445
40.3333	21.0378
40.5	19.9409
40.6667	18.1698
40.8333	20.0236
41	15.9503
41.1667	16.9639
41.3333	20.0015
41.5	19.0801
41.6667	17.7917
41.8333	15.7413
42	16.5239
42.1667	19.4137
42.3333	16.1475
42.5	16.7545
42.6667	15.9666
42.8333	17.4498
43	17.2023
43.1667	15.2929
43.3333	15.9117
43.5	17.8208
43.6667	22.764
43.8333	18.8306
44	14.0194
44.1667	12.3684
44.3333	14.3308
44.5	17.4414
44.6667	16.8383
44.8333	12.0225
45	15.539
45.1667	14.1679
45.3333	17.562
45.5	14.0005
45.6667	15.7183
45.8333	12.9914
46	6.6578
46.1667	10.1745
46.3333	15.8746
46.5	8.48498
46.6667	10.4467
46.8333	10.0817
47	8.13196
47.1667	10.4566
47.3333	5.71244
47.5	5.60461
47.6667	5.89005
47.8333	6.59176
48	8.07572
48.1667	3.36294
48.3333	6.10238
48.5	5.49706
48.6667	3.36794
48.8333	8.21302
49	-0.980711
49.1667	-1.65327
49.3333	3.46832
49.5	2.54606
49.6667	2.47292
49.8333	2.1569
50	-0.13704
50.1667	-0.9009
50.3333	-2.8467
50.5	-1.72347
50.6667	-2.97821
50.8333	-3.09495
51	-9.9677
51.1667	-4.8995
51.3333	-7.72935
51.5	-10.1713
51.6667	-6.81231
51.8333	-6.63045
52	-8.23474
52.1667	-8.83019
52.3333	-8.42982
52.5	-7.72566
52.6667	-13.5487
52.8333	-9.58604
53	-9.67763
53.1667	-12.3555
53.3333	-10.1037
53.5	-13.4552
53.6667	-12.9771
53.8333	-12.3114
54	-9.43212
54.1667	-10.6562
54.3333	-11.0218
54.5	-14.6799
54.6667	-9.48243
54.8333	-9.4055
55	-8.80812
55.1667	-12.4783
55.3333	-11.0101
55.5	-10.9005
55.6667	-11.8845
55.8333	-11.9941
56	-9.7275
56.1667	-12.6885
56.3333	-15.6643
56.5	-12.4158
56.6667	-13.8111
56.8333	-10.8391
57	-10.276
57.1667	-10.5637
57.3333	-12.4402
57.5	-9.73959
57.6667	-12.7969
57.8333	-12.554
58	-10.3801
58.1667	-9.47414
58.3333	-10.9441
58.5	-8.73008
58.6667	-7.48803
58.8333	-8.07299
59	-9.01198
59.1667	-8.902
59.3333	-7.12809
59.5	-7.13825
59.6667	-8.9835
59.8333	-9.80485
60	-7.39632
60.1667	-8.06893
60.3333	-8.70868
60.5	-6.09559
60.6667	-6.17267
60.8333	-8.49494
61	-3.78741
61.1667	-6.66909
61.3333	-4.59499
61.5	-1.87112
61.6667	-1.6805
61.8333	-1.01813
62	-3.84803
62.1667	-0.473194
62.3333	-4.70365
62.5	-1.75839
62.6667	-2.69643
62.8333	-0.442786
63	2.86554
63.1667	2.34555
63.3333	0.0212239
63.5	-0.323441
63.6667	1.47255
63.8333	2.25619
64	0.254469
64.1667	1.29939
64.3333	2.55394
64.5	3.90611
64.6667	1.92891
64.8333	1.64332
65	2.57934
65.1667	2.22197
65.3333	1.13921
65.5	5.68904
65.6667	7.36248
65.8333	3.4045
66	7.50311
66.1667	7.55432
66.3333	9.3081
66.5	7.27547
66.6667	9.38441
66.8333	5.98393
67	2.74703
67.1667	6.6847
67.3333	6.32993
67.5	3.01174
67.6667	10.6361
67.8333	9.68104
68	7.09853
68.1667	10.0796
68.3333	11.0282
68.5	10.1844
68.6667	7.25809
68.8333	10.8944
69	9.7682
69.1667	9.47557
69.3333	10.2115
69.5	8.82696
69.6667	11.573
69.8333	10.8865
70	12.1166
70.1667	7.89024
70.3333	10.6254
70.5	8.4961
70.6667	7.17732
70.8333	7.87007
71	10.5993
71.1667	8.29613
71.3333	8.64044
71.5	8.75127
71.6667	6.5876
71.8333	10.3864
72	11.7488
72.1667	9.55163
72.3333	5.59196
72.5	10.3848
72.6667	5.2641
72.8333	5.9429
73	7.42417
73.1667	3.3239
73.3333	5.77211
73.5	4.00877
73.6667	0.892884
73.8333	4.68744
74	4.01244
74.1667	5.03188
74.3333	3.99374
74.5	4.65002
74.6667	5.2427
74.8333	1.4268
75	3.36929
75.1667	5.10516
75.3333	4.71641
75.5	2.44604
75.6667	0.649019
75.8333	3.26335
76	2.67103
76.1667	0.761036
76.3333	0.0693649
76.5	1.052
76.6667	-0.715055
76.8333	-0.826826
77	-1.33832
77.1667	-4.01254
77.3333	0.567484
77.5	1.40476
77.6667	0.589258
77.8333	-1.39102
78	-4.4171
78.1667	-2.03598
78.3333	-4.56968
78.5	-0.519218
78.6667	-0.444603
78.8333	-2.79585
79	2.14203
79.1667	-1.28299
79.3333	-1.27191
79.5	0.690257
79.6667	-0.512516
79.8333	0.660762
80	-4.74593
80.1667	-6.86159
80.3333	-2.66326
80.5	-6.93493
80.6667	-4.37364
80.8333	-6.91939
81	-5.4612
81.1667	-3.06008
81.3333	-1.08306
81.5	-4.97815
81.6667	-6.33837
81.8333	-3.09573
82	-2.94025
82.1667	-2.11195
82.3333	-4.15884
82.5	-7.83494
82.6667	-7.69228
82.8333	-2.10386
83	-7.9487
83.1667	-6.99983
83.3333	-7.71725
83.5	-6.22099
83.6667	-3.18806
83.8333	-7.94448
84	-1.64927
84.1667	-1.68244
84.3333	-6.46502
84.5	-5.37901
84.6667	-5.84945
84.8333	-5.56333
85	-5.60569
85.1667	-7.42254
85.3333	-5.75789
85.5	-3.79476
85.6667	-1.07917
85.8333	1.05586
86	-1.95967
86.1667	-2.0828
86.3333	-6.83353
86.5	-5.68188
86.6667	-6.49087
86.8333	-4.73351
87	-9.81882
87.1667	-4.82281
87.3333	-6.3895
87.5	-7.4529
87.6667	0.905962
87.8333	-2.68792
88	-6.49355
88.1667	-3.15596
88.3333	-3.47516
88.5	-4.61616
88.6667	-1.00697
88.8333	0.775383
89	0.353898
89.1667	-2.86744
89.3333	-3.91265
89.5	-5.94474
89.6667	-5.36773
89.8333	-1.67762
90	-1.59842
90.1667	-3.53016
90.3333	-2.40084
90.5	-0.186473
90.6667	3.17293
90.8333	-2.65464
91	-1.47519
91.1667	-0.294743
91.3333	0.152701
91.5	-1.14587
91.6667	0.771533
91.8333	0.605902
92	1.05223
92.1667	2.7355
92.3333	1.21571
92.5	-0.0261448
92.6667	2.41792
92.8333	-0.336101
93	5.02079
93.1667	2.21557
93.3333	0.458247
93.5	2.33881
93.6667	0.65925
93.8333	0.978562
94	0.301739
94.1667	-2.78822
94.3333	2.68466
94.5	0.931402
94.6667	1.95998
94.8333	-0.883604
95	1.99864
95.1667	-0.706283
95.3333	0.584613
95.5	1.14633
95.6667	3.95085
95.8333	4.49119
96	4.86433
96.1667	1.39626
96.3333	4.595
96.5	2.84853
96.6667	2.37985
96.8333	1.73096
97	5.73185
97.1667	-2.70648
97.3333	1.32297
97.5	4.47319
97.6667	2.75719
97.8333	3.70795
98	1.47248
98.1667	1.31478
98.3333	0.513835
98.5	3.59265
98.6667	-1.09377
98.8333	2.30256
99	1.26165
99.1667	3.90748
99.3333	4.11607
99.5	3.17741
99.6667	5.07349
99.8333	6.12832
100	1.91889
100.167	1.9712
100.333	1.08625
100.5	-1.35496
100.667	2.28256
100.833	4.61482
101	4.18182
101.167	-0.43846
101.333	1.89999
101.5	2.57618
101.667	7.10109
101.833	4.18872
102	4.01108
102.167	1.60216
102.333	1.07695
102.5	1.91847
102.667	4.4147
102.833	0.381649
103	2.77231
103.167	3.59868
103.333	0.785755
103.5	1.50754
103.667	-0.634974
103.833	1.72822
104	2.2561
104.167	1.02569
104.333	-1.05203
104.5	0.118943
104.667	1.6196
104.833	0.181954
105	1.70199
105.167	0.539701
105.333	1.26909
105.5	1.71416
105.667	2.6129
105.833	-2.45069
106	3.59939
106.167	-0.370878
106.333	3.73752
106.5	1.96757
106.667	-0.414727
106.833	0.954624
107	-1.69938
107.167	-3.43175
107.333	-2.46647
107.5	-3.36257
107.667	-0.862039
107.833	4.23912
108	-0.54711
108.167	1.46228
108.333	-0.230723
108.5	1.14888
108.667	-1.93691
108.833	-2.21111
109	-2.88872
109.167	-0.630743
109.333	1.67882
109.5	-0.308049
109.667	-4.00934
109.833	1.22093
110	0.362755
110.167	-2.75986
110.333	-3.36693
110.5	-2.76645
110.667	-1.05844
110.833	-0.461895
111	-3.32783
111.167	-1.49324
111.333	-2.28913
111.5	-2.03052
111.667	-0.964407
111.833	-1.4208
112	0.8493
112.167	-1.37712
112.333	-1.36306
112.5	-1.84653
112.667	-4.88754
112.833	-2.14009
113	0.310814
113.167	0.225161
113.333	-4.19005
113.5	-0.892837
113.667	-2.98119
113.833	-1.76313
114	-1.86966
114.167	-0.719782
114.333	-3.0415
114.5	-5.21083
114.667	-2.06678
114.833	-6.08635
115	-4.58254
115.167	-4.23637
115.333	-3.26384
115.5	-3.93496
115.667	-3.90873
115.833	-5.29116
116	-3.48027
116.167	-3.39504
116.333	-5.2925
116.5	-3.71265
116.667	0.219507
116.833	-1.55504
117	-0.59829
117.167	-1.33626
117.333	-2.98295
117.5	-2.53636
117.667	-1.86251
117.833	-3.29941
118	-0.360048
118.167	-3.99744
118.333	0.562401
118.5	-2.38252
118.667	-2.41922
118.833	-0.555695
119	4.47304
119.167	0.0549851
119.333	1.53613
119.5	0.220469
119.667	-0.332004
119.833	-0.645294
120	0.174591
120.167	-1.73935
120.333	-0.684135
120.5	0.972241
120.667	-2.00023
120.833	0.981441
121	-0.669748
121.167	1.4292
121.333	0.59027
121.5	0.233463
121.667	1.91477
121.833	0.0951912
122	-0.132286
122.167	-1.84167
122.333	1.57805
122.5	-1.55015
122.667	1.50473
122.833	1.15768
123	0.822709
123.167	-2.3312
123.333	0.287946
123.5	0.500147
123.667	-0.255605
123.833	0.021685
124	1.78701
124.167	2.14837
124.333	2.48675
124.5	3.53416
124.667	1.60757
124.833	3.447
125	-1.23857
125.167	3.11786
125.333	3.23829
125.5	2.3577
125.667	2.86109
125.833	-0.672532
126	1.53381
126.167	2.87813
126.333	2.5184
126.5	1.85563
126.666	0.975818
126.833	2.65095
127	2.89102
127.166	1.96503
127.333	-0.504028
127.5	0.640839
127.666	1.69463
127.833	4.26733
128	1.36095
128.166	3.20647
128.333	2.62889
128.5	0.892215
128.666	3.78843
128.833	1.63652
129	2.2535
129.166	2.01336
129.333	1.60409
129.5	2.43268
129.666	2.37214
129.833	0.204451
130	1.03262
130.166	2.77363
130.333	0.965483
130.5	3.06518
130.666	2.3857
130.833	-1.04095
131	-1.65477
131.166	2.39423
131.333	0.226036
131.5	1.05365
131.666	-0.692923
131.833	1.3853
132	2.79532
132.166	-0.630875
132.333	-1.63028
132.5	1.01709
132.666	1.48025
132.833	4.21617
133	1.56886
133.166	1.02832
133.333	0.787535
133.5	3.3925
133.666	1.36422
133.833	0.88869
134	0.805898
134.166	-1.49216
134.333	-3.02348
134.5	-0.807072
134.666	-2.84094
134.833	-1.04909
135	3.06448
135.166	0.0707684
135.333	-2.89624
135.5	-0.668541
135.666	-1.47414
135.833	-1.58704
136	-0.613253
136.166	2.38123
136.333	1.4354
136.5	3.00325
136.666	-0.066219
136.833	1.54699
137	-3.19513
137.166	1.54542
137.333	-0.223358
137.5	0.661524
137.666	-0.680933
137.833	-4.28273
138	-3.50588
138.166	-0.229368
138.333	-3.35521
138.5	-0.775406
138.666	-3.76596
138.833	1.83813
139	-2.05814
139.166	2.32423
139.333	-1.11677
139.5	-0.468132
139.666	-0.995866
139.833	-4.16197
140	-1.77045
140.166	-2.3043
140.333	-0.06753
140.5	-0.706136
140.666	-3.96712
140.833	-2.22849
141	-5.16724
141.166	-2.99337
141.333	-1.42988
141.5	-3.66978
141.666	-2.29407
141.833	-2.40674
142	-7.5328
142.166	-3.17524
142.333	-1.41608
142.499	-4.3863
142.666	-4.14991

## Sheet: Fit_values
Example	Amplitude	Amplitude decayrate	Period	Phase	alpha
20210525_HCC1143_Bmal1_Luc_1	28.4204	0.00319328	159.844	-0.315987	0.0147602
