# Supplementary material for: Circadian clock features define novel subtypes among breast cancer cells and shape drug sensitivity
Source: Mol Syst Biol. 2025 Feb 24;21(4):315–40. doi: 10.1038/s44320-025-00092-7 (PMC11965565; doi:10.1038/s44320-025-00092-7)
Supplement: Supplementary file 5 — Source data Fig. 2 [file 44320_2025_92_MOESM5_ESM.zip › SD Figure 2/MSB-2024-12581_SourceData_Fig2H.xlsx]

## Sheet: Fit_values
Sample	Amplitude	Amplitude decayrate	Period	Phase	alpha
20210525_HCC1143_Bmal1_Luc_1	28.4204	0.00319328	159.844	-0.315987	0.0147602
20210525_HCC1143_Bmal1_Luc_2	27.8075	0.00364516	157.489	-0.364318	0.0177506
20210525_HCC1143_Bmal1_Luc_3	31.5583	0.00330525	160.546	-0.287803	0.0161533
20210601_HCC1143_Bmal1_Luc_1	NaN	NaN	NaN	NaN	NaN
20210601_HCC1143_Bmal1_Luc_2	14.1205	0.00176693	165.295	-1.30011	0.00703674
20210601_HCC1143_Bmal1_Luc_3	17.8171	0.00267713	184.256	-0.861617	-0.00649508
20210525_HCC1143_Per2_Luc_1	62.372	0.00308818	145.257	1.2972	0.0283067
20210525_HCC1143_Per2_Luc_2	72.5993	0.00335408	141.51	1.10285	0.0330063
20210525_HCC1143_Per2_Luc_3	86.9696	0.00358714	149.778	1.52395	0.0249255
20210601_HCC1143_Per2_Luc_1	21.639	0.00131127	130.314	-0.698384	0.0624698
20210601_HCC1143_Per2_Luc_2	20.7903	0.00160936	133.196	-0.619145	0.0580435
20210601_HCC1143_Per2_Luc_3	26.2945	0.00141171	117.856	-1.24013	0.0783726
20210525_HCC1937_Bmal1_Luc_1	98.5515	0.0108825	180.508	0.436086	-0.0588379
20210525_HCC1937_Bmal1_Luc_2	NaN	NaN	NaN	NaN	NaN
20210525_HCC1937_Bmal1_Luc_3	NaN	NaN	NaN	NaN	NaN
20210601_HCC1937_Bmal1_Luc_1	28.8641	0.00440124	163.421	-0.850074	0.00133857
20210601_HCC1937_Bmal1_Luc_2	NaN	NaN	NaN	NaN	NaN
20210601_HCC1937_Bmal1_Luc_3	32.653	0.00446027	161.413	-0.896107	0.00418945
20210525_HCC1937_Per2_Luc_1	39.082	0.00328402	198.152	5.01475	-0.0272953
20210525_HCC1937_Per2_Luc_2	100.947	0.00453495	208.795	5.02861	-0.0670288
20210525_HCC1937_Per2_Luc_3	34.4442	0.00328409	93.5595	0.779489	0.127327
20210601_HCC1937_Per2_Luc_1	99.7722	0.00330504	136.074	0.771736	0.0283258
20210601_HCC1937_Per2_Luc_2	82.6042	0.00418652	138.8	0.868843	0.0209277
20210518_HCC38_Bmal1_Luc_1	NaN	NaN	NaN	NaN	NaN
20210518_HCC38_Bmal1_Luc_2	NaN	NaN	NaN	NaN	NaN
20210518_HCC38_Bmal1_Luc_3	NaN	NaN	NaN	NaN	NaN
20210525_HCC38_Bmal1_Luc_15uMDe	28.7639	0.00253891	132.812	3.30189	0.0944705
20210525_HCC38_Bmal1_Luc_serumshock	60.8407	0.0107938	126.155	34.8697	0.076557
20210518_HCC38_Per2_Luc_1	137.542	0.00296667	215	5.94149	-0.0139871
20210518_HCC38_Per2_Luc_2	130.997	0.00343234	215	-0.176473	-0.00902043
20210525_HCC38_Per2_Luc_15uMDe	220.713	0.00426171	195.781	0.722441	0.00162119
20210525_HCC38_Per2_Luc_serumshock	178.04	0.00567014	215	1.21148	-0.0235583
20210518_MDAMB468_Bmal1_Luc_1	NaN	NaN	NaN	NaN	NaN
20210518_MDAMB468_Bmal1_Luc_2	9.63715	0.000231009	148.463	0.192096	0.0134755
20210518_MDAMB468_Bmal1_Luc_3	NaN	NaN	NaN	NaN	NaN
20210601_MDAMB468_Bmal1_Luc_1	NaN	NaN	NaN	NaN	NaN
20210601_MDAMB468_Bmal1_Luc_2	NaN	NaN	NaN	NaN	NaN
20210601_MDAMB468_Bmal1_Luc_3	NaN	NaN	NaN	NaN	NaN
20211102_MDAMB468_Per2_1	171.572	0.00107243	150.855	2.36689	0.00742023
20211102_MDAMB468_Per2_2	233.819	0.00112081	157.794	2.49972	-0.00449691
20211102_MDAMB468_Per2_3	209.992	0.00115759	156.753	2.47118	-0.00380442
20210518_HCC1806_Bmal1_Luc_1	19.4774	0.00237964	215	2.01163	0.0905887
20210518_HCC1806_Bmal1_Luc_2	NaN	NaN	NaN	NaN	NaN
20210518_HCC1806_Bmal1_Luc_3	NaN	NaN	NaN	NaN	NaN
20210601_HCC1806_Bmal1_Luc_1	27.3091	0.00439352	50	-4.5186	0.242951
20210601_HCC1806_Bmal1_Luc_2	38.3046	0.00565242	50	-5.17481	0.217814
20210601_HCC1806_Bmal1_Luc_3	36.839	0.00575294	54.6819	-4.57437	0.214706
20210518_HCC1806_Per2_Luc_1	2455.07	0.0147489	215	2.55731	-0.241222
20210518_HCC1806_Per2_Luc_2	NaN	NaN	NaN	NaN	NaN
20210518_HCC1806_Per2_Luc_3	NaN	NaN	NaN	NaN	NaN
20210601_HCC1806_Per2_Luc_1	3504.34	0.0204007	215	2.08004	-0.317757
20210601_HCC1806_Per2_Luc_2	3217.29	0.0202138	214.998	2.23524	-0.291268
20210601_HCC1806_Per2_Luc_3	2947.22	0.0195563	214.995	2.15052	-0.300425
20210601_HCC70_Bmal1_Luc_1	NaN	NaN	NaN	NaN	NaN
20210601_HCC70_Bmal1_Luc_2	NaN	NaN	NaN	NaN	NaN
20210601_HCC70_Bmal1_Luc_3	NaN	NaN	NaN	NaN	NaN
20211102_HCC70_Bmal1_1	NaN	NaN	NaN	NaN	NaN
20211102_HCC70_Bmal1_3	NaN	NaN	NaN	NaN	NaN
20211102_HCC70_Per2_1	463.2	0.00547894	207.18	2.14784	-0.0465168
20211102_HCC70_Per2_2	392.242	0.00560437	188.227	1.9598	-0.0100824
20211102_HCC70_Per2_3	399.919	0.00577111	202.648	2.30126	-0.0416746
20210518_SUM149PT_Bmal1_Luc_1	49.1687	0.00702127	150.558	0.465426	0.0934895
20210518_SUM149PT_Bmal1_Luc_2	52.6713	0.00678454	207.424	1.36902	0.00130639
20210518_SUM149PT_Bmal1_Luc_3	57.1162	0.00645363	185.938	1.11708	0.0382812
20210525_SUM149PT_Bmal1_Luc_15uMDe	45.5633	0.0071477	214.999	1.44914	-0.0177453
20210525_SUM149PT_Bmal1_Luc_serumshock	82.9185	0.00803142	214.998	1.39167	0.0257037
20210518_SUM149PT_Per2_Luc_1	1600.65	0.0171146	215	1.59627	-0.137663
20210518_SUM149PT_Per2_Luc_2	1690.7	0.0167538	214.987	1.63064	-0.16329
20210518_SUM149PT_Per2_Luc_3	2067.53	0.0168659	50.6501	-2.64885	0.407627
20210525_SUM149PT_Per2_Luc_15uMDe	2265.05	0.00965056	182.776	1.26172	0.096814
20210525_SUM149PT_Per2_Luc_serumshock	1608.9	0.0193377	215	1.70944	0.0652638
20211102_BT549_Bmal1_1	NaN	NaN	NaN	NaN	NaN
20211102_BT549_Bmal1_2	NaN	NaN	NaN	NaN	NaN
20211102_BT549_Bmal1_3	NaN	NaN	NaN	NaN	NaN
20211116_BT549_Bmal1_1	21.8666	0.00538488	50	-8.06044	0.185047
20211116_BT549_Bmal1_2	NaN	NaN	NaN	NaN	NaN
20211102_BT549_Per2_1	155.725	0.0112101	188.455	1.11097	-0.0206005
20211102_BT549_Per2_2	160.367	0.0112234	197.346	1.33613	-0.0407812
20211102_BT549_Per2_3	179.082	0.0124996	50.112	-3.84829	0.275372
20211116_BT549_Per2_1	100.416	0.00914059	92.4639	-1.52511	0.203558
20211116_BT549_Per2_2	125.61	0.00715273	134.712	0.0562064	0.143076
20210518_CAL51_Bmal1_Luc_1	NaN	NaN	NaN	NaN	NaN
20210518_CAL51_Bmal1_Luc_2	NaN	NaN	NaN	NaN	NaN
20210518_CAL51_Bmal1_Luc_3	NaN	NaN	NaN	NaN	NaN
20210525_CAL51_Bmal1_Luc_15uMDe	NaN	NaN	NaN	NaN	NaN
20210525_CAL51_Bmal1_Luc_serumshock	NaN	NaN	NaN	NaN	NaN
20220628_CAL51_Bmal1_Luc_1	NaN	NaN	NaN	NaN	NaN
20220628_CAL51_Bmal1_Luc_2	NaN	NaN	NaN	NaN	NaN
20220628_CAL51_Bmal1_Luc_3	NaN	NaN	NaN	NaN	NaN
20210518_CAL51_Per2_Luc_1	NaN	NaN	NaN	NaN	NaN
20210518_CAL51_Per2_Luc_2	NaN	NaN	NaN	NaN	NaN
20210518_CAL51_Per2_Luc_3	NaN	NaN	NaN	NaN	NaN
20210525_CAL51_Per2_Luc_15uMDe	34.6005	0.00167585	103.172	-2.40943	0.0360607
20210525_CAL51_Per2_Luc_serumshock	NaN	NaN	NaN	NaN	NaN
20211102_MDAMB231_Bmal1_1	205.28	0.00415133	52.2834	-5.97543	0.205931
20211102_MDAMB231_Bmal1_2	NaN	NaN	NaN	NaN	NaN
20211102_MDAMB231_Bmal1_3	163.364	0.00340465	104.1	-2.54436	0.0786503
20211116_MDAMB231_Bmal1_1	NaN	NaN	NaN	NaN	NaN
20211116_MDAMB231_Bmal1_2	NaN	NaN	NaN	NaN	NaN
20211116_MDAMB231_Bmal1_3	NaN	NaN	NaN	NaN	NaN
20211102_MDAMB231_Per2_1	NaN	NaN	NaN	NaN	NaN
20211102_MDAMB231_Per2_2	NaN	NaN	NaN	NaN	NaN
20211102_MDAMB231_Per2_3	950.482	0.00701125	167.714	2.46722	0.264359
20211116_MDAMB231_Per2_1	NaN	NaN	NaN	NaN	NaN
20211116_MDAMB231_Per2_2	NaN	NaN	NaN	NaN	NaN
20211116_MDAMB231_Per2_3	497.058	0.00137297	215	12.3889	-0.0299257
20211102_MDAMB436_Bmal1_1	NaN	NaN	NaN	NaN	NaN
20211102_MDAMB436_Bmal1_2	NaN	NaN	NaN	NaN	NaN
20211102_MDAMB436_Bmal1_3	NaN	NaN	NaN	NaN	NaN
20211116_MDAMB436_Bmal1_1	NaN	NaN	NaN	NaN	NaN
20211116_MDAMB436_Bmal1_2	NaN	NaN	NaN	NaN	NaN
20211102_MDAMB436_Per2_1	490.34	0.00758645	173.889	0.483398	-0.0119544
20211102_MDAMB436_Per2_2	434.767	0.00722085	176.508	0.687637	-0.0100165
20211102_MDAMB436_Per2_3	413.587	0.00854051	214.976	1.45602	-0.0942313
20211116_MDAMB436_Per2_1	661.815	0.00759015	163.344	0.442052	0.0349482
20211116_MDAMB436_Per2_2	662.31	0.00776202	160.254	0.538239	0.0401979
20211116_HCC1428_Bmal1_1De_1	NaN	NaN	NaN	NaN	NaN
20211116_HCC1428_Bmal1_1De_2	NaN	NaN	NaN	NaN	NaN
20211116_HCC1428_Bmal1_15De	NaN	NaN	NaN	NaN	NaN
20211116_HCC1428_Per2_1De_1	0.0102266	-0.0182483	168.604	3.9281	0.0171515
20211116_HCC1428_Per2_1De_2	186.242	0.0064179	50	-4.53443	0.197405
20211116_HCC1428_Per2_15De	5.90891	-0.00762861	84.8459	-1.90689	0.0694248
20210518_MCF7_Bmal1_Luc_1	408.835	0.000975091	136.811	-2.09371	0.020936
20210518_MCF7_Bmal1_Luc_2	286.244	0.000592717	134.789	-2.12685	0.0264732
20210518_MCF7_Bmal1_Luc_3	240.707	0.000512171	132.725	-2.11611	0.0296538
20210525_MCF7_Bmal1_Luc_1uMDe_1	2125.58	0.00378208	141.107	-0.892326	0.00758063
20210525_MCF7_Bmal1_Luc_1uMDe_2	2812.72	0.00371581	143.87	-0.664369	0.00569343
20210518_MCF7_Per2_2	111.98	0.00261514	151.646	1.18319	-0.00299833
20210518_MCF7_Per2_Luc_1	147.551	0.00308703	153.128	1.24182	-0.00795942
20210518_MCF7_Per2_Luc_3	102.912	0.00255666	144.404	1.078	0.00662236
20210525_MCF7_Per2_Luc_1uMDe_1	127.879	0.00225848	157.123	1.56714	-0.0149881
20210525_MCF7_Per2_Luc_1uMDe_2	114.586	0.00240798	158.852	1.57207	-0.020157
20211102_T47D_Bmal1_1	54.9647	0.00284363	93.0719	-2.67934	0.0782876
20211102_T47D_Bmal1_2	NaN	NaN	NaN	NaN	NaN
20211102_T47D_Bmal1_3	NaN	NaN	NaN	NaN	NaN
20211116_T47D_Bmal1_1	NaN	NaN	NaN	NaN	NaN
20211116_T47D_Bmal1_2	226.661	0.00619678	124.335	-1.72546	0.0852969
20211116_T47D_Bmal1_3	129.53	0.00500354	167.002	-0.605672	-0.0236643
20211102_T47D_Per2_1	186.865	0.00848306	146.693	1.81046	0.014087
20211102_T47D_Per2_2	51.9496	0.00239278	150.946	1.99135	0.0114458
20211102_T47D_Per2_3	166.957	0.0059049	160.346	2.40344	0.00595386
20211116_T47D_Per2_1	NaN	NaN	NaN	NaN	NaN
20211116_T47D_Per2_2	148.847	0.00277241	115.366	1.00974	0.135187
20211116_T47D_Per2_3	169.101	0.00611999	113.425	1.09271	0.15899
20211116_MCF10A_Bmal1_1Dex_1	219.275	0.00427327	143.326	-2.0385	0.0249133
20211116_MCF10A_Bmal1_1Dex_2	255.595	0.00522733	164.769	36.3085	-0.00708305
20211116_MCF10A_Bmal1_15Dex	234.216	0.005277	155.72	-1.59417	0.00948172
20211116_MCF10A_Per2_1Dex_1	36.2609	0.00468415	162.568	1.10252	0.00136235
20211116_MCF10A_Per2_1Dex_2	31.9498	0.00421942	162.242	1.17545	0.00358609
20211116_MCF10A_Per2_15Dex	25.8374	0.00436015	163.862	1.14916	-0.000664442
20220628_U2OS WT_BLH_1	816.55	0.00108936	158.404	0.804318	-0.029353
20220628_U2OS WT_BLH_2	819.665	0.000657894	155.372	0.724072	-0.0244947
20220628_U2OS WT_BLH_3	711.495	0.000945739	159.306	0.90286	-0.0305473
20220705_U2OS WT_BLH_1	1788.58	0.00203487	139.032	-0.69244	0.0160348
20220705_U2OS WT_BLH_2	1734.89	0.00202343	142.111	-0.554268	0.0105997
20220705_U2OS WT_BLH_3	1434.87	0.00232098	143.893	-0.460795	0.00400967
20220628_U2OS WT_Per2_Luc_1	281.084	-0.000525613	129.039	-3.58906	0.00885709
20220628_U2OS WT_Per2_Luc_2	232.567	-0.000363512	130.211	-3.50941	0.00697689
20220628_U2OS WT_Per2_Luc_3	223.097	-0.000246703	129.225	-3.57596	0.00850809
20220705_U2OS WT_Per2_Luc_1	449.535	-0.000921065	124.174	1.99048	0.0212013
20220705_U2OS WT_Per2_Luc_2	389.695	-0.000120936	126.8	2.1201	0.0150651
20220705_U2OS WT_Per2_Luc_3	388.179	-0.00119511	121.379	1.86604	0.0280057
20220628_U2OS CRY1-sKO_BLH_1	48.4931	-0.00113924	69.1632	-3.29465	0.0771475
20220628_U2OS CRY1-sKO_BLH_2	61.8242	-0.00248189	75.87	-2.7405	0.062221
20220628_U2OS CRY1-sKO_BLH_3	17.6706	-0.00439432	50.0675	-6.61485	0.0926745
20220705_U2OS CRY1-sKO_BLH_1	NaN	NaN	NaN	NaN	NaN
20220705_U2OS CRY1-sKO_BLH_2	NaN	NaN	NaN	NaN	NaN
20220705_U2OS CRY1-sKO_BLH_3	NaN	NaN	NaN	NaN	NaN
20220628_U2OS CRY2-sKO_BLH_1	508.819	0.000764067	142.618	0.0167211	0.0124988
20220628_U2OS CRY2-sKO_BLH_2	529.325	0.000333414	142.479	-0.109981	0.0140402
20220628_U2OS CRY2-sKO_BLH_3	648.214	0.000482962	144.549	-0.0117316	0.0101445
20220705_U2OS CRY2-sKO_BLH_1	1218.97	0.00161387	146.024	-0.721966	0.0105725
20220705_U2OS CRY2-sKO_BLH_2	931.905	0.00152814	141.929	-0.899554	0.00918037
20220705_U2OS CRY2-sKO_BLH_3	1347.31	0.00185279	145.103	-0.866706	0.00722892
20220628_U2OS CRY1/2-dKO_BLH_1	NaN	NaN	NaN	NaN	NaN
20220628_U2OS CRY1/2-dKO_BLH_2	NaN	NaN	NaN	NaN	NaN
20220628_U2OS CRY1/2-dKO_BLH_3	NaN	NaN	NaN	NaN	NaN
20220705_U2OS CRY1/2-dKO_BLH_1	4.49866	-0.0020687	89.7712	0.682604	0.102873
20220705_U2OS CRY1/2-dKO_BLH_2	6.22874	-0.0019896	96.0581	7.73702	0.102007
20220705_U2OS CRY1/2-dKO_BLH_3	3.16069	-0.00281926	163.537	-1.03727	0.0405116

## Sheet: Fit_errors
Sample	Amplitude	Amplitude decayrate	Period	Phase	alpha
20210525_HCC1143_Bmal1_Luc_1	1.937	0.000257916	5.62442	0.180332	0.0091109
20210525_HCC1143_Bmal1_Luc_2	1.91701	0.000274013	5.90429	0.186926	0.00990295
20210525_HCC1143_Bmal1_Luc_3	2.15866	0.000263419	5.74202	0.180093	0.00926332
20210601_HCC1143_Bmal1_Luc_1	NaN	NaN	NaN	NaN	NaN
20210601_HCC1143_Bmal1_Luc_2	0.817818	0.00017665	3.93419	0.121423	0.00623535
20210601_HCC1143_Bmal1_Luc_3	1.30704	0.000249469	5.71893	0.139205	0.00961491
20210525_HCC1143_Per2_Luc_1	3.9551	0.000229518	3.929	0.139738	0.00662284
20210525_HCC1143_Per2_Luc_2	4.8333	0.000249407	4.28321	0.152803	0.0072261
20210525_HCC1143_Per2_Luc_3	6.2034	0.000273191	4.47095	0.141827	0.00772574
20210601_HCC1143_Per2_Luc_1	1.3599	0.000195558	4.28449	0.19532	0.00586638
20210601_HCC1143_Per2_Luc_2	1.18483	0.000183933	4.04281	0.176054	0.00563703
20210601_HCC1143_Per2_Luc_3	1.61818	0.000191178	3.66486	0.184911	0.00502804
20210525_HCC1937_Bmal1_Luc_1	7.02246	0.000498617	9.41631	0.189097	0.0235656
20210525_HCC1937_Bmal1_Luc_2	NaN	NaN	NaN	NaN	NaN
20210525_HCC1937_Bmal1_Luc_3	NaN	NaN	NaN	NaN	NaN
20210601_HCC1937_Bmal1_Luc_1	2.072	0.000300931	4.76541	0.129858	0.00876078
20210601_HCC1937_Bmal1_Luc_2	NaN	NaN	NaN	NaN	NaN
20210601_HCC1937_Bmal1_Luc_3	2.29591	0.000297061	4.51241	0.125616	0.00822205
20210525_HCC1937_Per2_Luc_1	3.16807	0.000290107	10.1122	0.23006	0.0175376
20210525_HCC1937_Per2_Luc_2	6.02987	0.000253254	8.04615	0.165757	0.0156203
20210525_HCC1937_Per2_Luc_3	2.71681	0.000286957	8.01854	0.509255	0.0112129
20210601_HCC1937_Per2_Luc_1	7.16096	0.00027364	3.75844	0.151037	0.00599894
20210601_HCC1937_Per2_Luc_2	6.27877	0.000316219	4.28084	0.158374	0.00742488
20210518_HCC38_Bmal1_Luc_1	NaN	NaN	NaN	NaN	NaN
20210518_HCC38_Bmal1_Luc_2	NaN	NaN	NaN	NaN	NaN
20210518_HCC38_Bmal1_Luc_3	NaN	NaN	NaN	NaN	NaN
20210525_HCC38_Bmal1_Luc_15uMDe	1.65255	0.000199017	9.07204	0.36293	0.0124891
20210525_HCC38_Bmal1_Luc_serumshock	3.57172	1	115.653	1.00558	1.00002
20210518_HCC38_Per2_Luc_1	9.28345	0.000230937	0.575574	0.0392404	0.00314388
20210518_HCC38_Per2_Luc_2	8.62187	0.000238085	0.577122	0.0378818	0.00353241
20210525_HCC38_Per2_Luc_15uMDe	12.9917	0.000259751	8.96364	0.190167	0.0155229
20210525_HCC38_Per2_Luc_serumshock	10.4139	0.00031198	1.59813	0.0444572	0.00512577
20210518_MDAMB468_Bmal1_Luc_1	NaN	NaN	NaN	NaN	NaN
20210518_MDAMB468_Bmal1_Luc_2	0.523741	0.000144211	3.79296	0.166525	0.00522361
20210518_MDAMB468_Bmal1_Luc_3	NaN	NaN	NaN	NaN	NaN
20210601_MDAMB468_Bmal1_Luc_1	NaN	NaN	NaN	NaN	NaN
20210601_MDAMB468_Bmal1_Luc_2	NaN	NaN	NaN	NaN	NaN
20210601_MDAMB468_Bmal1_Luc_3	NaN	NaN	NaN	NaN	NaN
20211102_MDAMB468_Per2_1	8.46401	0.000141519	3.01657	0.119929	0.00448298
20211102_MDAMB468_Per2_2	11.6896	0.000144106	3.0899	0.115146	0.00468687
20211102_MDAMB468_Per2_3	10.682	0.00014732	3.09034	0.116735	0.00467043
20210518_HCC1806_Bmal1_Luc_1	1.0404	0.000187631	0.862008	0.0426691	0.00400574
20210518_HCC1806_Bmal1_Luc_2	NaN	NaN	NaN	NaN	NaN
20210518_HCC1806_Bmal1_Luc_3	NaN	NaN	NaN	NaN	NaN
20210601_HCC1806_Bmal1_Luc_1	2.04457	0.000316222	1.60834	0.162804	0.005812
20210601_HCC1806_Bmal1_Luc_2	3.13704	0.000398935	2.22258	0.135394	0.0049159
20210601_HCC1806_Bmal1_Luc_3	3.45103	0.000450964	8.60932	0.973167	0.00806105
20210518_HCC1806_Per2_Luc_1	542.99	0.00147111	6.76085	0.0492842	0.0114493
20210518_HCC1806_Per2_Luc_2	NaN	NaN	NaN	NaN	NaN
20210518_HCC1806_Per2_Luc_3	NaN	NaN	NaN	NaN	NaN
20210601_HCC1806_Per2_Luc_1	669.996	0.0014152	7.26957	0.0606722	0.0137319
20210601_HCC1806_Per2_Luc_2	662.84	0.00150543	9.33929	0.0613454	0.0167209
20210601_HCC1806_Per2_Luc_3	518.59	0.00130245	15.3322	0.0566874	0.014193
20210601_HCC70_Bmal1_Luc_1	NaN	NaN	NaN	NaN	NaN
20210601_HCC70_Bmal1_Luc_2	NaN	NaN	NaN	NaN	NaN
20210601_HCC70_Bmal1_Luc_3	NaN	NaN	NaN	NaN	NaN
20211102_HCC70_Bmal1_1	NaN	NaN	NaN	NaN	NaN
20211102_HCC70_Bmal1_3	NaN	NaN	NaN	NaN	NaN
20211102_HCC70_Per2_1	40.8512	0.000406316	8.04569	0.149448	0.0147352
20211102_HCC70_Per2_2	35.0571	0.00041202	8.96173	0.178407	0.0174259
20211102_HCC70_Per2_3	37.085	0.000430714	8.45502	0.15041	0.0167764
20210518_SUM149PT_Bmal1_Luc_1	2.91948	0.000349938	8.23751	0.215951	0.0147532
20210518_SUM149PT_Bmal1_Luc_2	2.68568	0.00029731	10.6163	0.176245	0.0220376
20210518_SUM149PT_Bmal1_Luc_3	2.84701	0.000280227	9.94504	0.193941	0.019326
20210525_SUM149PT_Bmal1_Luc_15uMDe	2.34439	0.000305922	13.8295	0.0465287	0.00702894
20210525_SUM149PT_Bmal1_Luc_serumshock	4.36124	0.00033583	17.5539	0.048359	0.00871911
20210518_SUM149PT_Per2_Luc_1	122.841	0.000620241	5.57142	0.0565461	0.0130454
20210518_SUM149PT_Per2_Luc_2	130.144	0.000632763	29.8294	0.0569441	0.013346
20210518_SUM149PT_Per2_Luc_3	113.041	0.000443983	4.35034	0.292756	0.00817001
20210525_SUM149PT_Per2_Luc_15uMDe	109.675	0.000338817	16.2111	0.284067	0.0333898
20210525_SUM149PT_Per2_Luc_serumshock	78.2923	0.000421095	1.68822	0.0383393	0.0123398
20211102_BT549_Bmal1_1	NaN	NaN	NaN	NaN	NaN
20211102_BT549_Bmal1_2	NaN	NaN	NaN	NaN	NaN
20211102_BT549_Bmal1_3	NaN	NaN	NaN	NaN	NaN
20211116_BT549_Bmal1_1	1.96007	0.000437867	0.830692	0.123982	0.0036451
20211116_BT549_Bmal1_2	NaN	NaN	NaN	NaN	NaN
20211102_BT549_Per2_1	10.6183	0.000510407	14.8814	0.309243	0.0290745
20211102_BT549_Per2_2	10.577	0.000465082	11.2656	0.222882	0.0212347
20211102_BT549_Per2_3	14.5961	0.000607238	10.4254	0.268101	0.00798617
20211116_BT549_Per2_1	8.68458	0.000533564	18.3491	0.842731	0.032717
20211116_BT549_Per2_2	8.19724	0.000391649	11.4794	0.349036	0.0180203
20210518_CAL51_Bmal1_Luc_1	NaN	NaN	NaN	NaN	NaN
20210518_CAL51_Bmal1_Luc_2	NaN	NaN	NaN	NaN	NaN
20210518_CAL51_Bmal1_Luc_3	NaN	NaN	NaN	NaN	NaN
20210525_CAL51_Bmal1_Luc_15uMDe	NaN	NaN	NaN	NaN	NaN
20210525_CAL51_Bmal1_Luc_serumshock	NaN	NaN	NaN	NaN	NaN
20220628_CAL51_Bmal1_Luc_1	NaN	NaN	NaN	NaN	NaN
20220628_CAL51_Bmal1_Luc_2	NaN	NaN	NaN	NaN	NaN
20220628_CAL51_Bmal1_Luc_3	NaN	NaN	NaN	NaN	NaN
20210518_CAL51_Per2_Luc_1	NaN	NaN	NaN	NaN	NaN
20210518_CAL51_Per2_Luc_2	NaN	NaN	NaN	NaN	NaN
20210518_CAL51_Per2_Luc_3	NaN	NaN	NaN	NaN	NaN
20210525_CAL51_Per2_Luc_15uMDe	2.43956	0.000221561	2.78526	0.187805	0.00441646
20210525_CAL51_Per2_Luc_serumshock	NaN	NaN	NaN	NaN	NaN
20211102_MDAMB231_Bmal1_1	20.8894	0.0004106	6.73215	0.836755	0.00540492
20211102_MDAMB231_Bmal1_2	NaN	NaN	NaN	NaN	NaN
20211102_MDAMB231_Bmal1_3	16.9383	0.000395207	4.84332	0.290329	0.00703089
20211116_MDAMB231_Bmal1_1	NaN	NaN	NaN	NaN	NaN
20211116_MDAMB231_Bmal1_2	NaN	NaN	NaN	NaN	NaN
20211116_MDAMB231_Bmal1_3	NaN	NaN	NaN	NaN	NaN
20211102_MDAMB231_Per2_1	NaN	NaN	NaN	NaN	NaN
20211102_MDAMB231_Per2_2	NaN	NaN	NaN	NaN	NaN
20211102_MDAMB231_Per2_3	125.499	0.000632556	26.3983	0.423483	0.043921
20211116_MDAMB231_Per2_1	NaN	NaN	NaN	NaN	NaN
20211116_MDAMB231_Per2_2	NaN	NaN	NaN	NaN	NaN
20211116_MDAMB231_Per2_3	35.382	0.000203696	1.24864	0.0504649	0.00267219
20211102_MDAMB436_Bmal1_1	NaN	NaN	NaN	NaN	NaN
20211102_MDAMB436_Bmal1_2	NaN	NaN	NaN	NaN	NaN
20211102_MDAMB436_Bmal1_3	NaN	NaN	NaN	NaN	NaN
20211116_MDAMB436_Bmal1_1	NaN	NaN	NaN	NaN	NaN
20211116_MDAMB436_Bmal1_2	NaN	NaN	NaN	NaN	NaN
20211102_MDAMB436_Per2_1	31.5703	0.000389829	8.76509	0.202762	0.0183874
20211102_MDAMB436_Per2_2	26.6321	0.000374424	7.68274	0.185231	0.0142293
20211102_MDAMB436_Per2_3	24.8464	0.000389493	27.2224	0.0577442	0.0089309
20211116_MDAMB436_Per2_1	42.3672	0.000395223	7.17743	0.187748	0.0126883
20211116_MDAMB436_Per2_2	41.8557	0.00039278	7.7429	0.2074	0.0139255
20211116_HCC1428_Bmal1_1De_1	NaN	NaN	NaN	NaN	NaN
20211116_HCC1428_Bmal1_1De_2	NaN	NaN	NaN	NaN	NaN
20211116_HCC1428_Bmal1_15De	NaN	NaN	NaN	NaN	NaN
20211116_HCC1428_Per2_1De_1	0.000948086	0.000154454	2.25726	0.16199	0.005477
20211116_HCC1428_Per2_1De_2	13.7751	0.000426839	0.494145	0.050293	0.001656
20211116_HCC1428_Per2_15De	1.61832	0.000508968	7.23327	1.17387	0.00455232
20210518_MCF7_Bmal1_Luc_1	20.514	0.000142192	2.68716	0.119649	0.00404887
20210518_MCF7_Bmal1_Luc_2	15.6171	0.000148753	2.54443	0.120546	0.00361814
20210518_MCF7_Bmal1_Luc_3	13.8777	0.000157223	2.83919	0.136527	0.00405107
20210525_MCF7_Bmal1_Luc_1uMDe_1	152.6	0.000292211	4.38024	0.173776	0.00730471
20210525_MCF7_Bmal1_Luc_1uMDe_2	192.841	0.000279425	4.69167	0.18297	0.00774922
20210518_MCF7_Per2_2	7.97977	0.000248792	3.84346	0.136381	0.00618455
20210518_MCF7_Per2_Luc_1	10.7901	0.000268871	3.94844	0.135052	0.00656363
20210518_MCF7_Per2_Luc_3	7.29342	0.000244915	3.70265	0.139607	0.00599353
20210525_MCF7_Per2_Luc_1uMDe_1	8.37492	0.000214549	3.44938	0.120332	0.00561945
20210525_MCF7_Per2_Luc_1uMDe_2	7.38591	0.000213897	3.31236	0.114408	0.00540197
20211102_T47D_Bmal1_1	4.307	0.000286511	3.6058	0.238923	0.00576872
20211102_T47D_Bmal1_2	NaN	NaN	NaN	NaN	NaN
20211102_T47D_Bmal1_3	NaN	NaN	NaN	NaN	NaN
20211116_T47D_Bmal1_1	NaN	NaN	NaN	NaN	NaN
20211116_T47D_Bmal1_2	17.9596	0.000386508	6.97003	0.230672	0.0150161
20211116_T47D_Bmal1_3	9.75048	0.000340721	4.19521	0.119085	0.0073594
20211102_T47D_Per2_1	30.047	0.000917221	8.68298	0.232587	0.0192313
20211102_T47D_Per2_2	4.44464	0.000296472	4.31829	0.148471	0.00681095
20211102_T47D_Per2_3	17.6658	0.000512772	7.25958	0.189934	0.014299
20211116_T47D_Per2_1	NaN	NaN	NaN	NaN	NaN
20211116_T47D_Per2_2	9.03287	0.000212069	4.49868	0.18966	0.00643194
20211116_T47D_Per2_3	16.4552	0.000472267	8.51008	0.300861	0.0156724
20211116_MCF10A_Bmal1_1Dex_1	20.219	0.000386296	5.19015	0.176171	0.00875899
20211116_MCF10A_Bmal1_1Dex_2	22.0058	0.000391334	5.35934	0.139295	0.0100076
20211116_MCF10A_Bmal1_15Dex	21.1094	0.000413859	5.35017	0.146449	0.0100615
20211116_MCF10A_Per2_1Dex_1	2.77477	0.000336931	6.76513	0.194517	0.0119327
20211116_MCF10A_Per2_1Dex_2	2.42325	0.00031814	6.34007	0.182396	0.0110551
20211116_MCF10A_Per2_15Dex	1.85852	0.00030638	6.21414	0.177742	0.0108872
20220628_U2OS WT_BLH_1	43.8986	0.000158084	3.03502	0.127727	0.00457496
20220628_U2OS WT_BLH_2	45.3265	0.000153989	2.86766	0.127469	0.00414915
20220628_U2OS WT_BLH_3	38.8872	0.000158284	2.84456	0.121493	0.00418575
20220705_U2OS WT_BLH_1	131.308	0.000240055	6.32562	0.285017	0.0100409
20220705_U2OS WT_BLH_2	124.559	0.000236767	5.96871	0.270472	0.00908891
20220705_U2OS WT_BLH_3	94.0584	0.00022237	5.23878	0.235178	0.00808281
20220628_U2OS WT_Per2_Luc_1	15.6918	0.000138253	2.46989	0.156012	0.00320606
20220628_U2OS WT_Per2_Luc_2	12.7973	0.000138816	2.43223	0.150084	0.00319384
20220628_U2OS WT_Per2_Luc_3	12.9059	0.000153207	2.46612	0.15217	0.00325661
20220705_U2OS WT_Per2_Luc_1	27.6648	0.000145027	2.66049	0.172043	0.00342412
20220705_U2OS WT_Per2_Luc_2	23.1234	0.000149832	2.7762	0.168229	0.00375554
20220705_U2OS WT_Per2_Luc_3	27.7721	0.00016797	2.85927	0.199143	0.00343595
20220628_U2OS CRY1-sKO_BLH_1	8.96203	0.000451205	4.06574	0.541502	0.00422106
20220628_U2OS CRY1-sKO_BLH_2	11.1989	0.000379422	3.68614	0.495692	0.00388322
20220628_U2OS CRY1-sKO_BLH_3	4.49837	0.000498334	1.03393	0.265089	0.00129754
20220705_U2OS CRY1-sKO_BLH_1	NaN	NaN	NaN	NaN	NaN
20220705_U2OS CRY1-sKO_BLH_2	NaN	NaN	NaN	NaN	NaN
20220705_U2OS CRY1-sKO_BLH_3	NaN	NaN	NaN	NaN	NaN
20220628_U2OS CRY2-sKO_BLH_1	26.5958	0.000151985	2.98745	0.141653	0.00405912
20220628_U2OS CRY2-sKO_BLH_2	27.3135	0.000141962	2.98411	0.14586	0.00396627
20220628_U2OS CRY2-sKO_BLH_3	32.514	0.000140756	2.92847	0.139882	0.00393173
20220705_U2OS CRY2-sKO_BLH_1	67.462	0.000170057	3.54599	0.149605	0.00532787
20220705_U2OS CRY2-sKO_BLH_2	52.4941	0.000175139	2.8913	0.131283	0.00418896
20220705_U2OS CRY2-sKO_BLH_3	76.0693	0.000179174	3.0113	0.128157	0.00457344
20220628_U2OS CRY1/2-dKO_BLH_1	NaN	NaN	NaN	NaN	NaN
20220628_U2OS CRY1/2-dKO_BLH_2	NaN	NaN	NaN	NaN	NaN
20220628_U2OS CRY1/2-dKO_BLH_3	NaN	NaN	NaN	NaN	NaN
20220705_U2OS CRY1/2-dKO_BLH_1	0.664729	0.000333633	5.32783	0.494093	0.00478889
20220705_U2OS CRY1/2-dKO_BLH_2	0.978672	0.000352844	11.4303	1.08226	0.00831867
20220705_U2OS CRY1/2-dKO_BLH_3	0.505997	0.000340539	9.16575	0.390355	0.0102181

## Sheet: Synthetic_data
Kappa	Amplitude	Amplitude decayrate	Period	Phase
0.001	301.848	0.0336476	22.2705	-0.734485
0.00295499	302.428	0.0331334	22.2644	-0.734729
0.00490998	303.006	0.0326191	22.2583	-0.735001
0.00686497	303.582	0.0321045	22.252	-0.735306
0.00881996	304.155	0.0315895	22.2457	-0.735647
0.010775	304.724	0.0310739	22.2392	-0.736025
0.0127299	305.288	0.0305576	22.2325	-0.736445
0.0146849	305.847	0.0300405	22.2258	-0.736907
0.0166399	306.398	0.0295222	22.2189	-0.737416
0.0185949	306.94	0.0290026	22.2119	-0.737974
0.0205499	307.473	0.0284815	22.2047	-0.738584
0.0225049	307.994	0.0279587	22.1974	-0.739251
0.0244599	308.502	0.027434	22.19	-0.739976
0.0264149	308.996	0.0269072	22.1824	-0.740764
0.0283699	309.473	0.0263779	22.1747	-0.741618
0.0303249	309.93	0.0258459	22.1668	-0.742541
0.0322798	310.367	0.025311	22.1589	-0.743538
0.0342348	310.779	0.0247729	22.1508	-0.744609
0.0361898	311.166	0.0242314	22.1426	-0.745758
0.0381448	311.518	0.0236854	22.1344	-0.746985
0.0400998	311.843	0.023136	22.126	-0.748293
0.0420548	312.132	0.0225823	22.1177	-0.749679
0.0440098	312.382	0.022024	22.1094	-0.751139
0.0459648	312.59	0.0214609	22.1011	-0.752667
0.0479198	312.752	0.0208926	22.093	-0.754252
0.0498748	312.865	0.0203191	22.0851	-0.75588
0.0518297	312.924	0.01974	22.0774	-0.757527
0.0537847	312.926	0.0191551	22.0702	-0.759165
0.0557397	312.867	0.0185643	22.0636	-0.760754
0.0576947	312.742	0.0179672	22.0576	-0.762243
0.0596497	312.544	0.0173634	22.0526	-0.76357
0.0616047	312.264	0.0167524	22.0486	-0.76466
0.0635597	311.891	0.016133	22.0458	-0.765425
0.0655147	311.405	0.0155038	22.0444	-0.765768
0.0674697	310.777	0.0148624	22.0447	-0.765588
0.0694247	309.965	0.0142055	22.0466	-0.764787
0.0713796	308.912	0.013529	22.0501	-0.763281
0.0733346	307.53	0.0128269	22.0554	-0.761004
0.0752896	305.721	0.0120934	22.062	-0.757931
0.0772446	303.357	0.011322	22.0698	-0.754068
0.0791996	300.303	0.0105075	22.0783	-0.749462
0.0811546	296.401	0.00964587	22.0872	-0.744178
0.0831096	291.486	0.0087353	22.0959	-0.738322
0.0850646	285.367	0.00777562	22.104	-0.732096
0.0870196	277.821	0.00676812	22.1104	-0.725927
0.0889746	268.813	0.00573078	22.1142	-0.720554
0.0909295	259.363	0.00474464	22.1144	-0.716919
0.0928845	251.845	0.00394658	22.1111	-0.715533
0.0948395	247.202	0.00336371	22.1069	-0.714776
0.0967945	245.009	0.00294894	22.1007	-0.715727
0.0987495	245.39	0.0026912	22.0947	-0.716433
0.100705	245.434	0.00243565	22.0982	-0.707394
0.102659	245.604	0.00221771	22.0985	-0.699732
0.104614	247.078	0.00207322	22.0979	-0.692186
0.106569	246.511	0.00183438	22.093	-0.687781
0.108524	246.589	0.00164297	22.0857	-0.684917
0.110479	246.568	0.00145323	22.075	-0.685584
0.112434	247.52	0.00131974	22.0629	-0.687813
0.114389	249.199	0.00122133	22.0503	-0.690668
0.116344	251.194	0.00113817	22.0372	-0.693892
0.118299	253.493	0.00106792	22.0248	-0.696501
0.120254	255.496	0.000984183	22.0121	-0.699493
0.122209	257.499	0.000903052	21.9989	-0.703232
0.124164	259.646	0.000832429	21.9861	-0.707082
0.126119	261.978	0.000773243	21.9739	-0.710595
0.128074	264.367	0.000718969	21.9625	-0.71384
0.130029	266.743	0.000666626	21.9514	-0.71708
0.131984	269.134	0.000617955	21.9407	-0.720308
0.133939	271.576	0.000574557	21.9305	-0.723359
0.135894	274.064	0.000535835	21.921	-0.726151
0.137849	276.57	0.000500135	21.9121	-0.728728
0.139804	279.07	0.000466408	21.9035	-0.731189
0.141759	281.569	0.000434849	21.8954	-0.733547
0.143714	284.07	0.000405645	21.8876	-0.735776
0.145669	286.573	0.000378688	21.8803	-0.737868
0.147624	289.074	0.000353774	21.8733	-0.739826
0.149579	291.572	0.000330702	21.8667	-0.741658
0.151534	294.065	0.00030929	21.8604	-0.743373
0.153489	296.552	0.000289376	21.8545	-0.744981
0.155444	299.031	0.000270818	21.8488	-0.74649
0.157399	301.502	0.000253491	21.8434	-0.747907
0.159354	303.965	0.000237284	21.8383	-0.74924
0.161309	306.418	0.000222098	21.8334	-0.750496
0.163264	308.862	0.000207847	21.8287	-0.751679
0.165219	311.297	0.000194451	21.8242	-0.752796
0.167174	313.722	0.000181842	21.8199	-0.753851
0.169129	316.137	0.000169957	21.8158	-0.754848
0.171084	318.543	0.000158739	21.8119	-0.755792
0.173039	320.938	0.000148139	21.8082	-0.756686
0.174994	323.325	0.000138109	21.8046	-0.757533
0.176949	325.702	0.000128609	21.8011	-0.758338
0.178904	328.069	0.000119601	21.7978	-0.759101
0.180859	330.427	0.00011105	21.7946	-0.759827
0.182814	332.777	0.000102926	21.7915	-0.760517
0.184769	335.117	9.51995e-05	21.7886	-0.761174
0.186724	337.449	8.78449e-05	21.7857	-0.761799
0.188679	339.772	8.08382e-05	21.783	-0.762395
0.190634	342.087	7.41573e-05	21.7804	-0.762963
0.192589	344.394	6.77821e-05	21.7778	-0.763505
0.194544	346.693	6.16941e-05	21.7754	-0.764022
0.196499	348.985	5.58759e-05	21.773	-0.764516
0.198454	351.268	5.03117e-05	21.7707	-0.764989
0.200409	353.545	4.4987e-05	21.7685	-0.76544
0.202364	355.814	3.9888e-05	21.7663	-0.765872
0.204319	358.076	3.50021e-05	21.7643	-0.766286
0.206274	360.332	3.03178e-05	21.7623	-0.766681
0.208229	362.581	2.58239e-05	21.7603	-0.767061
0.210184	364.823	2.15105e-05	21.7585	-0.767424
0.212139	367.059	1.73679e-05	21.7566	-0.767773
0.214094	369.289	1.33875e-05	21.7549	-0.768108
0.216049	371.513	9.56093e-06	21.7532	-0.768429
0.218004	373.732	5.88049e-06	21.7515	-0.768737
0.219959	375.944	2.33896e-06	21.7499	-0.769033
0.221914	378.152	-1.0704e-06	21.7483	-0.769318
0.223869	380.353	-4.35404e-06	21.7468	-0.769591
0.225824	382.55	-7.51783e-06	21.7453	-0.769854
0.227779	384.742	-1.05673e-05	21.7439	-0.770108
0.229734	386.928	-1.35079e-05	21.7425	-0.770351
0.231689	389.11	-1.63445e-05	21.7411	-0.770586
0.233644	391.287	-1.90818e-05	21.7398	-0.770812
0.235599	393.46	-2.17241e-05	21.7385	-0.771029
0.237554	395.628	-2.42756e-05	21.7373	-0.771239
0.239509	397.792	-2.67403e-05	21.7361	-0.771441
0.241464	399.952	-2.91219e-05	21.7349	-0.771636
0.243419	402.107	-3.14238e-05	21.7337	-0.771824
0.245374	404.259	-3.36494e-05	21.7326	-0.772005
0.247329	406.407	-3.58018e-05	21.7315	-0.77218
0.249284	408.551	-3.7884e-05	21.7304	-0.772349
0.251239	410.691	-3.98989e-05	21.7294	-0.772512
0.253194	412.827	-4.1849e-05	21.7284	-0.77267
0.255149	414.961	-4.3737e-05	21.7274	-0.772822
0.257104	417.09	-4.55652e-05	21.7264	-0.772969
0.259059	419.217	-4.7336e-05	21.7254	-0.773111
0.261014	421.34	-4.90515e-05	21.7245	-0.773248
0.262969	423.46	-5.07138e-05	21.7236	-0.773381
0.264924	425.577	-5.23249e-05	21.7227	-0.773509
0.266879	427.691	-5.38867e-05	21.7219	-0.773634
0.268834	429.801	-5.54009e-05	21.721	-0.773754
0.270789	431.91	-5.68693e-05	21.7202	-0.77387
0.272744	434.015	-5.82935e-05	21.7194	-0.773982
0.274699	436.117	-5.96751e-05	21.7186	-0.774091
0.276654	438.217	-6.10155e-05	21.7178	-0.774197
0.278609	440.314	-6.23163e-05	21.7171	-0.774299
0.280564	442.409	-6.35786e-05	21.7163	-0.774398
0.282519	444.501	-6.48039e-05	21.7156	-0.774493
0.284474	446.591	-6.59934e-05	21.7149	-0.774586
0.286429	448.679	-6.71483e-05	21.7142	-0.774676
0.288384	450.764	-6.82697e-05	21.7135	-0.774763
0.290339	452.847	-6.93587e-05	21.7129	-0.774847
0.292294	454.928	-7.04163e-05	21.7122	-0.774929
0.294249	457.006	-7.14437e-05	21.7116	-0.775008
0.296204	459.083	-7.24416e-05	21.711	-0.775085
0.298159	461.157	-7.34111e-05	21.7104	-0.77516
0.300114	463.229	-7.43531e-05	21.7098	-0.775232
0.302068	465.3	-7.52684e-05	21.7092	-0.775302
0.304023	467.368	-7.61578e-05	21.7086	-0.775369
0.305978	469.435	-7.7022e-05	21.708	-0.775435
0.307933	471.5	-7.7862e-05	21.7075	-0.775499
0.309888	473.563	-7.86783e-05	21.7069	-0.775561
0.311843	475.624	-7.94718e-05	21.7064	-0.775621
0.313798	477.684	-8.0243e-05	21.7059	-0.775679
0.315753	479.742	-8.09926e-05	21.7053	-0.775735
0.317708	481.798	-8.17212e-05	21.7048	-0.77579
0.319663	483.853	-8.24295e-05	21.7043	-0.775843
0.321618	485.906	-8.31181e-05	21.7039	-0.775895
0.323573	487.957	-8.37874e-05	21.7034	-0.775944
0.325528	490.007	-8.4438e-05	21.7029	-0.775993
0.327483	492.056	-8.50705e-05	21.7025	-0.77604
0.329438	494.103	-8.56853e-05	21.702	-0.776085
0.331393	496.149	-8.6283e-05	21.7016	-0.776129
0.333348	498.193	-8.6864e-05	21.7011	-0.776172
0.335303	500.236	-8.74287e-05	21.7007	-0.776214
0.337258	502.278	-8.79776e-05	21.7003	-0.776254
0.339213	504.318	-8.85112e-05	21.6999	-0.776293
0.341168	506.358	-8.90298e-05	21.6994	-0.776331
0.343123	508.395	-8.95337e-05	21.699	-0.776368
0.345078	510.432	-9.00235e-05	21.6986	-0.776403
0.347033	512.468	-9.04995e-05	21.6983	-0.776438
0.348988	514.502	-9.0962e-05	21.6979	-0.776471
0.350943	516.535	-9.14114e-05	21.6975	-0.776503
0.352898	518.567	-9.1848e-05	21.6971	-0.776535
0.354853	520.598	-9.22721e-05	21.6968	-0.776565
0.356808	522.628	-9.2684e-05	21.6964	-0.776595
0.358763	524.657	-9.30842e-05	21.6961	-0.776623
0.360718	526.685	-9.34727e-05	21.6957	-0.776651
0.362673	528.712	-9.385e-05	21.6954	-0.776677
0.364628	530.738	-9.42163e-05	21.695	-0.776703
0.366583	532.763	-9.45719e-05	21.6947	-0.776728
0.368538	534.787	-9.49171e-05	21.6944	-0.776752
0.370493	536.81	-9.5252e-05	21.6941	-0.776776
0.372448	538.832	-9.5577e-05	21.6938	-0.776799
0.374403	540.853	-9.58923e-05	21.6935	-0.77682
0.376358	542.873	-9.6198e-05	21.6932	-0.776842
0.378313	544.893	-9.64945e-05	21.6929	-0.776862
0.380268	546.911	-9.6782e-05	21.6926	-0.776882
0.382223	548.929	-9.70606e-05	21.6923	-0.776901
0.384178	550.946	-9.73306e-05	21.692	-0.776919
0.386133	552.962	-9.75922e-05	21.6917	-0.776937
0.388088	554.978	-9.78455e-05	21.6914	-0.776954
0.390043	556.993	-9.80908e-05	21.6912	-0.776971
0.391998	559.006	-9.83282e-05	21.6909	-0.776986
0.393953	561.02	-9.8558e-05	21.6906	-0.777002
0.395908	563.032	-9.87802e-05	21.6904	-0.777016
0.397863	565.044	-9.89951e-05	21.6901	-0.777031
0.399818	567.055	-9.92029e-05	21.6898	-0.777044
0.401773	569.065	-9.94036e-05	21.6896	-0.777057
0.403728	571.075	-9.95975e-05	21.6893	-0.77707
0.405683	573.084	-9.97846e-05	21.6891	-0.777082
0.407638	575.092	-9.99652e-05	21.6889	-0.777093
0.409593	577.1	-0.000100139	21.6886	-0.777104
0.411548	579.107	-0.000100307	21.6884	-0.777115
0.413503	581.114	-0.000100469	21.6882	-0.777125
0.415458	583.12	-0.000100625	21.6879	-0.777135
0.417413	585.125	-0.000100775	21.6877	-0.777144
0.419368	587.13	-0.000100919	21.6875	-0.777153
0.421323	589.134	-0.000101058	21.6873	-0.777161
0.423278	591.138	-0.000101191	21.6871	-0.777169
0.425233	593.141	-0.000101318	21.6869	-0.777176
0.427188	595.143	-0.000101441	21.6866	-0.777183
0.429143	597.145	-0.000101558	21.6864	-0.77719
0.431098	599.147	-0.00010167	21.6862	-0.777196
0.433053	601.148	-0.000101777	21.686	-0.777202
0.435008	603.148	-0.00010188	21.6858	-0.777208
0.436963	605.148	-0.000101978	21.6856	-0.777213
0.438918	607.148	-0.000102071	21.6855	-0.777218
0.440873	609.147	-0.000102159	21.6853	-0.777222
0.442828	611.146	-0.000102243	21.6851	-0.777226
0.444783	613.144	-0.000102323	21.6849	-0.77723
0.446738	615.141	-0.000102398	21.6847	-0.777233
0.448693	617.139	-0.00010247	21.6845	-0.777237
0.450648	619.135	-0.000102537	21.6843	-0.777239
0.452603	621.132	-0.0001026	21.6842	-0.777242
0.454558	623.128	-0.000102659	21.684	-0.777244
0.456513	625.123	-0.000102715	21.6838	-0.777246
0.458468	627.118	-0.000102766	21.6837	-0.777248
0.460423	629.113	-0.000102814	21.6835	-0.777249
0.462378	631.107	-0.000102858	21.6833	-0.77725
0.464333	633.101	-0.000102899	21.6832	-0.777251
0.466288	635.095	-0.000102937	21.683	-0.777251
0.468243	637.088	-0.00010297	21.6828	-0.777251
0.470198	639.081	-0.000103001	21.6827	-0.777251
0.472153	641.074	-0.000103028	21.6825	-0.777251
0.474108	643.066	-0.000103052	21.6824	-0.77725
0.476063	645.057	-0.000103073	21.6822	-0.77725
0.478018	647.049	-0.000103091	21.6821	-0.777249
0.479973	649.04	-0.000103106	21.6819	-0.777247
0.481928	651.031	-0.000103118	21.6818	-0.777246
0.483883	653.021	-0.000103127	21.6817	-0.777244
0.485838	655.011	-0.000103133	21.6815	-0.777242
0.487793	657.001	-0.000103137	21.6814	-0.77724
0.489748	658.991	-0.000103138	21.6812	-0.777237
0.491703	660.98	-0.000103136	21.6811	-0.777235
0.493658	662.969	-0.000103131	21.681	-0.777232
0.495613	664.957	-0.000103124	21.6808	-0.777229
0.497568	666.946	-0.000103114	21.6807	-0.777226
0.499523	668.934	-0.000103102	21.6806	-0.777222
0.501477	670.921	-0.000103088	21.6804	-0.777218
0.503432	672.909	-0.000103071	21.6803	-0.777215
0.505387	674.896	-0.000103051	21.6802	-0.777211
0.507342	676.883	-0.00010303	21.6801	-0.777206
0.509297	678.87	-0.000103006	21.6799	-0.777202
0.511252	680.856	-0.00010298	21.6798	-0.777197
0.513207	682.842	-0.000102952	21.6797	-0.777193
0.515162	684.828	-0.000102922	21.6796	-0.777188
0.517117	686.814	-0.00010289	21.6795	-0.777182
0.519072	688.799	-0.000102856	21.6793	-0.777177
0.521027	690.784	-0.00010282	21.6792	-0.777172
0.522982	692.769	-0.000102781	21.6791	-0.777166
0.524937	694.754	-0.000102741	21.679	-0.77716
0.526892	696.738	-0.000102699	21.6789	-0.777154
0.528847	698.723	-0.000102656	21.6788	-0.777148
0.530802	700.707	-0.00010261	21.6787	-0.777142
0.532757	702.69	-0.000102563	21.6786	-0.777136
0.534712	704.674	-0.000102514	21.6785	-0.777129
0.536667	706.657	-0.000102463	21.6784	-0.777122
0.538622	708.64	-0.000102411	21.6782	-0.777115
0.540577	710.623	-0.000102357	21.6781	-0.777108
0.542532	712.606	-0.000102301	21.678	-0.777101
0.544487	714.589	-0.000102244	21.6779	-0.777094
0.546442	716.571	-0.000102186	21.6778	-0.777087
0.548397	718.553	-0.000102126	21.6777	-0.777079
0.550352	720.535	-0.000102064	21.6777	-0.777071
0.552307	722.517	-0.000102001	21.6776	-0.777064
0.554262	724.498	-0.000101937	21.6775	-0.777056
0.556217	726.48	-0.000101871	21.6774	-0.777048
0.558172	728.461	-0.000101804	21.6773	-0.777039
0.560127	730.442	-0.000101735	21.6772	-0.777031
0.562082	732.423	-0.000101666	21.6771	-0.777023
0.564037	734.403	-0.000101595	21.677	-0.777014
0.565992	736.384	-0.000101522	21.6769	-0.777005
0.567947	738.364	-0.000101449	21.6768	-0.776997
0.569902	740.344	-0.000101374	21.6767	-0.776988
0.571857	742.324	-0.000101299	21.6767	-0.776979
0.573812	744.304	-0.000101222	21.6766	-0.77697
0.575767	746.284	-0.000101144	21.6765	-0.77696
0.577722	748.263	-0.000101064	21.6764	-0.776951
0.579677	750.243	-0.000100984	21.6763	-0.776942
0.581632	752.222	-0.000100903	21.6762	-0.776932
0.583587	754.201	-0.000100821	21.6762	-0.776922
0.585542	756.18	-0.000100737	21.6761	-0.776913
0.587497	758.158	-0.000100653	21.676	-0.776903
0.589452	760.137	-0.000100568	21.6759	-0.776893
0.591407	762.116	-0.000100482	21.6758	-0.776883
0.593362	764.094	-0.000100395	21.6758	-0.776873
0.595317	766.072	-0.000100307	21.6757	-0.776862
0.597272	768.05	-0.000100218	21.6756	-0.776852
0.599227	770.028	-0.000100128	21.6755	-0.776842
0.601182	772.006	-0.000100038	21.6755	-0.776831
0.603137	773.983	-9.99461e-05	21.6754	-0.77682
0.605092	775.961	-9.98539e-05	21.6753	-0.77681
0.607047	777.938	-9.97609e-05	21.6752	-0.776799
0.609002	779.915	-9.96672e-05	21.6752	-0.776788
0.610957	781.892	-9.95726e-05	21.6751	-0.776777
0.612912	783.869	-9.94774e-05	21.675	-0.776766
0.614867	785.846	-9.93814e-05	21.675	-0.776755
0.616822	787.823	-9.92848e-05	21.6749	-0.776744
0.618777	789.799	-9.91874e-05	21.6748	-0.776733
0.620732	791.776	-9.90894e-05	21.6748	-0.776721
0.622687	793.752	-9.89908e-05	21.6747	-0.77671
0.624642	795.729	-9.88915e-05	21.6746	-0.776698
0.626597	797.705	-9.87915e-05	21.6746	-0.776687
0.628552	799.681	-9.8691e-05	21.6745	-0.776675
0.630507	801.657	-9.85899e-05	21.6744	-0.776663
0.632462	803.632	-9.84882e-05	21.6744	-0.776651
0.634417	805.608	-9.83859e-05	21.6743	-0.77664
0.636372	807.584	-9.82831e-05	21.6743	-0.776628
0.638327	809.559	-9.81797e-05	21.6742	-0.776616
0.640282	811.534	-9.80759e-05	21.6741	-0.776604
0.642237	813.51	-9.79715e-05	21.6741	-0.776591
0.644192	815.485	-9.78666e-05	21.674	-0.776579
0.646147	817.46	-9.77613e-05	21.674	-0.776567
0.648102	819.435	-9.76554e-05	21.6739	-0.776555
0.650057	821.409	-9.75492e-05	21.6738	-0.776542
0.652012	823.384	-9.74424e-05	21.6738	-0.77653
0.653967	825.359	-9.73353e-05	21.6737	-0.776517
0.655922	827.333	-9.72277e-05	21.6737	-0.776504
0.657877	829.308	-9.71197e-05	21.6736	-0.776492
0.659832	831.282	-9.70113e-05	21.6736	-0.776479
0.661787	833.256	-9.69026e-05	21.6735	-0.776466
0.663742	835.23	-9.67934e-05	21.6735	-0.776453
0.665697	837.204	-9.66839e-05	21.6734	-0.776441
0.667652	839.178	-9.65741e-05	21.6733	-0.776428
0.669607	841.152	-9.64639e-05	21.6733	-0.776415
0.671562	843.126	-9.63533e-05	21.6732	-0.776402
0.673517	845.099	-9.62425e-05	21.6732	-0.776388
0.675472	847.073	-9.61313e-05	21.6731	-0.776375
0.677427	849.047	-9.60199e-05	21.6731	-0.776362
0.679382	851.02	-9.59081e-05	21.673	-0.776349
0.681337	852.993	-9.57961e-05	21.673	-0.776335
0.683292	854.966	-9.56838e-05	21.6729	-0.776322
0.685247	856.94	-9.55712e-05	21.6729	-0.776309
0.687202	858.913	-9.54584e-05	21.6728	-0.776295
0.689157	860.886	-9.53453e-05	21.6728	-0.776282
0.691112	862.858	-9.5232e-05	21.6728	-0.776268
0.693067	864.831	-9.51185e-05	21.6727	-0.776255
0.695022	866.804	-9.50048e-05	21.6727	-0.776241
0.696977	868.776	-9.48908e-05	21.6726	-0.776227
0.698932	870.749	-9.47767e-05	21.6726	-0.776213
0.700886	872.721	-9.46623e-05	21.6725	-0.7762
0.702841	874.694	-9.45478e-05	21.6725	-0.776186
0.704796	876.666	-9.44331e-05	21.6724	-0.776172
0.706751	878.638	-9.43183e-05	21.6724	-0.776158
0.708706	880.61	-9.42032e-05	21.6724	-0.776144
0.710661	882.583	-9.40881e-05	21.6723	-0.77613
0.712616	884.555	-9.39727e-05	21.6723	-0.776116
0.714571	886.526	-9.38573e-05	21.6722	-0.776102
0.716526	888.498	-9.37417e-05	21.6722	-0.776088
0.718481	890.47	-9.3626e-05	21.6721	-0.776074
0.720436	892.442	-9.35102e-05	21.6721	-0.77606
0.722391	894.413	-9.33942e-05	21.6721	-0.776045
0.724346	896.385	-9.32782e-05	21.672	-0.776031
0.726301	898.356	-9.3162e-05	21.672	-0.776017
0.728256	900.328	-9.30458e-05	21.6719	-0.776002
0.730211	902.299	-9.29295e-05	21.6719	-0.775988
0.732166	904.27	-9.28131e-05	21.6719	-0.775974
0.734121	906.241	-9.26967e-05	21.6718	-0.775959
0.736076	908.212	-9.25802e-05	21.6718	-0.775945
0.738031	910.183	-9.24636e-05	21.6717	-0.77593
0.739986	912.154	-9.2347e-05	21.6717	-0.775916
0.741941	914.125	-9.22303e-05	21.6717	-0.775901
0.743896	916.096	-9.21136e-05	21.6716	-0.775887
0.745851	918.067	-9.19969e-05	21.6716	-0.775872
0.747806	920.037	-9.18801e-05	21.6716	-0.775857
0.749761	922.008	-9.17634e-05	21.6715	-0.775843
0.751716	923.979	-9.16466e-05	21.6715	-0.775828
0.753671	925.949	-9.15297e-05	21.6715	-0.775813
0.755626	927.919	-9.14129e-05	21.6714	-0.775798
0.757581	929.89	-9.12961e-05	21.6714	-0.775784
0.759536	931.86	-9.11793e-05	21.6714	-0.775769
0.761491	933.83	-9.10625e-05	21.6713	-0.775754
0.763446	935.8	-9.09457e-05	21.6713	-0.775739
0.765401	937.77	-9.08289e-05	21.6713	-0.775724
0.767356	939.74	-9.07122e-05	21.6712	-0.775709
0.769311	941.71	-9.05955e-05	21.6712	-0.775694
0.771266	943.68	-9.04788e-05	21.6712	-0.775679
0.773221	945.65	-9.03622e-05	21.6711	-0.775664
0.775176	947.62	-9.02456e-05	21.6711	-0.775649
0.777131	949.589	-9.0129e-05	21.6711	-0.775634
0.779086	951.559	-9.00125e-05	21.671	-0.775619
0.781041	953.528	-8.98961e-05	21.671	-0.775604
0.782996	955.498	-8.97797e-05	21.671	-0.775589
0.784951	957.467	-8.96633e-05	21.6709	-0.775574
0.786906	959.437	-8.95471e-05	21.6709	-0.775559
0.788861	961.406	-8.94309e-05	21.6709	-0.775544
0.790816	963.375	-8.93148e-05	21.6708	-0.775529
0.792771	965.344	-8.91988e-05	21.6708	-0.775513
0.794726	967.313	-8.90829e-05	21.6708	-0.775498
0.796681	969.282	-8.8967e-05	21.6708	-0.775483
0.798636	971.251	-8.88512e-05	21.6707	-0.775468
0.800591	973.22	-8.87356e-05	21.6707	-0.775453
0.802546	975.189	-8.862e-05	21.6707	-0.775437
0.804501	977.158	-8.85046e-05	21.6706	-0.775422
0.806456	979.127	-8.83892e-05	21.6706	-0.775407
0.808411	981.095	-8.8274e-05	21.6706	-0.775391
0.810366	983.064	-8.81588e-05	21.6706	-0.775376
0.812321	985.033	-8.80438e-05	21.6705	-0.775361
0.814276	987.001	-8.79289e-05	21.6705	-0.775345
0.816231	988.969	-8.78141e-05	21.6705	-0.77533
0.818186	990.938	-8.76995e-05	21.6705	-0.775315
0.820141	992.906	-8.7585e-05	21.6704	-0.775299
0.822096	994.874	-8.74706e-05	21.6704	-0.775284
0.824051	996.843	-8.73563e-05	21.6704	-0.775268
0.826006	998.811	-8.72422e-05	21.6704	-0.775253
0.827961	1000.78	-8.71282e-05	21.6703	-0.775237
0.829916	1002.75	-8.70144e-05	21.6703	-0.775222
0.831871	1004.71	-8.69007e-05	21.6703	-0.775206
0.833826	1006.68	-8.67872e-05	21.6703	-0.775191
0.835781	1008.65	-8.66738e-05	21.6702	-0.775175
0.837736	1010.62	-8.65605e-05	21.6702	-0.77516
0.839691	1012.59	-8.64475e-05	21.6702	-0.775144
0.841646	1014.55	-8.63345e-05	21.6702	-0.775129
0.843601	1016.52	-8.62218e-05	21.6701	-0.775113
0.845556	1018.49	-8.61092e-05	21.6701	-0.775098
0.847511	1020.46	-8.59968e-05	21.6701	-0.775082
0.849466	1022.42	-8.58845e-05	21.6701	-0.775067
0.851421	1024.39	-8.57724e-05	21.67	-0.775051
0.853376	1026.36	-8.56605e-05	21.67	-0.775036
0.855331	1028.33	-8.55488e-05	21.67	-0.77502
0.857286	1030.29	-8.54372e-05	21.67	-0.775005
0.859241	1032.26	-8.53258e-05	21.67	-0.774989
0.861196	1034.23	-8.52146e-05	21.6699	-0.774973
0.863151	1036.19	-8.51036e-05	21.6699	-0.774958
0.865106	1038.16	-8.49928e-05	21.6699	-0.774942
0.867061	1040.13	-8.48822e-05	21.6699	-0.774927
0.869016	1042.1	-8.47717e-05	21.6699	-0.774911
0.870971	1044.06	-8.46614e-05	21.6698	-0.774895
0.872926	1046.03	-8.45514e-05	21.6698	-0.77488
0.874881	1048	-8.44415e-05	21.6698	-0.774864
0.876836	1049.96	-8.43318e-05	21.6698	-0.774849
0.878791	1051.93	-8.42224e-05	21.6698	-0.774833
0.880746	1053.9	-8.41131e-05	21.6697	-0.774817
0.882701	1055.86	-8.4004e-05	21.6697	-0.774802
0.884656	1057.83	-8.38952e-05	21.6697	-0.774786
0.886611	1059.79	-8.37865e-05	21.6697	-0.77477
0.888566	1061.76	-8.36781e-05	21.6697	-0.774755
0.890521	1063.73	-8.35698e-05	21.6696	-0.774739
0.892476	1065.69	-8.34618e-05	21.6696	-0.774723
0.894431	1067.66	-8.3354e-05	21.6696	-0.774708
0.896386	1069.63	-8.32464e-05	21.6696	-0.774692
0.898341	1071.59	-8.3139e-05	21.6696	-0.774677
0.900295	1073.56	-8.30318e-05	21.6695	-0.774661
0.90225	1075.52	-8.29249e-05	21.6695	-0.774645
0.904205	1077.49	-8.28181e-05	21.6695	-0.77463
0.90616	1079.46	-8.27116e-05	21.6695	-0.774614
0.908115	1081.42	-8.26053e-05	21.6695	-0.774598
0.91007	1083.39	-8.24993e-05	21.6695	-0.774583
0.912025	1085.35	-8.23934e-05	21.6694	-0.774567
0.91398	1087.32	-8.22878e-05	21.6694	-0.774552
0.915935	1089.28	-8.21824e-05	21.6694	-0.774536
0.91789	1091.25	-8.20772e-05	21.6694	-0.77452
0.919845	1093.21	-8.19723e-05	21.6694	-0.774505
0.9218	1095.18	-8.18676e-05	21.6693	-0.774489
0.923755	1097.15	-8.17631e-05	21.6693	-0.774474
0.92571	1099.11	-8.16589e-05	21.6693	-0.774458
0.927665	1101.08	-8.15549e-05	21.6693	-0.774442
0.92962	1103.04	-8.14511e-05	21.6693	-0.774427
0.931575	1105.01	-8.13476e-05	21.6693	-0.774411
0.93353	1106.97	-8.12443e-05	21.6693	-0.774396
0.935485	1108.94	-8.11412e-05	21.6692	-0.77438
0.93744	1110.9	-8.10384e-05	21.6692	-0.774364
0.939395	1112.87	-8.09358e-05	21.6692	-0.774349
0.94135	1114.83	-8.08334e-05	21.6692	-0.774333
0.943305	1116.8	-8.07313e-05	21.6692	-0.774318
0.94526	1118.76	-8.06295e-05	21.6692	-0.774302
0.947215	1120.73	-8.05278e-05	21.6691	-0.774287
0.94917	1122.69	-8.04265e-05	21.6691	-0.774271
0.951125	1124.65	-8.03253e-05	21.6691	-0.774256
0.95308	1126.62	-8.02244e-05	21.6691	-0.77424
0.955035	1128.58	-8.01238e-05	21.6691	-0.774225
0.95699	1130.55	-8.00234e-05	21.6691	-0.774209
0.958945	1132.51	-7.99232e-05	21.6691	-0.774194
0.9609	1134.48	-7.98233e-05	21.669	-0.774178
0.962855	1136.44	-7.97237e-05	21.669	-0.774163
0.96481	1138.41	-7.96242e-05	21.669	-0.774147
0.966765	1140.37	-7.95251e-05	21.669	-0.774132
0.96872	1142.33	-7.94262e-05	21.669	-0.774116
0.970675	1144.3	-7.93275e-05	21.669	-0.774101
0.97263	1146.26	-7.92291e-05	21.669	-0.774085
0.974585	1148.23	-7.91309e-05	21.6689	-0.77407
0.97654	1150.19	-7.9033e-05	21.6689	-0.774054
0.978495	1152.15	-7.89354e-05	21.6689	-0.774039
0.98045	1154.12	-7.8838e-05	21.6689	-0.774024
0.982405	1156.08	-7.87408e-05	21.6689	-0.774008
0.98436	1158.04	-7.86439e-05	21.6689	-0.773993
0.986315	1160.01	-7.85473e-05	21.6689	-0.773978
0.98827	1161.97	-7.84509e-05	21.6689	-0.773962
0.990225	1163.94	-7.83547e-05	21.6688	-0.773947
0.99218	1165.9	-7.82589e-05	21.6688	-0.773932
0.994135	1167.86	-7.81632e-05	21.6688	-0.773916
0.99609	1169.83	-7.80679e-05	21.6688	-0.773901
0.998045	1171.79	-7.79727e-05	21.6688	-0.773886
1	1173.75	-7.78779e-05	21.6688	-0.77387
1.05675	1230.72	-7.52367e-05	21.6685	-0.773433
1.1135	1287.65	-7.28131e-05	21.6682	-0.773009
1.17025	1344.53	-7.06023e-05	21.668	-0.772602
1.22701	1401.38	-6.8595e-05	21.6679	-0.772213
1.28376	1458.18	-6.67792e-05	21.6678	-0.771845
1.34051	1514.95	-6.51413e-05	21.6677	-0.771498
1.39726	1571.68	-6.36673e-05	21.6676	-0.771173
1.45401	1628.37	-6.2343e-05	21.6675	-0.770869
1.51076	1685.03	-6.11547e-05	21.6675	-0.770586
1.56751	1741.66	-6.00894e-05	21.6675	-0.770324
1.62427	1798.25	-5.91349e-05	21.6674	-0.770083
1.68102	1854.83	-5.82798e-05	21.6674	-0.769861
1.73777	1911.37	-5.75136e-05	21.6674	-0.769658
1.79452	1967.89	-5.68268e-05	21.6674	-0.769473
1.85127	2024.39	-5.62106e-05	21.6674	-0.769305
1.90802	2080.87	-5.56574e-05	21.6674	-0.769153
1.96477	2137.32	-5.516e-05	21.6674	-0.769016
2.02153	2193.77	-5.47118e-05	21.6674	-0.768893
2.07828	2250.19	-5.43074e-05	21.6674	-0.768784
2.13503	2306.6	-5.39416e-05	21.6674	-0.768688
2.19178	2363	-5.36098e-05	21.6674	-0.768603
2.24853	2419.38	-5.33081e-05	21.6674	-0.76853
2.30528	2475.76	-5.30326e-05	21.6674	-0.768467
2.36204	2532.12	-5.27804e-05	21.6674	-0.768413
2.41879	2588.48	-5.25484e-05	21.6674	-0.768369
2.47554	2644.83	-5.23342e-05	21.6674	-0.768332
2.53229	2701.17	-5.21355e-05	21.6674	-0.768304
2.58904	2757.5	-5.19504e-05	21.6674	-0.768283
2.64579	2813.83	-5.17769e-05	21.6674	-0.768268
2.70254	2870.16	-5.16137e-05	21.6674	-0.768259
2.7593	2926.48	-5.14593e-05	21.6674	-0.768257
2.81605	2982.79	-5.13125e-05	21.6674	-0.768259
2.8728	3039.11	-5.11722e-05	21.6674	-0.768267
2.92955	3095.42	-5.10375e-05	21.6674	-0.768279
2.9863	3151.73	-5.09076e-05	21.6674	-0.768295
3.04305	3208.04	-5.07816e-05	21.6674	-0.768316
3.0998	3264.34	-5.06591e-05	21.6674	-0.768339
3.15656	3320.65	-5.05393e-05	21.6674	-0.768366
3.21331	3376.95	-5.04219e-05	21.6674	-0.768396
3.27006	3433.26	-5.03063e-05	21.6674	-0.768429
3.32681	3489.56	-5.01922e-05	21.6674	-0.768465
3.38356	3545.87	-5.00793e-05	21.6674	-0.768502
3.44031	3602.18	-4.99674e-05	21.6674	-0.768542
3.49706	3658.48	-4.9856e-05	21.6674	-0.768584
3.55382	3714.79	-4.97451e-05	21.6674	-0.768628
3.61057	3771.1	-4.96345e-05	21.6674	-0.768673
3.66732	3827.41	-4.95239e-05	21.6674	-0.76872
3.72407	3883.72	-4.94134e-05	21.6674	-0.768768
3.78082	3940.04	-4.93027e-05	21.6675	-0.768818
3.83757	3996.35	-4.91917e-05	21.6675	-0.768868
3.89432	4052.67	-4.90805e-05	21.6675	-0.76892
3.95108	4108.99	-4.89689e-05	21.6675	-0.768972
4.00783	4165.31	-4.88569e-05	21.6675	-0.769026
4.06458	4221.63	-4.87444e-05	21.6675	-0.76908
4.12133	4277.96	-4.86314e-05	21.6675	-0.769134
4.17808	4334.28	-4.8518e-05	21.6675	-0.76919
4.23483	4390.61	-4.8404e-05	21.6675	-0.769245
4.29159	4446.95	-4.82895e-05	21.6675	-0.769301
4.34834	4503.28	-4.81745e-05	21.6675	-0.769358
4.40509	4559.62	-4.8059e-05	21.6675	-0.769415
4.46184	4615.96	-4.79429e-05	21.6675	-0.769472
4.51859	4672.3	-4.78264e-05	21.6675	-0.769529
4.57534	4728.65	-4.77093e-05	21.6676	-0.769586
4.63209	4784.99	-4.75918e-05	21.6676	-0.769644
4.68885	4841.34	-4.74738e-05	21.6676	-0.769701
4.7456	4897.69	-4.73554e-05	21.6676	-0.769759
4.80235	4954.05	-4.72366e-05	21.6676	-0.769816
4.8591	5010.41	-4.71174e-05	21.6676	-0.769874
4.91585	5066.77	-4.69979e-05	21.6676	-0.769931
4.9726	5123.13	-4.6878e-05	21.6676	-0.769989
5.02935	5179.5	-4.67578e-05	21.6677	-0.770046
5.08611	5235.86	-4.66373e-05	21.6677	-0.770103
5.14286	5292.23	-4.65165e-05	21.6677	-0.77016
5.19961	5348.61	-4.63955e-05	21.6677	-0.770217
5.25636	5404.98	-4.62743e-05	21.6677	-0.770274
5.31311	5461.36	-4.61529e-05	21.6677	-0.77033
5.36986	5517.74	-4.60313e-05	21.6678	-0.770386
5.42661	5574.13	-4.59096e-05	21.6678	-0.770442
5.48337	5630.51	-4.57878e-05	21.6678	-0.770498
5.54012	5686.9	-4.56658e-05	21.6678	-0.770553
5.59687	5743.29	-4.55439e-05	21.6678	-0.770608
5.65362	5799.69	-4.54218e-05	21.6679	-0.770663
5.71037	5856.08	-4.52998e-05	21.6679	-0.770718
5.76712	5912.48	-4.51777e-05	21.6679	-0.770772
5.82387	5968.88	-4.50557e-05	21.6679	-0.770826
5.88063	6025.29	-4.49337e-05	21.6679	-0.77088
5.93738	6081.69	-4.48118e-05	21.668	-0.770933
5.99413	6138.1	-4.46899e-05	21.668	-0.770986
6.05088	6194.51	-4.45681e-05	21.668	-0.771039
6.10763	6250.93	-4.44465e-05	21.668	-0.771091
6.16438	6307.34	-4.4325e-05	21.6681	-0.771143
6.22114	6363.76	-4.42036e-05	21.6681	-0.771195
6.27789	6420.18	-4.40824e-05	21.6681	-0.771246
6.33464	6476.6	-4.39614e-05	21.6681	-0.771297
6.39139	6533.03	-4.38406e-05	21.6682	-0.771348
6.44814	6589.46	-4.372e-05	21.6682	-0.771398
6.50489	6645.88	-4.35996e-05	21.6682	-0.771448
6.56164	6702.32	-4.34794e-05	21.6682	-0.771497
6.6184	6758.75	-4.33595e-05	21.6683	-0.771547
6.67515	6815.19	-4.32399e-05	21.6683	-0.771595
6.7319	6871.62	-4.31205e-05	21.6683	-0.771644
6.78865	6928.06	-4.30014e-05	21.6684	-0.771692
6.8454	6984.51	-4.28827e-05	21.6684	-0.77174
6.90215	7040.95	-4.27642e-05	21.6684	-0.771787
6.9589	7097.4	-4.2646e-05	21.6685	-0.771834
7.01566	7153.85	-4.25282e-05	21.6685	-0.771881
7.07241	7210.3	-4.24107e-05	21.6685	-0.771927
7.12916	7266.75	-4.22936e-05	21.6686	-0.771973
7.18591	7323.2	-4.21767e-05	21.6686	-0.772019
7.24266	7379.66	-4.20603e-05	21.6686	-0.772064
7.29941	7436.12	-4.19442e-05	21.6687	-0.772109
7.35616	7492.58	-4.18285e-05	21.6687	-0.772154
7.41292	7549.04	-4.17132e-05	21.6687	-0.772198
7.46967	7605.51	-4.15983e-05	21.6688	-0.772242
7.52642	7661.97	-4.14837e-05	21.6688	-0.772286
7.58317	7718.44	-4.13695e-05	21.6688	-0.772329
7.63992	7774.91	-4.12558e-05	21.6689	-0.772372
7.69667	7831.38	-4.11425e-05	21.6689	-0.772415
7.75342	7887.85	-4.10295e-05	21.6689	-0.772457
7.81018	7944.33	-4.0917e-05	21.669	-0.772499
7.86693	8000.81	-4.08049e-05	21.669	-0.772541
7.92368	8057.28	-4.06932e-05	21.6691	-0.772582
7.98043	8113.76	-4.0582e-05	21.6691	-0.772623
8.03718	8170.25	-4.04712e-05	21.6691	-0.772663
8.09393	8226.73	-4.03608e-05	21.6692	-0.772704
8.15068	8283.22	-4.02508e-05	21.6692	-0.772744
8.20744	8339.7	-4.01414e-05	21.6693	-0.772784
8.26419	8396.19	-4.00323e-05	21.6693	-0.772823
8.32094	8452.68	-3.99237e-05	21.6693	-0.772862
8.37769	8509.17	-3.98155e-05	21.6694	-0.772901
8.43444	8565.67	-3.97077e-05	21.6694	-0.772939
8.49119	8622.16	-3.96005e-05	21.6695	-0.772977
8.54795	8678.66	-3.94936e-05	21.6695	-0.773015
8.6047	8735.16	-3.93872e-05	21.6696	-0.773053
8.66145	8791.66	-3.92813e-05	21.6696	-0.77309
8.7182	8848.16	-3.91758e-05	21.6696	-0.773127
8.77495	8904.66	-3.90708e-05	21.6697	-0.773164
8.8317	8961.16	-3.89663e-05	21.6697	-0.7732
8.88845	9017.67	-3.88622e-05	21.6698	-0.773237
8.94521	9074.18	-3.87585e-05	21.6698	-0.773272
9.00196	9130.69	-3.86553e-05	21.6699	-0.773308
9.05871	9187.2	-3.85526e-05	21.6699	-0.773343
9.11546	9243.71	-3.84503e-05	21.67	-0.773378
9.17221	9300.22	-3.83484e-05	21.67	-0.773413
9.22896	9356.73	-3.82471e-05	21.6701	-0.773448
9.28571	9413.25	-3.81462e-05	21.6701	-0.773482
9.34247	9469.77	-3.80457e-05	21.6702	-0.773516
9.39922	9526.28	-3.79457e-05	21.6702	-0.77355
9.45597	9582.8	-3.78461e-05	21.6703	-0.773583
9.51272	9639.32	-3.7747e-05	21.6703	-0.773617
9.56947	9695.85	-3.76484e-05	21.6704	-0.77365
9.62622	9752.37	-3.75502e-05	21.6704	-0.773682
9.68297	9808.9	-3.74525e-05	21.6705	-0.773715
9.73973	9865.42	-3.73552e-05	21.6705	-0.773747
9.79648	9921.95	-3.72583e-05	21.6706	-0.773779
9.85323	9978.48	-3.71619e-05	21.6706	-0.773811
9.90998	10035	-3.7066e-05	21.6707	-0.773842
9.96673	10091.5	-3.69705e-05	21.6707	-0.773874
10.0235	10148.1	-3.68754e-05	21.6708	-0.773905
10.0802	10204.6	-3.67808e-05	21.6708	-0.773935
10.137	10261.1	-3.66867e-05	21.6709	-0.773966
10.1937	10317.7	-3.65929e-05	21.671	-0.773996
10.2505	10374.2	-3.64997e-05	21.671	-0.774027
10.3072	10430.7	-3.64068e-05	21.6711	-0.774057
10.364	10487.3	-3.63144e-05	21.6711	-0.774086
10.4207	10543.8	-3.62224e-05	21.6712	-0.774116
10.4775	10600.4	-3.61308e-05	21.6712	-0.774145
10.5342	10656.9	-3.60397e-05	21.6713	-0.774174
10.591	10713.5	-3.5949e-05	21.6714	-0.774203
10.6477	10770	-3.58588e-05	21.6714	-0.774232
10.7045	10826.5	-3.5769e-05	21.6715	-0.77426
10.7613	10883.1	-3.56795e-05	21.6715	-0.774288
10.818	10939.6	-3.55906e-05	21.6716	-0.774316
10.8748	10996.2	-3.5502e-05	21.6717	-0.774344
10.9315	11052.7	-3.54139e-05	21.6717	-0.774372
10.9883	11109.3	-3.53261e-05	21.6718	-0.774399
11.045	11165.8	-3.52388e-05	21.6718	-0.774426
11.1018	11222.4	-3.51519e-05	21.6719	-0.774453
11.1585	11278.9	-3.50654e-05	21.672	-0.77448
11.2153	11335.5	-3.49794e-05	21.672	-0.774507
11.272	11392.1	-3.48937e-05	21.6721	-0.774533
11.3288	11448.6	-3.48084e-05	21.6721	-0.77456
11.3855	11505.2	-3.47236e-05	21.6722	-0.774586
11.4423	11561.7	-3.46391e-05	21.6723	-0.774612
11.499	11618.3	-3.45551e-05	21.6723	-0.774637
11.5558	11674.8	-3.44714e-05	21.6724	-0.774663
11.6125	11731.4	-3.43881e-05	21.6725	-0.774688
11.6693	11788	-3.43053e-05	21.6725	-0.774714
11.726	11844.5	-3.42228e-05	21.6726	-0.774739
11.7828	11901.1	-3.41407e-05	21.6727	-0.774764
11.8395	11957.7	-3.4059e-05	21.6727	-0.774788
11.8963	12014.2	-3.39777e-05	21.6728	-0.774813
11.953	12070.8	-3.38968e-05	21.6729	-0.774837
12.0098	12127.4	-3.38162e-05	21.6729	-0.774861
12.0665	12183.9	-3.37361e-05	21.673	-0.774885
12.1233	12240.5	-3.36563e-05	21.6731	-0.774909
12.18	12297.1	-3.35769e-05	21.6731	-0.774933
12.2368	12353.6	-3.34978e-05	21.6732	-0.774956
12.2935	12410.2	-3.34191e-05	21.6733	-0.77498
12.3503	12466.8	-3.33408e-05	21.6733	-0.775003
12.407	12523.4	-3.32629e-05	21.6734	-0.775026
12.4638	12579.9	-3.31853e-05	21.6735	-0.775049
12.5205	12636.5	-3.31081e-05	21.6735	-0.775072
12.5773	12693.1	-3.30313e-05	21.6736	-0.775094
12.6341	12749.7	-3.29548e-05	21.6737	-0.775117
12.6908	12806.2	-3.28787e-05	21.6738	-0.775139
12.7476	12862.8	-3.28029e-05	21.6738	-0.775161
12.8043	12919.4	-3.27275e-05	21.6739	-0.775183
12.8611	12976	-3.26524e-05	21.674	-0.775205
12.9178	13032.6	-3.25777e-05	21.674	-0.775227
12.9746	13089.1	-3.25033e-05	21.6741	-0.775249
13.0313	13145.7	-3.24293e-05	21.6742	-0.77527
13.0881	13202.3	-3.23556e-05	21.6743	-0.775291
13.1448	13258.9	-3.22823e-05	21.6743	-0.775313
13.2016	13315.5	-3.22093e-05	21.6744	-0.775334
13.2583	13372.1	-3.21366e-05	21.6745	-0.775355
13.3151	13428.6	-3.20643e-05	21.6746	-0.775375
13.3718	13485.2	-3.19923e-05	21.6746	-0.775396
13.4286	13541.8	-3.19206e-05	21.6747	-0.775416
13.4853	13598.4	-3.18493e-05	21.6748	-0.775437
13.5421	13655	-3.17783e-05	21.6749	-0.775457
13.5988	13711.6	-3.17076e-05	21.6749	-0.775477
13.6556	13768.2	-3.16373e-05	21.675	-0.775497
13.7123	13824.8	-3.15672e-05	21.6751	-0.775517
13.7691	13881.4	-3.14975e-05	21.6752	-0.775537
13.8258	13937.9	-3.14281e-05	21.6753	-0.775556
13.8826	13994.5	-3.1359e-05	21.6753	-0.775576
13.9393	14051.1	-3.12903e-05	21.6754	-0.775595
13.9961	14107.7	-3.12218e-05	21.6755	-0.775615
14.0528	14164.3	-3.11536e-05	21.6756	-0.775634
14.1096	14220.9	-3.10858e-05	21.6757	-0.775653
14.1663	14277.5	-3.10183e-05	21.6757	-0.775672
14.2231	14334.1	-3.0951e-05	21.6758	-0.77569
14.2798	14390.7	-3.08841e-05	21.6759	-0.775709
14.3366	14447.3	-3.08175e-05	21.676	-0.775728
14.3933	14503.9	-3.07512e-05	21.6761	-0.775746
14.4501	14560.5	-3.06851e-05	21.6761	-0.775764
14.5068	14617.1	-3.06194e-05	21.6762	-0.775783
14.5636	14673.7	-3.0554e-05	21.6763	-0.775801
14.6204	14730.3	-3.04888e-05	21.6764	-0.775819
14.6771	14786.9	-3.0424e-05	21.6765	-0.775837
14.7339	14843.5	-3.03594e-05	21.6766	-0.775854
14.7906	14900.1	-3.02951e-05	21.6766	-0.775872
14.8474	14956.7	-3.02312e-05	21.6767	-0.77589
14.9041	15013.3	-3.01674e-05	21.6768	-0.775907
14.9609	15069.9	-3.0104e-05	21.6769	-0.775925
15.0176	15126.5	-3.00409e-05	21.677	-0.775942
15.0744	15183.1	-2.9978e-05	21.6771	-0.775959
15.1311	15239.7	-2.99154e-05	21.6772	-0.775976
15.1879	15296.3	-2.98531e-05	21.6772	-0.775993
15.2446	15353	-2.9791e-05	21.6773	-0.77601
15.3014	15409.6	-2.97293e-05	21.6774	-0.776027
15.3581	15466.2	-2.96678e-05	21.6775	-0.776043
15.4149	15522.8	-2.96065e-05	21.6776	-0.77606
15.4716	15579.4	-2.95455e-05	21.6777	-0.776076
15.5284	15636	-2.94848e-05	21.6778	-0.776093
15.5851	15692.6	-2.94244e-05	21.6779	-0.776109
15.6419	15749.2	-2.93642e-05	21.6779	-0.776125
15.6986	15805.8	-2.93043e-05	21.678	-0.776141
15.7554	15862.4	-2.92447e-05	21.6781	-0.776157
15.8121	15919.1	-2.91853e-05	21.6782	-0.776173
15.8689	15975.7	-2.91261e-05	21.6783	-0.776189
15.9256	16032.3	-2.90672e-05	21.6784	-0.776205
15.9824	16088.9	-2.90086e-05	21.6785	-0.77622
16.0391	16145.5	-2.89502e-05	21.6786	-0.776236
16.0959	16202.1	-2.8892e-05	21.6787	-0.776251
16.1526	16258.7	-2.88342e-05	21.6788	-0.776267
16.2094	16315.4	-2.87765e-05	21.6789	-0.776282
16.2661	16372	-2.87191e-05	21.6789	-0.776297
16.3229	16428.6	-2.8662e-05	21.679	-0.776312
16.3796	16485.2	-2.86051e-05	21.6791	-0.776327
16.4364	16541.8	-2.85484e-05	21.6792	-0.776342
16.4932	16598.4	-2.8492e-05	21.6793	-0.776357
16.5499	16655.1	-2.84358e-05	21.6794	-0.776372
16.6067	16711.7	-2.83798e-05	21.6795	-0.776387
16.6634	16768.3	-2.83241e-05	21.6796	-0.776401
16.7202	16824.9	-2.82686e-05	21.6797	-0.776416
16.7769	16881.5	-2.82133e-05	21.6798	-0.77643
16.8337	16938.2	-2.81583e-05	21.6799	-0.776445
16.8904	16994.8	-2.81035e-05	21.68	-0.776459
16.9472	17051.4	-2.80489e-05	21.6801	-0.776473
17.0039	17108	-2.79946e-05	21.6802	-0.776487
17.0607	17164.7	-2.79405e-05	21.6803	-0.776502
17.1174	17221.3	-2.78866e-05	21.6804	-0.776516
17.1742	17277.9	-2.78329e-05	21.6805	-0.776529
17.2309	17334.5	-2.77794e-05	21.6806	-0.776543
17.2877	17391.1	-2.77262e-05	21.6807	-0.776557
17.3444	17447.8	-2.76732e-05	21.6808	-0.776571
17.4012	17504.4	-2.76204e-05	21.6809	-0.776584
17.4579	17561	-2.75679e-05	21.681	-0.776598
17.5147	17617.6	-2.75155e-05	21.6811	-0.776611
17.5714	17674.3	-2.74634e-05	21.6812	-0.776625
17.6282	17730.9	-2.74114e-05	21.6813	-0.776638
17.6849	17787.5	-2.73597e-05	21.6814	-0.776651
17.7417	17844.2	-2.73082e-05	21.6815	-0.776665
17.7984	17900.8	-2.72569e-05	21.6816	-0.776678
17.8552	17957.4	-2.72058e-05	21.6817	-0.776691
17.9119	18014	-2.71549e-05	21.6818	-0.776704
17.9687	18070.7	-2.71042e-05	21.6819	-0.776717
18.0254	18127.3	-2.70537e-05	21.682	-0.77673
18.0822	18183.9	-2.70034e-05	21.6821	-0.776742
18.1389	18240.6	-2.69534e-05	21.6822	-0.776755
18.1957	18297.2	-2.69035e-05	21.6823	-0.776768
18.2524	18353.8	-2.68538e-05	21.6824	-0.77678
18.3092	18410.5	-2.68043e-05	21.6825	-0.776793
18.3659	18467.1	-2.6755e-05	21.6826	-0.776805
18.4227	18523.7	-2.67059e-05	21.6827	-0.776818
18.4795	18580.4	-2.66571e-05	21.6828	-0.77683
18.5362	18637	-2.66083e-05	21.6829	-0.776842
18.593	18693.6	-2.65598e-05	21.683	-0.776855
18.6497	18750.3	-2.65115e-05	21.6831	-0.776867
18.7065	18806.9	-2.64634e-05	21.6832	-0.776879
18.7632	18863.5	-2.64155e-05	21.6833	-0.776891
18.82	18920.2	-2.63677e-05	21.6834	-0.776903
18.8767	18976.8	-2.63201e-05	21.6835	-0.776915
18.9335	19033.4	-2.62728e-05	21.6837	-0.776927
18.9902	19090.1	-2.62256e-05	21.6838	-0.776938
19.047	19146.7	-2.61786e-05	21.6839	-0.77695
19.1037	19203.3	-2.61317e-05	21.684	-0.776962
19.1605	19260	-2.60851e-05	21.6841	-0.776973
19.2172	19316.6	-2.60386e-05	21.6842	-0.776985
19.274	19373.3	-2.59923e-05	21.6843	-0.776996
19.3307	19429.9	-2.59462e-05	21.6844	-0.777008
19.3875	19486.5	-2.59003e-05	21.6845	-0.777019
19.4442	19543.2	-2.58546e-05	21.6846	-0.77703
19.501	19599.8	-2.5809e-05	21.6847	-0.777042
19.5577	19656.5	-2.57636e-05	21.6849	-0.777053
19.6145	19713.1	-2.57183e-05	21.685	-0.777064
19.6712	19769.7	-2.56733e-05	21.6851	-0.777075
19.728	19826.4	-2.56284e-05	21.6852	-0.777086
19.7847	19883	-2.55837e-05	21.6853	-0.777097
19.8415	19939.7	-2.55391e-05	21.6854	-0.777108
19.8982	19996.3	-2.54948e-05	21.6855	-0.777119
19.955	20052.9	-2.54506e-05	21.6856	-0.77713
20.0117	20109.6	-2.54065e-05	21.6858	-0.777141
20.0685	20166.2	-2.53626e-05	21.6859	-0.777151
20.1252	20222.9	-2.53189e-05	21.686	-0.777162
20.182	20279.5	-2.52754e-05	21.6861	-0.777173
20.2387	20336.2	-2.5232e-05	21.6862	-0.777183
20.2955	20392.8	-2.51888e-05	21.6863	-0.777194
20.3523	20449.5	-2.51457e-05	21.6864	-0.777204
20.409	20506.1	-2.51028e-05	21.6866	-0.777215
20.4658	20562.7	-2.50601e-05	21.6867	-0.777225
20.5225	20619.4	-2.50175e-05	21.6868	-0.777235
20.5793	20676	-2.49751e-05	21.6869	-0.777246
20.636	20732.7	-2.49328e-05	21.687	-0.777256
20.6928	20789.3	-2.48907e-05	21.6871	-0.777266
20.7495	20846	-2.48487e-05	21.6873	-0.777276
20.8063	20902.6	-2.48069e-05	21.6874	-0.777286
20.863	20959.3	-2.47653e-05	21.6875	-0.777296
20.9198	21015.9	-2.47238e-05	21.6876	-0.777306
20.9765	21072.6	-2.46824e-05	21.6877	-0.777316
21.0333	21129.2	-2.46412e-05	21.6879	-0.777326
21.09	21185.9	-2.46002e-05	21.688	-0.777336
21.1468	21242.5	-2.45593e-05	21.6881	-0.777346
21.2035	21299.2	-2.45186e-05	21.6882	-0.777355
21.2603	21355.8	-2.44779e-05	21.6883	-0.777365
21.317	21412.5	-2.44375e-05	21.6885	-0.777375
21.3738	21469.1	-2.43972e-05	21.6886	-0.777384
21.4305	21525.8	-2.4357e-05	21.6887	-0.777394
21.4873	21582.4	-2.4317e-05	21.6888	-0.777403
21.544	21639.1	-2.42771e-05	21.6889	-0.777413
21.6008	21695.7	-2.42374e-05	21.6891	-0.777422
21.6575	21752.4	-2.41978e-05	21.6892	-0.777432
21.7143	21809	-2.41584e-05	21.6893	-0.777441
21.771	21865.7	-2.41191e-05	21.6894	-0.77745
21.8278	21922.3	-2.40799e-05	21.6896	-0.77746
21.8845	21979	-2.40409e-05	21.6897	-0.777469
21.9413	22035.6	-2.4002e-05	21.6898	-0.777478
21.998	22092.3	-2.39633e-05	21.6899	-0.777487
22.0548	22148.9	-2.39246e-05	21.6901	-0.777496
22.1115	22205.6	-2.38862e-05	21.6902	-0.777505
22.1683	22262.2	-2.38478e-05	21.6903	-0.777514
22.225	22318.9	-2.38096e-05	21.6904	-0.777523
22.2818	22375.5	-2.37716e-05	21.6906	-0.777532
22.3386	22432.2	-2.37336e-05	21.6907	-0.777541
22.3953	22488.8	-2.36958e-05	21.6908	-0.77755
22.4521	22545.5	-2.36581e-05	21.6909	-0.777559
22.5088	22602.2	-2.36206e-05	21.6911	-0.777568
22.5656	22658.8	-2.35832e-05	21.6912	-0.777576
22.6223	22715.5	-2.35459e-05	21.6913	-0.777585
22.6791	22772.1	-2.35087e-05	21.6914	-0.777594
22.7358	22828.8	-2.34717e-05	21.6916	-0.777602
22.7926	22885.4	-2.34348e-05	21.6917	-0.777611
22.8493	22942.1	-2.33981e-05	21.6918	-0.77762
22.9061	22998.7	-2.33614e-05	21.692	-0.777628
22.9628	23055.4	-2.33249e-05	21.6921	-0.777637
23.0196	23112.1	-2.32885e-05	21.6922	-0.777645
23.0763	23168.7	-2.32522e-05	21.6924	-0.777653
23.1331	23225.4	-2.32161e-05	21.6925	-0.777662
23.1898	23282	-2.31801e-05	21.6926	-0.77767
23.2466	23338.7	-2.31442e-05	21.6927	-0.777678
23.3033	23395.4	-2.31084e-05	21.6929	-0.777687
23.3601	23452	-2.30727e-05	21.693	-0.777695
23.4168	23508.7	-2.30372e-05	21.6931	-0.777703
23.4736	23565.3	-2.30018e-05	21.6933	-0.777711
23.5303	23622	-2.29665e-05	21.6934	-0.777719
23.5871	23678.6	-2.29313e-05	21.6935	-0.777727
23.6438	23735.3	-2.28963e-05	21.6937	-0.777735
23.7006	23792	-2.28613e-05	21.6938	-0.777743
23.7573	23848.6	-2.28265e-05	21.6939	-0.777751
23.8141	23905.3	-2.27918e-05	21.6941	-0.777759
23.8708	23961.9	-2.27572e-05	21.6942	-0.777767
23.9276	24018.6	-2.27228e-05	21.6943	-0.777775
23.9843	24075.3	-2.26884e-05	21.6945	-0.777783
24.0411	24131.9	-2.26541e-05	21.6946	-0.777791
24.0978	24188.6	-2.262e-05	21.6947	-0.777799
24.1546	24245.3	-2.2586e-05	21.6949	-0.777806
24.2114	24301.9	-2.25521e-05	21.695	-0.777814
24.2681	24358.6	-2.25183e-05	21.6952	-0.777822
24.3249	24415.2	-2.24846e-05	21.6953	-0.777829
24.3816	24471.9	-2.24511e-05	21.6954	-0.777837
24.4384	24528.6	-2.24176e-05	21.6956	-0.777844
24.4951	24585.2	-2.23843e-05	21.6957	-0.777852
24.5519	24641.9	-2.2351e-05	21.6958	-0.777859
24.6086	24698.6	-2.23179e-05	21.696	-0.777867
24.6654	24755.2	-2.22848e-05	21.6961	-0.777874
24.7221	24811.9	-2.22519e-05	21.6963	-0.777882
24.7789	24868.5	-2.22191e-05	21.6964	-0.777889
24.8356	24925.2	-2.21864e-05	21.6965	-0.777897
24.8924	24981.9	-2.21538e-05	21.6967	-0.777904
24.9491	25038.5	-2.21213e-05	21.6968	-0.777911
25.0059	25095.2	-2.20889e-05	21.697	-0.777918
25.0626	25151.9	-2.20566e-05	21.6971	-0.777926
25.1194	25208.5	-2.20245e-05	21.6972	-0.777933
25.1761	25265.2	-2.19924e-05	21.6974	-0.77794
25.2329	25321.9	-2.19604e-05	21.6975	-0.777947
25.2896	25378.5	-2.19285e-05	21.6977	-0.777954
25.3464	25435.2	-2.18968e-05	21.6978	-0.777961
25.4031	25491.9	-2.18651e-05	21.698	-0.777968
25.4599	25548.5	-2.18336e-05	21.6981	-0.777975
25.5166	25605.2	-2.18021e-05	21.6982	-0.777982
25.5734	25661.9	-2.17707e-05	21.6984	-0.777989
25.6301	25718.5	-2.17395e-05	21.6985	-0.777996
25.6869	25775.2	-2.17083e-05	21.6987	-0.778003
25.7436	25831.9	-2.16772e-05	21.6988	-0.77801
25.8004	25888.5	-2.16462e-05	21.699	-0.778017
25.8571	25945.2	-2.16154e-05	21.6991	-0.778024
25.9139	26001.9	-2.15846e-05	21.6993	-0.778031
25.9706	26058.5	-2.15539e-05	21.6994	-0.778037
26.0274	26115.2	-2.15233e-05	21.6995	-0.778044
26.0841	26171.9	-2.14928e-05	21.6997	-0.778051
26.1409	26228.5	-2.14624e-05	21.6998	-0.778058
26.1977	26285.2	-2.14321e-05	21.7	-0.778064
26.2544	26341.9	-2.14019e-05	21.7001	-0.778071
26.3112	26398.6	-2.13718e-05	21.7003	-0.778078
26.3679	26455.2	-2.13418e-05	21.7004	-0.778084
26.4247	26511.9	-2.13119e-05	21.7006	-0.778091
26.4814	26568.6	-2.12821e-05	21.7007	-0.778097
26.5382	26625.2	-2.12523e-05	21.7009	-0.778104
26.5949	26681.9	-2.12227e-05	21.701	-0.77811
26.6517	26738.6	-2.11931e-05	21.7012	-0.778117
26.7084	26795.2	-2.11637e-05	21.7013	-0.778123
26.7652	26851.9	-2.11343e-05	21.7015	-0.778129
26.8219	26908.6	-2.1105e-05	21.7016	-0.778136
26.8787	26965.3	-2.10758e-05	21.7018	-0.778142
26.9354	27021.9	-2.10467e-05	21.7019	-0.778149
26.9922	27078.6	-2.10177e-05	21.7021	-0.778155
27.0489	27135.3	-2.09887e-05	21.7022	-0.778161
27.1057	27191.9	-2.09599e-05	21.7024	-0.778167
27.1624	27248.6	-2.09311e-05	21.7025	-0.778174
27.2192	27305.3	-2.09025e-05	21.7027	-0.77818
27.2759	27362	-2.08739e-05	21.7028	-0.778186
27.3327	27418.6	-2.08454e-05	21.703	-0.778192
27.3894	27475.3	-2.0817e-05	21.7031	-0.778198
27.4462	27532	-2.07887e-05	21.7033	-0.778204
27.5029	27588.7	-2.07604e-05	21.7035	-0.77821
27.5597	27645.3	-2.07323e-05	21.7036	-0.778217
27.6164	27702	-2.07042e-05	21.7038	-0.778223
27.6732	27758.7	-2.06762e-05	21.7039	-0.778229
27.7299	27815.4	-2.06483e-05	21.7041	-0.778235
27.7867	27872	-2.06205e-05	21.7042	-0.778241
27.8434	27928.7	-2.05927e-05	21.7044	-0.778246
27.9002	27985.4	-2.05651e-05	21.7045	-0.778252
27.9569	28042	-2.05375e-05	21.7047	-0.778258
28.0137	28098.7	-2.051e-05	21.7049	-0.778264
28.0705	28155.4	-2.04826e-05	21.705	-0.77827
28.1272	28212.1	-2.04553e-05	21.7052	-0.778276
28.184	28268.7	-2.0428e-05	21.7053	-0.778282
28.2407	28325.4	-2.04009e-05	21.7055	-0.778287
28.2975	28382.1	-2.03738e-05	21.7056	-0.778293
28.3542	28438.8	-2.03467e-05	21.7058	-0.778299
28.411	28495.4	-2.03198e-05	21.706	-0.778305
28.4677	28552.1	-2.0293e-05	21.7061	-0.77831
28.5245	28608.8	-2.02662e-05	21.7063	-0.778316
28.5812	28665.5	-2.02395e-05	21.7064	-0.778322
28.638	28722.2	-2.02129e-05	21.7066	-0.778327
28.6947	28778.8	-2.01863e-05	21.7068	-0.778333
28.7515	28835.5	-2.01599e-05	21.7069	-0.778339
28.8082	28892.2	-2.01335e-05	21.7071	-0.778344
28.865	28948.9	-2.01072e-05	21.7072	-0.77835
28.9217	29005.5	-2.00809e-05	21.7074	-0.778355
28.9785	29062.2	-2.00548e-05	21.7076	-0.778361
29.0352	29118.9	-2.00287e-05	21.7077	-0.778366
29.092	29175.6	-2.00027e-05	21.7079	-0.778372
29.1487	29232.2	-1.99767e-05	21.708	-0.778377
29.2055	29288.9	-1.99509e-05	21.7082	-0.778383
29.2622	29345.6	-1.99251e-05	21.7084	-0.778388
29.319	29402.3	-1.98994e-05	21.7085	-0.778393
29.3757	29459	-1.98737e-05	21.7087	-0.778399
29.4325	29515.6	-1.98482e-05	21.7089	-0.778404
29.4892	29572.3	-1.98227e-05	21.709	-0.778409
29.546	29629	-1.97973e-05	21.7092	-0.778415
29.6027	29685.7	-1.97719e-05	21.7094	-0.77842
29.6595	29742.4	-1.97466e-05	21.7095	-0.778425
29.7162	29799	-1.97214e-05	21.7097	-0.77843
29.773	29855.7	-1.96963e-05	21.7099	-0.778436
29.8297	29912.4	-1.96712e-05	21.71	-0.778441
29.8865	29969.1	-1.96462e-05	21.7102	-0.778446
29.9432	30025.8	-1.96213e-05	21.7104	-0.778451
30	30082.4	-1.95965e-05	21.7105	-0.778456

## Sheet: classification
Subtype	TNBC-BL1				TNBC-BL2			TNBC-MES				BC-LumA			Epithelial	Osteosarcoma
Cell line	HCC1143	HCC1937	HCC38	MDAMB468	HCC1806	HCC70	SUM149PT	BT549	CAL51	MDAMB231	MDAMB436	HCC1428	MCF7	T47D	MCF10A	U2OS-WT	U2OS-Cry1-sKO	U2OS-Cry2-sKO	U2OS-CRY1/2-dKO
