# Supplementary material for: Circadian clock features define novel subtypes among breast cancer cells and shape drug sensitivity
Source: Mol Syst Biol. 2025 Feb 24;21(4):315–40. doi: 10.1038/s44320-025-00092-7 (PMC11965565; doi:10.1038/s44320-025-00092-7)
Supplement: Supplementary file 5 — Source data Fig. 2 [file 44320_2025_92_MOESM5_ESM.zip › SD Figure 2/MSB-2024-12581_SourceData_Fig2D.xlsx]

## Sheet: ridgelength
Reporter	Replicate	Cell line
		HCC1143	HCC1937	HCC38	MDAMB468	HCC1806	HCC70	SUM149PT	BT549	CAL51	MDAMB231	MDAMB436	HCC1428	MCF7	T47D	MCF10A	U2OS-WT	U2OS-Cry1-sKO	U2OS-CRY1/2-dKO
Bmal1-Luc	1	102.667	63.5	47	137.833	39.5	60	54.6667	52.3333	8.16667	65.3333	13.3333	34.3333	121	91.5	83	125.167	53	62.1667
	2	96.8333	60.8333	50.3333	137.833	47.5	61	42.8333	39.1667	31.6667	62.8333	50.8333	78.3333	128.667	94.5	88.3333	129.333	60.8333	10.1667
	3	101.833	61.1667	39.1667	137.833	43.3333	63	48.6667	48	48.8333	67.8333		43.1667	125	58	87.6667	127.333	53.1667
	4	119.167	88.5	107.833	120.333	63.6667	99.5	60.1667	64.1667	61.6667	19.5	51.3333		95	73		101.5	31.1667	123.833
	5	119.5	84.5	84.3333	137.833	70.8333	96.8333		54	55	8.16667	119.333		91	78.3333		101.667	53.3333	113.667
	6	108.333	86.8333		123.167	66.6667				24.1667	5.33333				76.6667		98.8333	48	119.5
	7									31.1667
	8									25.6667
Per2-Luc	1	104.5	98.8333	93.8333	132	71.8333	93.3333	42	67.1667	89.1667	99.6667	77.5	125.667	109.833	74	96.5	137.833
	2	98.6667	88.6667	89.6667	119.333	60	86.8333	57.6667	72.3333	83.5	52.6667	87.1667	40.1667	105.667	115.833	94	137.833
	3	103.833	97.6667	97.1667	122	40	88.3333	44	68.3333	85.1667		71	59.6667	109.167	86.5	99.6667	137.833
	4	116	108.167	85.3333		43.3333		46.3333	55.1667	109.333	55	78		110.667	89.1667		134.667
	5	113.667	92.5			45		35.8333	59	70	64.8333	76		111.167	83.3333		137.833
	6	115.833				45.8333					54.6667				71.1667		133.5

## Sheet: classification
Subtype	TNBC-BL1				TNBC-BL2			TNBC-MES				BC-LumA			Epithelial	Osteosarcoma
Cell line	HCC1143	HCC1937	HCC38	MDAMB468	HCC1806	HCC70	SUM149PT	BT549	CAL51	MDAMB231	MDAMB436	HCC1428	MCF7	T47D	MCF10A	U2OS-WT	U2OS-Cry1-sKO	U2OS-CRY1/2-dKO
