# Supplementary material for: Circadian clock features define novel subtypes among breast cancer cells and shape drug sensitivity
Source: Mol Syst Biol. 2025 Feb 24;21(4):315–40. doi: 10.1038/s44320-025-00092-7 (PMC11965565; doi:10.1038/s44320-025-00092-7)
Supplement: Supplementary file 5 — Source data Fig. 2 [file 44320_2025_92_MOESM5_ESM.zip › SD Figure 2/MSB-2024-12581_SourceData_Fig2E.xlsx]

## Sheet: weighted_mean_phdiff
Time (hours)	TNBC-BL1				TNBC-BL2			TNBC-MES				BC-LumA			Epithelial	Osteosarcoma
	HCC1143	HCC1937	HCC38	MDAMB468	HCC1806	HCC70	SUM149PT	BT549	CAL51	MDAMB231	MDAMB436	HCC1428	MCF7	T47D	MCF10A	U2OS_WT
0	0.150149	0.821937	1.08929		0.225527	1.30725	-0.0210811	0.121695	0.0280549	-0.66978	0.723441		1.40437	-0.199805	2.30155
0.16667	0.157531	0.821216	1.08784		0.224551	1.30712	-0.0200133	0.121314	0.028496	-0.672652	0.722694		1.40224	-0.20214	2.29478
0.22334	0.161855	0.82433	0.765703		0.224403	1.30427	-0.0197545	0.121172	0.0293217	-0.67906	0.721365		1.39582	-0.203339	2.29529
0.50001	0.518818	0.827478	0.762897		0.224255	1.30353	-0.0192504	0.120787	0.0304804	-0.682905	0.604458		1.39316	-0.204606	2.29579
0.66668	0.525999	0.828596	0.759907		0.223367	1.3034	-0.0187578	0.120706	0.0309521	-0.682849	0.605132		1.39983	-0.205804	2.28928
0.83335	0.530259	0.826066	0.752692		0.222645	1.30082	-0.0182575	0.120334	0.0320063	-0.689197	0.602824		1.39711	-0.207007	2.28981
1.00002	0.534493	0.825384	0.749811		0.222511	1.29728	-0.0179818	0.120327	0.0328259	-0.692027	0.602294		1.3944	-0.209044	2.28913
1.16669	0.538771	0.82711	0.74699	-2.30181	0.221598	1.29715	-0.0174866	0.12019	0.0342112	-0.695831	0.601502		1.3917	-0.210289	2.28966
1.33729	0.543038	0.825399	0.739271	-2.30221	0.221474	1.29724	-0.0161748	0.119584	0.0342553	-0.702102	0.602239		1.38899	-0.211479	2.29021
1.50789	0.549172	0.826578	0.739714	-2.30264	0.221351	1.29371	-0.0156701	0.119457	0.0348766	-0.704897	0.599514		1.38628	-0.213504	2.29075
1.67849	0.55341	0.829432	0.736908	-2.41177	0.221227	1.29323	-0.0154026	0.119143	0.0362907	-0.708655	0.599587		1.37626	-0.21467	2.28442
1.84908	0.795629	0.828838	0.734096	-2.46277	0.21985	1.29256	-0.0149098	0.119029	0.0370307	-0.714855	0.599157		1.3736	-0.215837	2.285
2.01968	0.800305	0.830037	0.731076	-1.22518	0.21974	1.29244	-0.0146554	0.118906	0.037826	-0.717254	0.598276		1.37094	-0.218833	2.28556
2.19028	0.804947	0.831189	0.732859	-1.22599	0.219632	1.29055	-0.0141534	0.118327	0.039213	-0.72097	0.597014		1.36472	-0.220036	2.29165
2.36088	0.809596	0.832351	0.729891	-1.22671	0.219521	1.28986	-0.0136596	0.118209	0.0399791	-0.723024	0.597082		1.36618	-0.222005	2.29217
2.53148	0.814246	0.83351	0.726948	-1.2426	0.218684	1.28655	-0.0123768	0.117899	0.04063	-0.729145	0.597163		1.36765	-0.223145	2.28612
2.70208	0.822647	0.832967	0.720488	-1.24325	0.218586	1.28594	-0.0118822	0.11779	0.0416583	-0.732832	0.599548		1.36499	-0.224286	2.28665
2.87268	0.830066	0.834163	0.717521	-1.24392	0.218485	1.28541	-0.0113892	0.117887	0.042119	-0.73558	0.59968		1.36283	-0.225423	2.28719
3.04327	0.838129	0.832007	0.714631	-0.484116	0.21772	1.28007	-0.0108985	0.117871	0.0429389	-0.738333	0.597763		1.35681	-0.226553	2.28771
3.21387	0.842677	0.832269	0.709209	-0.485265	0.217122	1.27953	-0.010406	0.117746	0.0439317	-0.744379	0.59708		1.3542	-0.228326	2.28822
3.38447	0.847244	0.836183	0.706397	0.0144708	0.217037	1.27899	-0.00991893	0.117202	0.0450485	-0.748026	0.595065		1.34814	-0.228864	2.28871
3.55507	0.854484	0.837431	0.703427	0.0129649	0.216951	1.27849	-0.00942811	0.116913	0.045704	-0.75076	0.594632		1.34224	-0.230007	2.29434
3.72567	0.859042	0.836961	0.700493	0.0113994	0.21687	1.27699	-0.00914218	0.116803	0.0467118	-0.753497	0.595386		1.3397	-0.231891	2.29476
3.89627	0.863576	0.838191	0.697636	0.00602197	0.216788	1.27393	-0.00791959	0.116684	0.047443	-0.756244	0.594937		1.33382	-0.23308	2.29517
4.06687	0.868082	0.839381	0.694723	0.00450526	0.216034	1.27342	-0.00743087	0.116562	0.0485607	-0.76221	0.594562		1.33134	-0.234212	2.29558
4.23746	0.87261	0.839165	0.691851	0.00302674	0.215959	1.27037	-0.00694437	0.116439	0.049321	-0.764941	0.594701		1.33271	-0.235412	2.29597
4.40806	0.879563	0.840398	0.688916	0.00153647	0.215884	1.26991	-0.00645851	0.116316	0.0500098	-0.768556	0.59423		1.33409	-0.236552	2.29636
4.57866	0.884051	0.84237	0.686026	9.3481e-05	0.215194	1.26943	-0.00597891	0.116023	0.0510937	-0.771287	0.594332		1.33156	-0.237689	2.29673
4.74926	0.890162	0.841961	0.68321	-0.0083217	0.215131	1.26892	-0.00549071	0.115358	0.0520389	-0.774017	0.594498		1.32587	-0.239621	2.29705
4.91986	0.893015	0.843187	0.680346	-0.00728881	0.214382	1.2684	-0.00500884	0.115254	0.0529858	-0.776749	0.594652		1.32703	-0.240763	2.29736
5.09046	0.897477	0.841304	0.674464	-0.00874943	0.214328	1.2684	-0.00451598	0.115434	0.0540578	-0.782608	0.593524		1.31819	-0.241891	2.29765	1.90569
5.26106	0.901948	0.842538	0.671542	-0.01018	0.214274	1.26791	-0.00403606	0.11532	0.0547818	-0.78533	0.590923		1.31574	-0.243021	2.29797	1.91104
5.43165	0.911176	0.841359	0.668655	-0.0186793	0.214221	1.26743	-0.00353661	0.115209	0.056063	-0.788903	0.592657		1.31332	-0.244194	2.29825	1.91639
5.60225	0.918929	0.844201	0.665751	-0.02011	0.214169	1.26694	-0.00303882	0.11509	0.0567871	-0.791618	0.592779		1.30783	-0.245315	2.29852	1.92926
5.77285	0.928241	0.845432	0.66871	-0.0215401	0.214117	1.2664	-0.0025648	0.114976	0.0578483	-0.794328	0.592391		1.3023	-0.247173	2.2988	1.93455
5.94345	0.932579	0.845091	0.665722	-0.0384014	0.213466	1.26589	-0.00207607	0.114864	0.0586075	-0.797042	0.592549		1.29994	-0.24907	2.29901	1.93983
6.11405	0.936954	0.846357	0.662783	-0.0397377	0.213423	1.26538	-0.00160103	0.11475	0.0594175	-0.800582	0.593258		1.29759	-0.249994	2.29926	1.94511
6.28465	0.94127	0.847619	0.659922	-0.0410613	0.21338	1.26245	-0.000454648	0.114631	0.0598883	-0.80842	0.803324		1.29524	-0.251103	2.30409	1.95038
6.45525	0.947809	0.851209	0.654191	-0.0424233	0.212781	1.26031	0.000192798	0.114515	0.0611358	-0.811098	0.802477		1.29653	-0.252213	2.30424	0.868794
6.62584	0.952087	0.852455	0.649405	-0.0437622	0.211811	1.2575	0.00064571	0.114273	0.0621621	-0.813777	0.801616		1.29419	-0.25333	2.3044	0.877054
6.79644	0.959482	0.853683	0.646612	-0.0451085	0.21179	1.25695	0.0010992	0.114166	0.0630782	-0.817268	0.800768		1.28943	-0.254449	2.30456	0.881649
6.96704	0.963737	0.85495	0.643878	-0.0464287	0.211769	1.25643	0.00155374	0.114056	0.0641054	-0.81993	0.799921		1.28425	-0.255566	2.30471	0.515657
7.13764	0.968005	0.854412	0.642263	-0.0477532	0.211372	1.2559	0.00265834	0.113947	0.0649221	-0.82259	0.799566		1.28198	-0.256683	2.30922	0.520106
7.30824	0.972225	0.854142	0.639403	-0.0490816	0.211163	1.25535	0.00312225	0.113923	0.0658254	-0.826045	0.798731	0.738357	1.27969	-0.257802	2.31364	0.885579
7.47884	0.978675	0.856016	0.636604	-0.0504351	0.210966	1.25478	0.00357774	0.113818	0.066635	-0.828691	0.797631	0.738263	1.28075	-0.260035	2.31371	0.891331
7.64944	0.988075	0.857257	0.633747	-0.0517795	0.21096	1.25421	0.00407964	0.113701	0.0675253	-0.831336	0.796806	0.738176	1.27552	-0.261132	2.31377	0.895869
7.82003	0.992264	0.855706	0.630867	-0.0531248	0.210956	1.25362	0.00458869	0.113587	0.0685247	-0.833985	0.795984	0.738088	1.27325	-0.26223	2.31385	0.669911
7.99063	1.00149	0.856971	0.628122	-0.0544823	0.210953	1.25308	0.00446107	0.113472	0.0695238	-0.837421	0.79518	0.737999	1.27098	-0.263337	2.30859	0.67439
8.16123	1.00788	0.856108	0.625351	-0.0558365	0.21095	1.2525	0.00496494	0.113213	0.0704711	-0.842893	0.794419	0.73347	1.26593	-0.264441	2.30872	0.678863
8.33183	1.01196	0.857387	0.619888	-0.0571956	0.210949	1.25194	0.00545021	0.113102	0.0714605	-0.845536	0.794279	0.733409	1.2637	-0.265547	2.30883	0.68333
8.50243	1.01605	0.858642	0.617098	-0.0640511	0.210447	1.25133	0.00592696	0.112989	0.0723372	-0.848183	0.795171	0.733352	1.26146	-0.266656	2.30892	0.907217
8.67303	1.01765	0.861955	0.614305	-0.0681984	0.210454	1.25076	0.00640926	0.112743	0.072798	-0.850829	0.794429	0.73329	1.25922	-0.268687	2.30901	0.911694
8.84363	1.02171	0.864679	0.611636	-0.0695202	0.209984	1.25016	0.00760819	0.112634	0.0739717	-0.853474	0.793826	0.733225	1.25697	-0.269816	2.30915	0.916167
9.01422	1.02788	0.864897	0.606205	-0.0708341	0.209999	1.24943	0.00806069	0.112526	0.0749422	-0.856875	0.793124	0.733167	1.25161	-0.270902	2.30927	0.920635
9.18482	1.0341	0.866163	0.603529	-0.07214	0.210015	1.24881	0.00866086	0.112317	0.0756876	-0.859515	0.792951	0.728741	1.24396	-0.27199	2.30448	0.9251
9.35542	1.04079	0.865988	0.600764	-0.0775059	0.209875	1.2482	0.00914744	0.112211	0.0766505	-0.862156	0.792286	0.728699	1.24178	-0.273086	2.30461	0.929561
9.52602	1.04673	0.867241	0.598045	-0.0814679	0.20916	1.24764	0.00962789	0.112108	0.0774933	-0.864799	0.792069	0.731477	1.23959	-0.274176	2.30869	0.934019
9.69662	1.05283	0.868513	0.595309	-0.082731	0.209194	1.24698	0.0101003	0.112005	0.0784381	-0.867438	0.791844	0.731378	1.24066	-0.27557	2.30395	0.938475
9.86722	1.05955	0.870315	0.5926	-0.0867268	0.20923	1.24632	0.0104697	0.111897	0.0790582	-0.87008	0.791263	0.731289	1.23588	-0.276663	2.30411	0.946208
10.0378	1.06375	0.871562	0.589936	-0.0879778	0.209111	1.24567	0.0109611	0.111789	0.0802402	-0.875754	0.791066	0.731198	1.23369	-0.277757	2.30429	0.947527
10.2084	1.06766	0.87279	0.585846	-0.0892109	0.209151	1.245	0.0114737	0.111798	0.0747993	-0.878369	0.790853	0.731101	1.23148	-0.278904	2.30447	0.955191
10.379	1.07154	0.874018	0.583163	-0.0904331	0.209193	1.2443	0.0119405	0.111583	0.0760635	-0.880984	0.78999	0.726771	1.22928	-0.279994	2.30469	0.959622
10.5496	1.07732	0.875252	0.578405	-0.0916402	0.20897	1.24362	0.0124479	0.111482	0.076655	-0.883596	0.789798	0.726702	1.22444	-0.281091	2.30489	0.964053
10.7202	1.08104	0.876538	0.573126	-0.0928444	0.209019	1.24294	0.0128738	0.111555	0.0776346	-0.886212	0.789339	0.726634	1.22225	-0.281614	2.3051	0.968482
10.8908	1.08741	0.879616	0.570474	-0.0940413	0.20907	1.24232	0.0133888	0.111448	0.0786696	-0.88883	0.789139	0.726559	1.22006	-0.282261	2.30529	0.97291
11.0614	1.09303	0.880838	0.571368	-0.0895028	0.208992	1.24351	0.0138586	0.111343	0.0792684	-0.892146	0.788919	0.726481	1.21786	-0.283366	2.30549	0.980707
11.232	1.09684	0.882064	0.568739	-0.0932938	0.209047	1.2462	0.0144736	0.111238	0.0804527	-0.894759	0.788199	0.728817	1.21567	-0.284477	2.30571	0.985111
11.4026	1.10064	0.88199	0.566053	-0.0945482	0.209104	1.24363	0.0149394	0.111064	0.0812176	-0.89737	0.788027	0.728701	1.21347	-0.285586	2.30592	0.989513
11.5732	1.10479	0.881924	0.563412	-0.0957813	0.20916	1.24298	0.0154091	0.11096	0.0821444	-0.899981	0.786871	0.724444	1.21127	-0.287175	2.30614	0.997006
11.7438	1.10861	0.882906	0.55814	-0.0969734	0.208625	1.24232	0.0158922	0.110856	0.0831623	-0.905016	0.786834	0.72463	1.20907	-0.288276	2.30638	1.00139
11.9144	1.11419	0.884597	0.555516	-0.0982084	0.208699	1.2418	0.0163993	0.110762	0.0839087	-0.907597	0.786893	0.724538	1.20688	-0.289376	2.30662	1.00578
12.085	1.12039	0.88583	0.55288	-0.0993867	0.208399	1.24114	0.0168949	0.110664	0.0851455	-0.910169	0.786889	0.724482	1.20467	-0.290502	2.30687	1.01339
12.2556	1.12411	0.887048	0.550219	-0.100595	0.208479	1.24048	0.0174032	0.110559	0.085747	-0.912731	0.78693	0.724386	1.20246	-0.291612	2.30714	1.01775
12.4262	1.13203	0.888271	0.547541	-0.104191	0.208438	1.2398	0.0178976	0.110459	0.0864965	-0.915287	0.786951	0.834821	1.19759	-0.292714	2.3074	1.02212
12.5968	1.13572	0.889496	0.544874	-0.10538	0.208522	1.23714	0.0179068	0.110358	0.0876587	-0.917994	0.786995	0.83693	1.19541	-0.293904	2.30767	1.02958
12.7674	1.14103	0.892349	0.542272	-0.106537	0.208503	1.23648	0.0188634	0.110252	0.088399	-0.920544	0.78678	0.836925	1.19324	-0.294995	2.30796	1.03391
12.938	1.14711	0.893574	0.539607	-0.110992	0.208595	1.23586	0.0193124	0.110148	0.089575	-0.923091	0.786774	0.834897	1.18871	-0.296092	2.30825	1.03825
13.1086	1.15073	0.894025	0.536966	-0.114532	0.208685	1.23521	0.0198054	0.110041	0.0901921	-0.929183	0.786853	0.834904	1.18656	-0.296683	2.30852	1.04258
13.2792	1.15229	0.895264	0.534298	-0.1156	0.208778	1.2346	0.0202962	0.109936	0.0909421	-0.931693	0.786865	0.834584	1.1844	-0.297997	2.30878	1.04691
13.4498	1.15594	0.89649	0.531661	-0.120724	0.20887	1.23398	0.0207378	0.109835	0.0920923	-0.934205	0.786984	0.834616	1.18225	-0.299095	2.30907	1.05125
13.6204	1.16161	0.89815	0.528984	-0.121778	0.208967	1.23334	0.021176	0.109738	0.0928303	-0.936725	0.786991	0.834587	1.18011	-0.300323	2.30936	1.05846
13.791	1.16543	0.898212	0.52376	-0.12283	0.208592	1.23267	0.0216292	0.109634	0.0935593	-0.939251	0.787172	0.836389	1.17797	-0.301417	2.30966	1.06277
13.9616	1.16906	0.899471	0.522738	-0.123839	0.208701	1.23204	0.0221253	0.109528	0.0946965	-0.941777	0.786921	0.836343	1.17583	-0.302745	2.30997	1.06708
14.1322	1.17439	0.900705	0.516908	-0.124841	0.208808	1.23142	0.0225903	0.109429	0.095424	-0.944298	0.788226	0.836295	1.17904	-0.303843	2.31027	1.07139
14.3028	1.17797	0.901941	0.514246	-0.125837	0.208834	1.22909	0.0230895	0.109322	0.0963004	-0.947404	0.788181	0.834299	1.17687	-0.304929	2.31058	1.07848
14.4734	1.18527	0.903155	0.509099	-0.126835	0.208851	1.22868	0.0236	0.109213	0.0972577	-0.949924	0.788419	0.834066	1.17472	-0.306368	2.31089	1.08276
14.644	1.18883	0.905828	0.504299	-0.130058	0.208971	1.22807	0.0240886	0.109116	0.0979897	-0.954575	0.78813	0.834083	1.17257	-0.307471	2.3112	1.08703
14.8146	1.19238	0.907057	0.501636	-0.131012	0.209094	1.22746	0.0245626	0.109019	0.0989227	-0.957095	0.788322	0.835624	1.16595	-0.308546	2.31151	1.09402
14.9852	1.19591	0.908273	0.499071	-0.12765	0.209222	1.22689	0.0250549	0.108916	0.0996246	-0.959607	0.787633	0.835596	1.16382	-0.309623	2.31182	1.09827
15.1558	1.20363	0.908467	0.496422	-0.128625	0.209345	1.22644	0.0255566	0.108812	0.100491	-0.962117	0.787873	0.835572	1.16435	-0.310699	2.31213	1.10252
15.3264	1.20861	0.908879	0.49381	-0.131761	0.209468	1.22568	0.0260348	0.10871	0.101458	-0.964619	0.787754	0.835502	1.16223	-0.311774	2.31242	1.10676
15.497	1.21208	0.910424	0.491145	-0.132705	0.209223	1.22512	0.0264886	0.108624	0.10217	-0.96711	0.78798	0.835481	1.16012	-0.312853	2.31638	1.111
15.6676	1.21554	0.911662	0.490835	-0.13588	0.209291	1.22454	0.0269576	0.10852	0.103058	-0.969594	0.787838	0.83546	1.15801	-0.313928	2.31664	1.11523
15.8382	1.21933	0.91269	0.488305	-0.136785	0.209434	1.22397	0.0274215	0.10845	0.104016	-0.972073	0.787422	0.83338	1.15591	-0.314993	2.3169	1.11946
16.0088	1.22251	0.913914	0.485534	-0.137687	0.209583	1.22342	0.0282675	0.183443	0.104821	-0.974551	0.787264	0.834608	1.15384	-0.316059	2.31715	1.1263
16.1794	1.22695	0.914092	0.484316	-0.138615	0.20973	1.22298	0.0287701	0.183494	0.105529	-0.977025	0.787504	0.834709	1.14988	-0.317194	2.31478	1.1305
16.35	1.23173	0.916607	0.481549	-0.140777	0.209806	1.22235	0.0292399	0.183546	0.106159	-0.979504	0.787305	0.834663	1.14586	-0.318263	2.31507	1.13469
16.5206	1.23714	0.917814	0.481005	-0.141679	0.209955	1.22014	0.0297544	0.183572	0.107228	-0.981988	0.787113	0.834641	1.14384	-0.318893	2.31532	1.13888
16.6912	1.2425	0.919045	0.478206	-0.144633	0.210107	1.21958	0.0302361	0.183618	0.107955	-0.984474	0.787495	0.834596	1.14182	-0.319957	2.31894	1.14306
16.8618	1.24426	0.920229	0.475466	-0.145477	0.210256	1.21905	0.030697	0.183632	0.108822	-0.988861	0.787113	0.834565	1.13983	-0.321107	2.31656	1.14987
17.0324	1.24904	0.921751	0.472648	-0.149746	0.210077	1.21862	0.0311779	0.18387	0.109712	-0.991328	0.787384	0.83455	1.13784	-0.322176	2.31991	1.15402
17.203	1.25237	0.922469	0.469879	-0.150579	0.575977	1.21811	0.0316727	0.183891	0.110321	-0.993798	0.787167	0.833578	1.13405	-0.323239	2.3201	1.15816
17.3736	1.25775	0.923681	0.467049	-0.151346	0.578572	1.21621	0.0321438	0.183932	0.11116	-0.996326	0.786951	0.833493	1.13208	-0.324563	2.32027	1.1623
17.5442	1.2611	0.924919	0.464265	-0.152148	0.581189	1.21571	0.0326318	0.183965	0.112096	-0.999599	0.78721	0.833463	1.1281	-0.325762	2.32042	1.16643
17.7148	1.26444	0.927304	0.463369	-0.15499	0.58382	1.21521	0.0331009	0.184019	0.112791	-1.00205	0.787168	0.833455	1.12618	-0.326813	2.32058	1.17301
17.8853	1.26921	0.928494	0.460548	-0.157015	0.584842	1.21472	0.0335843	0.184049	0.113636	-1.00498	0.786912	0.833448	1.12427	-0.327873	2.32071	1.17711
18.0559	1.27436	0.929707	0.457593	-0.15775	0.587418	1.21425	0.0340763	0.184075	0.114439	-1.00742	0.787135	0.833447	1.1186	-0.328935	2.32084	1.18121
18.2265	1.27905	0.93092	0.456162	-0.158543	0.590015	1.21377	0.0345456	0.184099	0.115122	-1.00987	0.78685	0.833471	1.11504	-0.330004	2.32098	1.1877
18.3971	1.28232	0.932111	0.453312	-0.159278	0.592456	1.21327	0.0350176	0.184121	0.115958	-1.0123	0.786566	0.834088	1.11321	-0.330793	2.3211	1.19176
18.5677	1.28476	0.933456	0.450503	-0.161942	0.595074	1.2128	0.0354816	0.184158	0.116615	-1.01474	0.787511	0.834067	1.1114	-0.331847	2.32118	1.19372
18.7383	1.28926	0.933745	0.447496	-0.162693	0.596218	1.21233	0.0359603	0.184233	0.117332	-1.01716	0.787199	0.832235	1.10958	-0.332936	2.32127	1.20023
18.9089	1.29435	0.934957	0.44475	-0.165311	0.598872	1.21029	0.0364372	0.184466	0.118149	-1.01958	0.786948	0.832272	1.10777	-0.333989	2.32133	1.20427
19.0795	1.29759	0.935368	0.441811	-0.16602	0.60152	1.20982	0.0369071	0.18451	0.118811	-1.02201	0.786628	0.832295	1.10597	-0.335038	2.3214	1.20831
19.2501	1.30084	0.937584	0.438932	-0.16673	0.604195	1.20934	0.0373973	0.184568	0.119636	-1.02485	0.786837	0.832319	1.10248	-0.336346	2.32449	1.21234
19.4207	1.30408	0.938802	0.435985	-0.167422	0.605331	1.20886	0.0378561	0.184618	0.120427	-1.0274	0.786518	0.832825	1.10071	-0.337394	2.3245	1.21651
19.5913	1.30745	0.939417	0.433077	-0.169134	0.608056	1.20704	0.0383391	0.184666	0.121086	-1.02981	0.786151	0.832795	1.09893	-0.338189	2.32449	1.2227
19.7619	1.31198	0.940291	0.430091	-0.171707	0.610627	1.20661	0.0388187	0.184648	0.121727	-1.03221	0.786004	0.832798	1.09718	-0.338954	2.32452	1.2267
19.9325	1.31789	0.943144	0.427119	-0.172394	0.613352	1.20619	0.0392963	0.184668	0.12265	-1.03462	0.785639	0.83276	1.09542	-0.339997	2.32454	1.2307
20.1031	1.32104	0.944313	0.425581	-0.173088	0.614532	1.20576	0.0398027	0.184698	0.123307	-1.03702	0.785672	0.830953	1.09367	-0.341049	2.3272	1.23469
20.2737	1.3242	0.945497	0.422724	-0.173753	0.617219	1.20534	0.0402781	0.184693	0.123919	-1.03942	0.785287	0.830958	1.09404	-0.342101	2.32968	1.23867
20.4443	1.32715	0.946644	0.417773	-0.174429	0.619943	1.20488	0.0407508	0.184723	0.12469	-1.04235	0.784881	0.83115	1.09229	-0.343159	2.32952	1.24711
20.6149	1.33197	0.948722	0.41653	-0.176847	0.622687	1.20444	0.0412259	0.184746	0.125502	-1.04474	0.7845	0.831075	1.09054	-0.344455	2.32941	1.25105
20.7855	1.3351	0.949874	0.413651	-0.179237	0.625437	1.20402	0.0416996	0.18499	0.126163	-1.04864	0.784119	0.831253	1.0888	-0.345492	2.32931	1.25322
20.9561	1.3382	0.95101	0.412316	-0.179878	0.626647	1.20356	0.0421741	0.185017	0.126825	-1.05102	0.783742	0.831288	1.08707	-0.346509	2.32918	1.25717
21.1267	1.34286	0.953059	0.409516	-0.180529	0.629336	1.20169	0.0426482	0.185107	0.127726	-1.0534	0.7833	0.831183	1.08534	-0.347713	2.32905	1.26329
21.2973	1.34461	0.95358	0.406574	-0.181181	0.63208	1.20128	0.0431189	0.185139	0.128262	-1.05578	0.783389	0.831172	1.08416	-0.348754	2.32891	1.26721
21.4679	1.34888	0.954711	0.403566	-0.182904	0.634778	1.20086	0.0435949	0.184952	0.12886	-1.05854	0.782971	0.829316	1.0809	-0.349782	2.32876	1.27113
21.6385	1.35443	0.95583	0.400629	-0.18355	0.63752	1.2004	0.0440652	0.184968	0.129657	-1.06091	0.782546	0.829231	1.0792	-0.350811	2.32864	1.27505
21.8091	1.35747	0.95695	0.397728	-0.184193	0.638796	1.19998	0.0447628	0.184992	0.130195	-1.06328	0.782039	0.829108	1.07598	-0.351851	2.3285	1.27896
21.9797	1.36153	0.958848	0.394107	-0.186542	0.641552	1.19828	0.0452258	0.185013	0.130985	-1.06564	0.781701	0.828951	1.0743	-0.352888	2.32836	1.28287
22.1503	1.36605	0.959948	0.391072	-0.183596	0.644181	1.19784	0.0456948	0.185037	0.13173	-1.06801	0.781247	0.828785	1.07113	-0.353887	2.3282	1.28678
22.3209	1.36901	0.961035	0.388098	-0.180802	0.646952	1.19738	0.0461738	0.185052	0.132332	-1.07038	0.780683	0.828866	1.06947	-0.354943	2.32805	1.29267
22.4915	1.37198	0.962114	0.38522	-0.18319	0.649709	1.19691	0.0466479	0.184967	0.132912	-1.07275	0.780221	0.828643	1.06782	-0.355969	2.32794	1.29656
22.6621	1.37495	0.963373	0.382373	-0.185441	0.650978	1.19647	0.0471144	0.18498	0.133586	-1.07512	0.780191	0.828492	1.06616	-0.356995	2.32778	1.30249
22.8327	1.37818	0.964266	0.379215	-0.186091	0.653728	1.19603	0.0476201	0.184932	0.134295	-1.07748	0.779597	0.826518	1.06451	-0.358039	2.32761	1.30635
23.0033	1.38111	0.965364	0.376213	-0.188301	0.656518	1.19643	0.0480917	0.185187	0.134887	-1.07984	0.779107	0.826331	1.06286	-0.35909	2.32982	1.31021
23.1739	1.38478	0.96712	0.373262	-0.188916	0.659338	1.19593	0.0485542	0.18521	0.135386	-1.0822	0.778621	0.826076	1.06122	-0.360013	2.32796	1.31407
23.3445	1.38901	0.968166	0.370313	-0.189534	0.662107	1.19417	0.0490327	0.185173	0.135958	-1.08455	0.778006	0.825641	1.05957	-0.360714	2.32784	1.31793
23.5151	1.39285	0.96892	0.367434	-0.190138	0.66344	1.19364	0.0495072	0.185177	0.136821	-1.08715	0.777557	0.825294	1.05615	-0.361752	2.32976	1.3237
23.6857	1.39463	0.969992	0.364596	-0.190757	0.666264	1.19318	0.0498059	0.185109	0.137287	-1.08942	0.777075	0.824959	1.05322	-0.36279	2.32954	1.32931
23.8563	1.39888	0.971222	0.361576	-0.191361	0.669074	1.1927	0.0502889	0.185115	0.137891	-1.09173	0.777213	0.824574	1.05161	-0.363833	2.33118	1.33312
24.0269	1.40058	0.97227	0.359712	-0.191948	0.671883	1.19282	0.0507692	0.184852	0.138437	-1.09404	0.776943	0.824584	1.05	-0.36472	2.33102	1.33694
24.1975	1.40339	0.973336	0.3552	-0.192549	0.674708	1.19234	0.0513742	0.184859	0.139199	-1.09751	0.776444	0.824125	1.0484	-0.365872	2.33083	1.34075
24.3681	1.40759	0.974958	0.352345	-0.194686	0.677533	1.19181	0.0518216	0.184874	0.139777	-1.09981	0.775932	0.823702	1.04679	-0.3669	2.32931	1.34643
24.5387	1.41041	0.976013	0.349522	-0.195278	0.678897	1.19129	0.0522803	0.184883	0.140405	-1.1021	0.77543	0.82152	1.0452	-0.367887	2.32914	1.35021
24.7093	1.41505	0.976435	0.346781	-0.198783	0.68173	1.19076	0.0527252	0.184722	0.140983	-1.1044	0.774744	0.821172	1.04361	-0.368927	2.32892	1.35399
24.8799	1.41871	0.977484	0.343617	-0.199317	0.684678	1.19023	0.0531932	0.184696	0.141561	-1.1067	0.774291	0.820655	1.04202	-0.369862	2.32878	1.35778
25.0505	1.42216	0.97866	0.340722	-0.199846	0.687526	1.18969	0.0536506	0.184435	0.142151	-1.1089	0.773776	0.820233	1.04044	-0.370894	2.32859	1.36338
25.2211	1.42485	0.979686	0.337957	-0.200335	0.690378	1.1892	0.0541259	0.18468	0.1428	-1.11117	0.773298	0.819812	1.03771	-0.37193	2.32841	1.36415
25.3917	1.42884	0.981685	0.335192	-0.202235	0.691784	1.18868	0.0546006	0.184509	0.126146	-1.11344	0.77311	0.819379	1.03614	-0.372965	2.32823	1.36793
25.5623	1.43155	0.983166	0.332441	-0.2027	0.694654	1.18712	0.0550653	0.184593	0.127259	-1.1157	0.772588	0.818942	1.03459	-0.373957	2.32805	1.37172
25.7329	1.43424	0.984746	0.329569	-0.203194	0.697523	1.1866	0.0555533	0.184582	0.128089	-1.11796	0.771894	0.818448	1.03305	-0.374968	2.32789	1.3755
25.9035	1.43817	0.985687	0.326846	-0.203662	0.700396	1.1868	0.0559907	0.18457	0.128953	-1.12021	0.771369	0.81788	1.03151	-0.375824	2.32774	1.38093
26.0741	1.43991	0.986656	0.324092	-0.204842	0.703471	1.18629	0.0564371	0.184213	0.129643	-1.12246	0.770838	0.815837	1.02997	-0.376873	2.32758	1.38469
26.2447	1.44322	0.987756	0.319717	-0.202328	0.704921	1.18599	0.0569577	0.18406	0.13042	-1.12565	0.770264	0.815656	1.02843	-0.377919	2.32744	1.38844
26.4153	1.4457	0.988737	0.316956	-0.202776	0.707806	1.18436	0.0573643	0.184029	0.131263	-1.12788	0.769686	0.815042	1.0269	-0.378955	2.32726	1.39219
26.5859	1.44837	0.99012	0.314227	-0.203722	0.710708	1.18389	0.0578491	0.183888	0.131994	-1.12999	0.769102	0.814427	1.0254	-0.379943	2.32709	1.39593
26.7565	1.45326	0.991116	0.311508	-0.20414	0.713634	1.18341	0.0583078	0.183841	0.132684	-1.13219	0.76883	0.813855	1.02388	-0.380981	2.32694	1.39967
26.9271	1.45585	0.992074	0.308766	-0.205907	0.716347	1.18355	0.0587748	0.183774	0.133822	-1.13439	0.768263	0.813283	1.02136	-0.382025	2.32682	1.40341
27.0977	1.45844	0.993033	0.304459	-0.208359	0.719249	1.18307	0.059282	0.183572	0.134588	-1.13659	0.767663	0.812742	1.01988	-0.383081	2.3267	1.40743
27.2683	1.46216	0.993591	0.301692	-0.208738	0.72095	1.18256	0.0597792	0.183349	0.135339	-1.13878	0.767055	0.812159	1.01842	-0.384127	2.32656	1.41272
27.4389	1.46475	0.994997	0.299011	-0.209098	0.723889	1.18204	0.0602514	0.183164	0.13609	-1.14097	0.766456	0.811535	1.01698	-0.385089	2.32643	1.41643
27.6095	1.468	0.99596	0.29634	-0.210799	0.726826	1.18154	0.0606896	0.183094	0.136888	-1.14317	0.765967	0.811074	1.01555	-0.385902	2.3263	1.42172
27.7801	1.47215	0.996945	0.292065	-0.211169	0.729785	1.18103	0.0611791	0.183012	0.137672	-1.14603	0.765385	0.810364	1.0141	-0.386843	2.32617	1.42681
27.9507	1.4746	0.997859	0.289393	-0.21145	0.732723	1.18057	0.0616637	0.182958	0.138515	-1.1482	0.764745	0.808175	1.01163	-0.387892	2.32735	1.43047
28.1213	1.47915	0.998352	0.286748	-0.211731	0.734333	1.18007	0.0621041	0.182911	0.13926	-1.15038	0.763848	0.807597	1.01021	-0.388897	2.32722	1.43413
28.2919	1.48161	0.998895	0.284106	-0.212047	0.737332	1.17957	0.0625865	0.182643	0.140265	-1.15257	0.763484	0.806864	1.00784	-0.389938	2.32709	1.43778
28.4625	1.48324	1.00012	0.281435	-0.210168	0.740345	1.17907	0.0630379	0.182528	0.140745	-1.15476	0.762834	0.806062	1.00559	-0.390867	2.32799	1.44143
28.6331	1.48495	1.00181	0.277796	-0.210457	0.743322	1.17856	0.0635248	0.182492	0.141424	-1.15696	0.762224	0.80536	1.00335	-0.391814	2.32931	1.44507
28.8037	1.48763	1.00271	0.275119	-0.211661	0.74494	1.17805	0.0640298	0.182445	0.14216	-1.15902	0.761576	0.804737	1.00201	-0.392862	2.32912	1.45022
28.9743	1.49008	1.00364	0.273409	-0.211968	0.747907	1.17755	0.0645147	0.182185	0.14295	-1.16124	0.760957	0.803929	1.0007	-0.393898	2.32893	1.45384
29.1449	1.49318	1.00448	0.271387	-0.21346	0.75095	1.17733	0.0650024	0.182121	0.14368	-1.16345	0.760382	0.803761	0.999388	-0.394938	2.32872	1.45746
29.3155	1.49707	1.00539	0.268631	-0.214831	0.753962	1.17687	0.0654569	0.181887	0.144414	-1.16565	0.759763	0.803157	0.998079	-0.395758	2.32852	1.46107
29.4861	1.50047	1.00654	0.265333	-0.215011	0.757181	1.17641	0.0659802	0.181814	0.145155	-1.16758	0.758829	0.802413	0.996775	-0.396798	2.32754	1.46468
29.6567	1.50373	1.00749	0.263215	-0.216999	0.758882	1.17522	0.0663829	0.181877	0.146175	-1.16974	0.758203	0.801592	0.995487	-0.39784	2.32737	1.46849
29.8272	1.50611	1.00884	0.260564	-0.217124	0.761849	1.17382	0.0668627	0.18183	0.146903	-1.17191	0.757551	0.799525	0.994223	-0.398818	2.32719	1.47255
29.9978	1.50846	1.00977	0.257884	-0.21723	0.764895	1.17332	0.0673564	0.181555	0.147519	-1.1739	0.75688	0.798705	0.992955	-0.39985	2.32699	1.47748
30.1684	1.51181	1.01063	0.255172	-0.217338	0.767635	1.17283	0.0678241	0.181486	0.148279	-1.17662	0.756411	0.797951	0.991691	-0.400828	2.3268	1.48106
30.339	1.51341	1.0115	0.252525	-0.217469	0.770648	1.17255	0.0683064	0.181191	0.149018	-1.17875	0.755629	0.797199	0.990464	-0.401862	2.3259	1.48465
30.5096	1.51573	1.01253	0.249724	-0.217577	0.772256	1.17209	0.0688262	0.18117	0.149753	-1.18089	0.754994	0.796619	0.989242	-0.402887	2.32571	1.48822
30.6802	1.51807	1.0134	0.246995	-0.217944	0.775613	1.17164	0.0692649	0.181126	0.150302	-1.18302	0.753948	0.795755	0.98729	-0.403906	2.32551	1.4918
30.8508	1.52247	1.01426	0.244219	-0.215898	0.778825	1.17117	0.0697291	0.181061	0.151005	-1.18515	0.753124	0.794912	0.986099	-0.404919	2.32533	1.49537
31.0214	1.52606	1.0151	0.241455	-0.216041	0.781847	1.17077	0.0701955	0.181122	0.151651	-1.1871	0.7524	0.794134	0.984913	-0.405889	2.32429	1.49893
31.192	1.52774	1.01598	0.238629	-0.216597	0.784816	1.17039	0.0706481	0.181049	0.152395	-1.18922	0.751674	0.793509	0.983016	-0.40686	2.32409	1.5038
31.3626	1.53002	1.01691	0.234715	-0.21883	0.786497	1.16991	0.0711373	0.181008	0.153402	-1.19135	0.750899	0.792685	0.981856	-0.407901	2.32389	1.50777
31.5332	1.53255	1.01775	0.231942	-0.218934	0.789587	1.16949	0.0715285	0.180948	0.153951	-1.04018	0.750208	0.790501	0.980055	-0.408927	2.32451	1.51131
31.7038	1.5348	1.01858	0.229198	-0.220089	0.792606	1.1691	0.0719851	0.180914	0.154683	-1.0424	0.749027	0.789619	0.978925	-0.409956	2.32429	1.51484
31.8744	1.53705	1.01943	0.226373	-0.220139	0.795421	1.16894	0.0724384	0.180887	0.155281	-1.04487	0.748294	0.789017	0.977795	-0.410966	2.32463	1.51838
32.045	1.53931	1.02039	0.222911	-0.220667	0.798634	1.16892	0.0728763	0.180873	0.156015	-1.04708	0.747538	0.78812	0.976676	-0.411846	2.32435	1.52301
32.2156	1.54237	1.02121	0.22005	-0.21874	0.800392	1.16855	0.0733301	0.180844	0.156745	-1.04936	0.746804	0.787224	0.975552	-0.412799	2.32407	1.52653
32.3862	1.54583	1.02233	0.21715	-0.218772	0.803122	1.16733	0.0737994	0.180775	0.157477	-1.0518	0.74605	0.786366	0.973701	-0.413552	2.32378	1.53004
32.5568	1.54795	1.02317	0.214349	-0.218813	0.80629	1.16702	0.0742669	0.180892	0.158213	-1.05401	0.745124	0.78579	0.971995	-0.414552	2.32351	1.53354
32.7274	1.55022	1.02397	0.211434	-0.218865	0.809405	1.16587	0.0747219	0.181028	0.158953	-1.05645	0.744343	0.784914	0.970914	-0.415562	2.32422	1.53704
32.898	1.55246	1.02451	0.222852	-0.219038	0.812796	1.16561	0.0751929	0.181021	0.159959	-1.05862	0.743189	0.783385	0.969154	-0.416502	2.32389	1.54053
33.0686	1.55463	1.02531	0.221018	-0.219043	0.814184	1.16528	0.0756683	0.180727	0.160711	-1.06106	0.742398	0.782534	0.968106	-0.417613	2.3236	1.54514
33.2392	1.55766	1.02606	0.219001	-0.219109	0.472926	1.16498	0.0761191	0.180685	0.161241	-1.06306	0.741499	0.781684	0.967044	-0.418628	2.32322	1.54861
33.4098	1.55985	1.02681	0.21697	-0.219171	0.4767	1.16467	0.0765412	0.180662	0.16196	-1.06575	0.740708	0.781121	0.965991	-0.419645	2.32288	1.55227
33.5804	1.56202	1.02757	0.215147	-0.220435	0.480502	1.16435	0.0769935	0.180633	0.162703	-1.06794	0.739751	0.780258	0.964947	-0.420567	2.32249	1.55573
33.751	1.56492	1.02816	0.213053	-0.221376	0.484344	1.16408	0.0774552	0.180607	0.163448	-1.07036	0.738963	0.77932	0.963906	-0.421576	2.32211	1.56027
33.9216	1.56753	1.029	0.212228	-0.221372	0.488277	1.16349	0.0779397	0.180575	0.164187	-1.07253	0.737979	0.778466	0.962868	-0.42252	2.32164	1.56371
34.0922	1.57068	1.02972	0.210879	-0.222306	0.491023	1.16312	0.0784225	0.180595	0.164674	-1.07409	0.737164	0.776318	0.961837	-0.423578	2.32125	1.56715
34.2628	1.57297	1.03044	0.208944	-0.222298	0.494655	1.16279	0.0789007	0.180577	0.165417	-1.07606	0.736364	0.775792	0.960798	-0.424497	2.32086	1.57058
34.4334	1.57505	1.03118	0.206348	-0.222293	0.497999	1.16164	0.0793888	0.180825	0.166116	-1.07845	0.735545	0.774982	0.959768	-0.425513	2.32043	1.57509
34.604	1.57672	1.03193	0.204397	-0.222288	0.501828	1.16133	0.0798395	0.180821	0.166865	-1.0806	0.734522	0.774165	0.958734	-0.426521	2.32002	1.5785
34.7746	1.57957	1.03263	0.2024	-0.222294	0.505566	1.16103	0.0802833	0.18081	0.167616	-1.08275	0.733685	0.773378	0.957707	-0.427461	2.32002	1.5819
34.9452	1.58167	1.0332	0.200369	-0.222648	0.509534	1.16071	0.0807424	0.180783	0.16824	-1.08513	0.732265	0.772568	0.956284	-0.428468	2.31976	1.5853
35.1158	1.58375	1.03387	0.198815	-0.222645	0.513134	1.16041	0.0811937	0.180525	0.169034	-1.08706	0.731396	0.772071	0.955277	-0.429531	2.31929	1.58976
35.2864	1.58644	1.03458	0.196738	-0.222626	0.516919	1.15935	0.0816537	0.180482	0.169568	-1.08919	0.730515	0.769973	0.953888	-0.430295	2.3188	1.59263
35.457	1.58848	1.03519	0.194924	-0.222609	0.520681	1.15889	0.0821115	0.180487	0.17032	-1.09131	0.729415	0.769118	0.952898	-0.431345	2.31827	1.59602
35.6276	1.5905	1.03587	0.192986	-0.222576	0.523752	1.15858	0.0825677	0.18047	0.171023	-1.09344	0.728532	0.768341	0.95191	-0.432288	2.31777	1.5994
35.7982	1.59303	1.03639	0.191024	-0.222555	0.526576	1.15825	0.0830488	0.180469	0.171493	-1.09579	0.727068	0.7675	0.950921	-0.433072	2.31721	1.60385
35.9688	1.59554	1.03706	0.18908	-0.223383	0.530125	1.15793	0.0835311	0.180433	0.172251	-1.09768	0.726173	0.766657	0.949939	-0.434084	2.31667	1.60748
36.1394	1.59759	1.03814	0.187084	-0.224123	0.533949	1.15761	0.0840075	0.154099	0.172917	-1.09899	0.725298	0.766148	0.948954	-0.434948	2.31675	1.61084
36.31	1.5996	1.03879	0.185089	-0.224217	0.537699	1.15733	0.0844378	0.154082	0.173963	-1.10104	0.724187	0.765338	0.947972	-0.436033	2.31626	1.61419
36.4806	1.60161	1.03956	0.183003	-0.222621	0.541473	1.1563	0.0848966	0.154304	0.174673	-1.1033	0.722958	0.764529	0.946998	-0.436926	2.31564	1.61754
36.6512	1.60426	1.03997	0.180935	-0.223427	0.545359	1.15601	0.0853648	0.154049	0.175042	-1.10533	0.722072	0.763701	0.946026	-0.437852	2.31513	1.62089
36.8218	1.6062	1.04055	0.178203	-0.223375	0.549501	1.15569	0.0858312	0.154039	0.175587	-1.10714	0.720577	0.761586	0.945057	-0.438856	2.3146	1.62423
36.9924	1.60902	1.04112	0.176179	-0.22332	0.553205	1.15534	0.0862962	0.154026	0.176308	-1.10939	0.719502	0.761447	0.94409	-0.439853	2.31406	1.62858
37.163	1.61133	1.04173	0.174177	-0.223262	0.556187	1.15499	0.0867671	0.1541	0.176697	-1.11141	0.71862	0.760656	0.943131	-0.440948	2.31352	1.63277
37.3336	1.61304	1.04209	0.1721	-0.223136	0.559943	1.15467	0.0872387	0.15408	0.177421	-1.11344	0.717725	0.760172	0.942176	-0.442107	2.31296	1.63698
37.5042	1.6154	1.04283	0.17006	-0.221683	0.563788	1.15431	0.087708	0.154049	0.178492	-1.1153	0.716816	0.759358	0.94088	-0.443007	2.31245	1.64027
37.6748	1.61767	1.04333	0.168429	-0.221638	0.567906	1.15394	0.0881801	0.154023	0.1789	-1.1173	0.71565	0.758522	0.939413	-0.444108	2.31192	1.64356
37.8454	1.61957	1.04375	0.166227	-0.221811	0.569982	1.15361	0.0886547	0.154289	0.179926	-1.11852	0.714733	0.757617	0.93848	-0.445124	2.31139	1.64684
38.016	1.6212	1.04431	0.164655	-0.221747	0.57462	1.1533	0.0891238	0.154027	0.18038	-1.1207	0.713363	0.75676	0.937112	-0.446012	2.31086	1.6496
38.1866	1.62308	1.04464	0.16226	-0.221688	0.57823	1.15298	0.0895919	0.154108	0.181293	-1.12266	0.712439	0.755944	0.936199	-0.447109	2.3101	1.65371
38.3572	1.62504	1.04514	0.160351	-0.221621	0.581247	1.15199	0.090062	0.154071	0.182016	-1.12439	0.71152	0.755148	0.935298	-0.447861	2.30957	1.65698
38.5278	1.62773	1.04566	0.157418	-0.221552	0.585374	1.15099	0.0905278	0.15404	0.182549	-1.12634	0.71061	0.752347	0.934407	-0.448872	2.30911	1.66025
38.6984	1.6297	1.04613	0.155287	-0.222196	0.588509	1.15069	0.09097	0.154009	0.183178	-1.12849	0.709695	0.751847	0.933529	-0.449877	2.30862	1.66351
38.869	1.63235	1.04666	0.153277	-0.222747	0.591654	1.15041	0.0914304	0.15398	0.183567	-1.13017	0.70851	0.750949	0.932656	-0.45088	2.30806	1.66677
39.0396	1.63413	1.04688	0.151252	-0.222641	0.5955	1.15006	0.0919126	0.153661	0.184278	-1.13185	0.707615	0.750055	0.931803	-0.45172	2.30724	1.67002
39.2102	1.63594	1.0474	0.149226	-0.222534	0.628237	1.14972	0.0923778	0.153633	0.185011	-1.13399	0.706047	0.749122	0.930951	-0.452722	2.3068	1.67327
39.3808	1.63771	1.04788	0.147102	-0.223122	0.632084	1.14942	0.0928475	0.153515	0.185743	-1.13491	0.705141	0.748208	0.929717	-0.453644	2.30633	1.67652
39.5514	1.63946	1.0487	0.144997	-0.222818	0.636235	1.14908	0.0933212	0.153428	0.186464	-1.137	0.703972	0.747359	0.928749	-0.454786	2.30585	1.67976
39.722	1.64182	1.04898	0.142851	-0.222677	0.63925	1.14855	0.0937933	0.153499	0.187219	-1.13869	0.703036	0.746505	0.927927	-0.455451	2.3053	1.683
39.8926	1.64383	1.04921	0.140877	-0.221651	0.642188	1.14805	0.0942393	0.153461	0.187949	-1.14062	0.702114	0.745577	0.927131	-0.456585	2.30483	1.68623
40.0632	1.64552	1.04956	0.13818	-0.221525	0.645922	1.14772	0.094731	0.153183	0.18849	-1.1424	0.701176	0.744535	0.926228	-0.45745	2.30432	1.6901
40.2338	1.64756	1.05001	0.136167	-0.221399	0.649661	1.14733	0.0954768	0.153147	0.189194	-1.14432	0.699935	0.744101	0.925456	-0.45797	2.30383	1.69406
40.4044	1.64929	1.05062	0.13442	-0.221255	0.653961	1.14699	0.0959475	0.15311	0.189886	-1.14599	0.698537	0.743189	0.924695	-0.459101	2.30336	1.69726
40.575	1.65174	1.05109	0.132438	-0.221112	0.657647	1.14662	0.0964258	0.153068	0.190239	-1.14809	0.697594	0.742269	0.92394	-0.460045	2.30306	1.70046
40.7456	1.65343	1.05119	0.130503	-0.220965	0.661355	1.14573	0.0968999	0.153448	0.190887	-1.15022	0.696681	0.740372	0.923196	-0.461024	2.30261	1.70422
40.9162	1.65518	1.0515	0.128934	-0.219868	0.664382	1.14532	0.0973655	0.153403	0.191594	-1.15104	0.696204	0.739466	0.922473	-0.462002	2.30211	1.70714
41.0868	1.65682	1.05163	0.127014	-0.219715	0.667338	1.14553	0.0977912	0.153639	0.192248	-1.15287	0.695298	0.738573	0.92176	-0.462897	2.30166	1.71033
41.2574	1.65872	1.05208	0.125011	-0.21956	0.671496	1.14517	0.0982692	0.153595	0.192933	-1.15495	0.694389	0.737683	0.921055	-0.463872	2.30119	1.71408
41.428	1.66038	1.05259	0.122923	-0.219382	0.674508	1.14486	0.0987304	0.15326	0.193631	-1.15708	0.69347	0.736711	0.920364	-0.465001	2.30081	1.71726
41.5986	1.66203	1.05304	0.120145	-0.219644	0.678425	1.14452	0.099196	0.152978	0.194068	-1.15914	0.692235	0.735798	0.919663	-0.46597	2.30039	1.72043
41.7692	1.66416	1.05322	0.118156	-0.219424	0.682205	1.14412	0.0993286	0.152925	0.194646	-1.16092	0.69083	0.735404	0.918972	-0.466754	2.29995	1.72334
41.9397	1.66579	1.05349	0.116242	-0.219422	0.685381	1.14383	0.0997658	0.153006	0.195362	-1.16279	0.689856	0.734465	0.918322	-0.467658	2.2995	1.72703
42.1103	1.66786	1.05389	0.113537	-0.219765	0.689164	1.14299	0.100229	0.152711	0.195685	-1.16459	0.688873	0.733523	0.917563	-0.46881	2.29903	1.73019
42.2809	1.66982	1.05422	0.111529	-0.219522	0.693307	1.14258	0.1007	0.152684	0.196295	-1.16658	0.687899	0.732638	0.916952	-0.469623	2.29858	1.73335
42.4515	1.67141	1.05459	0.109541	-0.219246	0.69708	1.14219	0.101161	0.152646	0.197004	-1.16707	0.68695	0.73163	0.916338	-0.470617	2.29815	1.73718
42.6221	1.67354	1.05455	0.10766	-0.218962	0.700101	1.14186	0.10161	0.152599	0.197705	-1.16948	0.686006	0.730689	0.91571	-0.471551	2.29772	1.74032
42.7927	1.67515	1.05491	0.104959	-0.218717	0.703412	1.14151	0.10209	0.15258	0.19837	-1.17143	0.684746	0.729788	0.915124	-0.472849	2.29728	1.74345
42.9633	1.67671	1.05601	0.103084	-0.218406	0.706367	1.14075	0.102518	0.15265	0.199053	-1.17312	0.683453	0.728871	0.914554	-0.473837	2.29683	1.74729
43.1339	1.6786	1.05624	0.101076	-0.218077	0.709786	1.14038	0.102974	0.152631	0.199742	-1.17507	0.682511	0.727897	0.913798	-0.474337	2.29639	1.75041
43.3045	1.68011	1.05661	0.0990818	-0.217782	0.71356	1.13921	0.103437	0.152698	0.200515	-1.17703	0.681057	0.726254	0.913253	-0.475496	2.29594	1.75353
43.4751	1.68185	1.0565	0.0970986	-0.217444	0.717346	1.13884	0.103502	0.152651	0.200866	-1.17899	0.680105	0.725581	0.912744	-0.476479	2.2955	1.75794
43.6457	1.68349	1.05687	0.0951564	-0.217161	0.721141	1.13855	0.104333	0.152626	0.201363	-1.18037	0.679162	0.723784	0.912222	-0.477548	2.29506	1.76102
43.8163	1.6853	1.05724	0.093477	-0.216846	0.724907	1.13763	0.10438	0.152583	0.202019	-1.181	0.678076	0.722851	0.9117	-0.478389	2.29465	1.76411
43.9869	1.68675	1.05758	0.0913167	-0.216476	0.728683	1.13729	0.104833	0.152518	0.202707	-1.18263	0.677153	0.721878	0.911199	-0.47937	2.29419	1.76718
44.1575	1.68847	1.05788	0.0896576	-0.215878	0.733063	1.13694	0.10526	0.152199	0.20308	-1.18454	0.676218	0.720917	0.910702	-0.480343	2.29373	1.77071
44.3281	1.69028	1.05802	0.0876338	-0.215977	0.736819	1.13662	0.105672	0.152063	0.203732	-1.18675	0.674925	0.719987	0.910225	-0.48148	2.2933	1.77369
44.4987	1.69193	1.05781	0.0848743	-0.2152	0.739017	1.13625	0.10615	0.151972	0.204387	-1.18819	0.674008	0.719098	0.909744	-0.482356	2.2915	1.77726
44.6693	1.69348	1.05767	0.0828366	-0.214754	0.742767	1.13599	0.106575	0.151951	0.204974	-1.19007	0.673091	0.718159	0.909363	-0.483319	2.29101	1.7803
44.8399	1.69483	1.05778	0.0809321	-0.214352	0.745889	1.13534	0.107016	0.151928	0.205162	-1.19195	0.671642	0.717412	0.908896	-0.483892	2.29051	1.78329
45.0105	1.69622	1.05808	0.0789218	-0.21479	0.748716	1.13503	0.107475	0.151912	0.205808	-1.19337	0.67072	0.716497	0.908446	-0.484793	2.29	1.78634
45.1811	1.69776	1.05873	0.0764685	-0.214359	0.752506	1.13476	0.107937	0.151882	0.206463	-1.19558	0.669818	0.715873	0.907682	-0.48576	2.28947	1.78938
45.3517	1.69928	1.05844	0.0743435	-0.213887	0.756242	1.13447	0.108376	0.151874	0.207117	-1.19514	0.668868	0.714948	0.907265	-0.486824	2.28898	1.79266
45.5223	1.70092	1.05846	0.0723466	-0.212901	0.760146	1.13417	0.108866	0.152046	0.207766	-1.19667	0.667959	0.713995	0.906843	-0.487797	2.28849	1.79613
45.6929	1.70247	1.05869	0.0703738	-0.212466	0.763928	1.13394	0.109294	0.1522	0.208408	-1.19828	0.667055	0.712268	0.906205	-0.488948	2.28798	1.79916
45.8635	1.7044	1.05896	0.0683462	-0.212001	0.767306	1.13411	0.109755	0.152206	0.209307	-1.20008	0.66612	0.711298	0.905802	-0.489903	2.28743	1.80219
46.0341	1.70571	1.05918	0.0663859	-0.211578	0.771069	1.13351	0.110242	0.152174	0.209946	-1.20194	0.664422	0.71034	0.90541	-0.490844	2.28688	1.80521
46.2047	1.70737	1.0594	0.0643606	-0.211153	0.774068	1.13325	0.11074	0.152151	0.209839	-1.20353	0.662984	0.709387	0.905066	-0.491312	2.28633	1.80822
46.3753	1.70872	1.05902	0.0624338	-0.210386	0.77782	1.13271	0.111176	0.152152	0.210504	-1.20385	0.662052	0.708466	0.904685	-0.492362	2.28575	1.81122
46.5459	1.71021	1.05956	0.060298	-0.209906	0.781549	1.13252	0.111654	0.15235	0.211142	-1.20464	0.661093	0.707503	0.904305	-0.493308	2.28517	1.81468
46.7165	1.71162	1.05954	0.0585839	-0.209353	0.784695	1.13227	0.112115	0.152332	0.211945	-1.20646	0.660168	0.706763	0.903928	-0.494257	2.28459	1.81767
46.8871	1.71295	1.05973	0.0558629	-0.208422	0.789093	1.13202	0.1126	0.152318	0.212582	-1.20817	0.659227	0.706184	0.903552	-0.494771	2.28394	1.82065
47.0577	1.71439	1.05991	0.0539967	-0.208012	0.792806	1.1318	0.113543	0.152299	0.213153	-1.20972	0.65829	0.70524	0.903188	-0.495875	2.28327	1.82362
47.2283	1.71578	1.06013	0.0525135	-0.207101	0.795065	1.1314	0.113999	0.152276	0.21379	-1.21142	0.656617	0.704257	0.90254	-0.496524	2.28213	1.82658
47.3989	1.71699	1.05969	0.0499503	-0.206963	0.798744	1.13124	0.114461	0.152281	0.214146	-1.21305	0.656747	0.703277	0.902178	-0.49745	2.28149	1.82954
47.5695	1.71839	1.05955	0.0478032	-0.206757	0.80247	1.13102	0.114935	0.15229	0.214477	-1.2124	0.655446	0.702316	0.902009	-0.498393	2.28087	1.83262
47.7401	1.71963	1.05973	0.0460443	-0.206278	0.806163	1.13087	0.11543	0.15249	0.214954	-1.21387	0.653552	0.701361	0.901658	-0.49932	2.28021	1.83597
47.9107	1.72084	1.05964	0.0439118	-0.205794	0.809579	1.13068	0.115937	0.152369	0.215586	-1.2152	0.652657	0.700398	0.901309	-0.500263	2.27956	1.83923
48.0813	1.7221	1.05978	0.0424708	-0.205314	0.81331	1.1305	0.116403	0.152538	0.215942	-1.21705	0.651731	0.698795	0.900962	-0.501317	2.2789	1.84232
48.2519	1.72335	1.05992	0.0404045	-0.20478	0.816975	1.13035	0.116873	0.152513	0.216797	-1.21864	0.650806	0.697824	0.900619	-0.502246	2.27819	1.84544
48.4225	1.72448	1.05877	0.0384036	-0.204608	0.82072	1.13021	0.117348	0.152474	0.217418	-1.21824	0.649867	0.696858	0.900275	-0.503153	2.27747	1.84835
48.5931	1.7266	1.05886	0.0362859	-0.204074	0.823542	1.12973	0.118306	0.152536	0.218043	-1.21956	0.64855	0.696278	0.899946	-0.503541	2.27673	1.85126
48.7637	1.72816	1.05898	0.0343205	-0.203532	0.827291	1.1295	0.118786	0.152521	0.21868	-1.2211	0.647608	0.695523	0.899615	-0.504363	2.27622	1.85416
48.9343	1.72922	1.05911	0.0323019	-0.202932	0.83115	1.1293	0.119302	0.152427	0.219018	-1.22218	0.646676	0.694554	0.899284	-0.505454	2.27552	1.85706
49.1049	1.73029	1.05901	0.0304828	-0.201971	0.83483	1.1291	0.119759	0.15263	0.21967	-1.2237	0.645753	0.693573	0.89896	-0.506096	2.27473	1.86011
49.2755	1.7319	1.05911	0.0286204	-0.201486	0.838042	1.12894	0.120199	0.152616	0.253542	-1.22458	0.644301	0.692578	0.898636	-0.506969	2.27403	1.86375
49.4461	1.73305	1.05848	0.0259345	-0.200965	0.840905	1.12873	0.120662	0.152401	0.254252	-1.22406	0.643388	0.691581	0.898309	-0.507547	2.2712	1.8666
49.6167	1.73418	1.05857	0.0238295	-0.200466	0.844517	1.12856	0.121137	0.152395	0.25497	-1.22554	0.64245	0.690568	0.897984	-0.508138	2.27048	1.86993
49.7873	1.73529	1.05909	0.0216566	-0.199419	0.847868	1.12836	0.12157	0.152366	0.255681	-1.22727	0.641039	0.689567	0.897441	-0.509044	2.26968	1.87276
49.9579	1.73656	1.05917	0.019502	-0.198906	0.85161	1.12817	0.122038	0.152369	0.256117	-1.22859	0.6401	0.688563	0.897129	-0.509942	2.26897	1.87557
50.1285	1.73756	1.05929	0.0169317	-0.198152	0.855244	1.12769	0.122496	0.15226	0.257077	-1.22883	0.63874	0.687567	0.896824	-0.511041	2.26828	1.87882
50.2991	1.73871	1.05911	0.0150959	-0.197623	0.858961	1.12749	0.122952	0.15271	0.257794	-1.22894	0.637766	0.686954	0.896525	-0.511946	2.26756	1.88161
50.4697	1.73976	1.05804	0.012925	-0.197108	0.862629	1.12725	0.123977	0.152685	0.258216	-1.23035	0.636679	0.685936	0.896227	-0.512751	2.26686	1.8844
50.6403	1.74079	1.05816	0.0108258	-0.196568	0.86664	1.12683	0.123844	0.152676	0.258922	-1.23161	0.635714	0.685144	0.895924	-0.512894	2.2662	1.88749
50.8109	1.74182	1.05821	0.00862292	-0.196007	0.87027	1.12659	0.124913	0.152656	0.259622	-1.23206	0.634209	0.684121	0.895941	-0.513539	2.26547	1.89025
50.9815	1.74285	1.05832	0.0064182	-0.19546	0.872164	1.12641	0.125389	0.152701	0.260169	-1.23342	0.632821	0.682657	0.895656	-0.514638	2.26473	1.89301
51.1521	1.74426	1.05841	0.00501992	-0.195041	0.875562	1.12622	0.125842	0.152692	0.260881	-1.23306	0.633734	0.681673	0.89558	-0.515533	2.26398	1.89576
51.3227	1.74523	1.05849	0.00240464	-0.194481	0.878718	1.12608	0.126296	0.152587	0.261584	-1.23409	0.632772	0.680643	0.895299	-0.516339	2.26254	1.89871
51.4933	1.74618	1.05853	0.000630153	-0.19337	0.882384	1.1257	0.126775	0.152327	0.262202	-1.23481	0.63183	0.678818	0.895036	-0.516824	2.26182	1.90143
51.6639	1.74714	1.0583	-0.00154429	-0.192858	0.885611	1.12561	0.127219	0.152314	0.262818	-1.23601	0.630423	0.677791	0.894772	-0.517696	2.26116	1.90415
51.8345	1.74788	1.05839	-0.00378354	-0.192274	0.889748	1.12541	0.127699	0.152301	0.263273	-1.23701	0.629075	0.676731	0.894501	-0.518519	2.26045	1.90753
52.0051	1.74941	1.05756	-0.00575668	-0.191684	0.893298	1.12524	0.128165	0.152291	0.263705	-1.237	0.628151	0.675662	0.894233	-0.519391	2.25982	1.91065
52.1757	1.75089	1.05698	-0.00792785	-0.191083	0.896187	1.12504	0.128608	0.152266	0.264395	-1.23725	0.627233	0.674671	0.893999	-0.519928	2.25915	1.91335
52.3463	1.75179	1.05707	-0.00965596	-0.189854	0.899786	1.12485	0.129077	0.152163	0.2656	-1.23814	0.62575	0.674298	0.893759	-0.520432	2.25848	1.91605
52.5169	1.75268	1.05711	-0.0118258	-0.189217	0.903093	1.12468	0.130175	0.152151	0.266299	-1.23962	0.624818	0.67324	0.8939	-0.521301	2.25771	1.91874
52.6875	1.75388	1.05717	-0.0140253	-0.188781	0.906643	1.12449	0.13065	0.152608	0.266889	-1.24082	0.623893	0.672181	0.893675	-0.522163	2.25705	1.92142
52.8581	1.75522	1.05724	-0.016231	-0.188142	0.909845	1.12432	0.131125	0.152608	0.267548	-1.23945	0.623873	0.671105	0.893461	-0.615554	2.25636	1.92409
53.0287	1.75603	1.05695	-0.019002	-0.187506	0.913267	1.12385	0.131581	0.1526	0.267915	-1.24015	0.622956	0.670071	0.89313	-0.616501	2.25571	1.92675
53.1993	1.75692	1.05702	-0.0212971	-0.186579	0.917145	1.123	0.132056	0.152601	0.268591	-1.24169	0.622047	0.668988	0.892938	-0.61783	2.25512	1.93015
53.3699	1.75753	1.05707	-0.0238382	-0.185919	0.919932	1.12279	0.132504	0.152509	0.269291	-1.2419	0.621126	0.667884	0.892746	-0.617719	2.25457	1.9328
53.5405	1.75842	1.05674	-0.025378	-0.185255	0.923697	1.12262	0.132964	0.152513	0.270241	-1.09371	0.620194	0.66677	0.892566	-0.618775	2.25395	1.93568
53.7111	1.75969	1.05679	-0.0276135	-0.183996	0.92774	1.12239	0.134081	0.152508	0.270476	-1.0948	0.618755	0.6657	0.892366	-0.620047	2.2534	1.93831
53.8816	1.76039	1.05686	-0.0298303	-0.1833	0.931127	1.1222	0.134541	0.152512	0.271126	-1.09567	0.617251	0.664859	0.892191	-0.619979	2.2532	1.94094
54.0522	1.76119	1.0569	-0.0320898	-0.18261	0.9339	1.12199	0.134995	0.15251	0.271714	-1.09595	0.616314	0.663771	0.892032	-0.621014	2.25263	1.94355
54.2228	1.762	1.05695	-0.0343809	-0.181917	0.937262	1.12164	0.13547	0.152791	0.272227	-1.09544	0.615376	0.66272	0.891853	-0.622047	2.25207	1.9464
54.3934	1.76279	1.0576	-0.0363415	-0.18119	0.940251	1.12146	0.135934	0.152938	0.273123	-1.09596	0.614001	0.66164	0.891705	-0.623073	2.25152	1.94899
54.564	1.76359	1.05733	-0.0384796	-0.18046	0.942972	1.12128	0.136397	0.153217	0.273717	-1.09675	0.612169	0.660875	0.891581	-0.624272	2.25096	1.95157
54.7346	1.76427	1.0574	-0.0412252	-0.179718	0.946391	1.12184	0.136851	0.153233	0.274725	-1.0967	0.611154	0.659822	0.891253	-0.624989	2.25042	1.95417
54.9052	1.76494	1.05743	-0.0434627	-0.178315	0.950234	1.12167	0.137302	0.15352	0.275394	-1.09785	0.611762	0.658765	0.891112	-0.626004	2.24988	1.95673
55.0758	1.76551	1.0564	-0.0456637	-0.177561	0.95371	1.12146	0.137757	0.153541	0.276069	-1.09698	0.610855	0.657668	0.891214	-0.627031	2.24938	1.95939
55.2464	1.76616	1.05634	-0.0478634	-0.176788	0.957113	1.12119	0.138208	0.153474	0.276655	-1.09716	0.609949	0.656027	0.891105	-0.627387	2.24885	1.96192
55.417	1.76819	1.05634	-0.0494243	-0.176261	0.959577	1.12071	0.13866	0.153491	0.277409	-1.09798	0.609105	0.65492	0.890993	-0.627493	2.24832	1.96445
55.5876	1.76821	1.05678	-0.0516104	-0.175431	0.962291	1.12048	0.139839	0.18447	0.27789	-1.09846	0.608244	0.653798	0.890892	-0.628466	2.24777	1.96697
55.7582	1.76885	1.05757	-0.0539427	-0.17362	0.965744	1.12027	0.140298	0.184559	0.278557	-1.09824	0.607366	0.652739	0.890775	-0.62944	2.24725	1.9692
55.9288	1.76943	1.05762	-0.0561869	-0.1728	0.968887	1.11937	0.140749	0.184623	0.279262	-1.09818	0.606476	0.651647	0.891042	-0.630422	2.24674	1.97231
56.0994	1.77009	1.05766	-0.0585931	-0.171952	0.972732	1.11911	0.141203	0.185399	0.279782	-1.09886	0.605	0.650535	0.890814	-0.63096	2.24626	1.97479
56.27	1.77073	1.05657	-0.0612501	-0.171111	0.976053	1.11885	0.14166	0.185494	0.280759	-1.09926	0.605255	0.649425	0.890743	-0.632235	2.24576	1.9776
56.4406	1.77271	1.05749	-0.0636059	-0.170193	0.979346	1.11857	0.14211	0.167661	0.319218	-1.09784	0.604958	0.648317	0.890684	-0.732055	2.24531	1.98088
56.6112	1.77328	1.0563	-0.0659212	-0.169325	0.98263	1.11836	0.142565	0.168499	0.31996	-1.09848	0.603573	0.647488	0.890634	-0.732216	2.24487	1.98351
56.7818	1.77384	1.05695	-0.0679595	-0.16855	0.984789	1.1181	0.143015	0.16876	0.321084	-1.09955	0.602743	0.646406	0.890601	-0.733357	2.24435	1.98595
56.9524	1.77444	1.05697	-0.0702638	-0.16767	0.988042	1.11787	0.143472	0.168874	0.32182	-1.09991	0.601929	0.64531	0.890569	-0.734517	2.24389	1.98857
57.123	1.77509	1.05697	-0.0729043	-0.166805	0.991293	1.11725	0.143923	0.169681	0.322441	-1.10006	0.601058	0.64419	0.890943	-0.736017	2.24412	1.99099
57.2936	1.77593	1.05696	-0.0751577	-0.165923	0.995015	1.11699	0.145155	0.170115	0.32324	-1.0991	0.600198	0.643107	0.890916	-0.736237	2.24364	1.9934
57.4642	1.77638	1.05747	-0.0773475	-0.164266	0.99831	1.11673	0.14561	0.170582	0.324213	-1.10019	0.600964	0.642348	0.89091	-0.737367	2.24318	1.99606
57.6348	1.77657	1.05827	-0.0795933	-0.163345	1.00149	1.11648	0.146066	0.171045	0.324966	-1.10014	0.600025	0.641259	0.890904	-0.738495	2.24325	1.99845
57.8054	1.77707	1.05828	-0.081406	-0.16241	1.00479	1.11624	0.146516	0.171502	0.325936	-1.1007	0.598667	0.640152	0.89089	-0.73732	2.24278	2.00083
57.976	1.77746	1.05832	-0.0838432	-0.160781	1.00757	1.11605	0.14698	0.171983	0.326641	-1.10098	0.597769	0.63925	0.890896	-0.738788	2.24231	2.0032
58.1466	1.77825	1.05662	-0.0861559	-0.159841	1.01079	1.11585	0.147431	0.17244	0.327371	-1.09967	0.596893	0.638118	0.890892	-0.739906	2.24188	2.00556
58.3172	1.77961	1.05659	-0.0883721	-0.158491	1.01328	1.11565	0.147882	0.172586	0.32852	-1.10018	0.596056	0.63632	0.890892	-0.74101	2.24141	2.00797
58.4878	1.78012	1.05658	-0.0906406	-0.157564	1.01673	1.11541	0.14833	0.173035	0.329261	-1.10019	0.595181	0.635187	0.890914	-0.742098	2.23978	2.01031
58.6584	1.7805	1.05659	-0.0928513	-0.156606	1.02051	1.11521	0.14961	0.173435	0.330386	-1.10107	0.594326	0.634074	0.890939	-0.743194	2.23924	2.01264
58.829	1.78085	1.05656	-0.0951419	-0.155671	1.02366	1.11496	0.150066	0.173838	0.331012	-1.10127	0.594576	0.632946	0.891462	-0.744433	2.23876	2.01496
58.9996	1.78136	1.05653	-0.0974651	-0.154705	1.02647	1.11455	0.150529	0.174255	0.331553	-1.10034	0.593793	0.631825	0.891501	-0.744495	2.23827	2.01727
59.1702	1.7827	1.05585	-0.0997803	-0.153635	1.02969	1.11452	0.150987	0.174661	0.332289	-1.10048	0.592996	0.63068	0.891064	-0.744183	2.23778	2.01957
59.3408	1.78276	1.05579	-0.102588	-0.152679	1.0329	1.11441	0.151436	0.175083	0.333412	-1.10088	0.591624	0.629538	0.891095	-0.745243	2.23728	2.02186
59.5114	1.78325	1.05577	-0.104773	-0.151724	1.0361	1.11424	0.151887	0.175474	0.333963	-1.10091	0.590811	0.628601	0.891139	-0.746298	2.23525	2.0244
59.682	1.78386	1.05439	-0.107181	-0.150789	1.0393	1.11403	0.15324	0.175573	0.335065	-1.10101	0.589959	0.627448	0.891183	-0.7477	2.23471	2.02667
59.8526	1.78427	1.05431	-0.109442	-0.149864	1.04198	1.11389	0.153698	0.175716	0.335802	-1.10019	0.588162	0.626326	0.891223	-0.748729	2.23424	2.02972
60.0232	1.7847	1.05383	-0.111653	-0.148903	1.04494	1.11374	0.15416	0.175834	0.336512	-1.10027	0.586814	0.625204	0.891273	-0.746829	2.23373	2.03197
60.1938	1.78488	1.05547	-0.113915	-0.148007	1.04785	1.11364	0.155513	0.176523	0.337638	-1.10062	0.58766	0.624335	0.891326	-0.747824	2.23321	2.03421
60.3644	1.7853	1.05539	-0.116171	-0.146291	1.05162	1.11349	0.15598	0.176906	0.338196	-1.10076	0.586843	0.623241	0.891386	-0.748825	2.23271	2.03644
60.535	1.78512	1.05537	-0.118363	-0.144561	1.05464	1.11253	0.156434	0.177023	0.338892	-1.10149	0.586081	0.622125	0.891443	-0.74983	2.23216	2.03866
60.7056	1.78533	1.05447	-0.120535	-0.143594	1.05786	1.11238	0.156914	0.177408	0.339584	-1.10059	0.585286	0.621015	0.891506	-0.751225	2.23164	2.04086
60.8762	1.78575	1.0549	-0.121784	-0.14256	1.06081	1.11222	0.158273	0.17754	0.340674	-1.10084	0.58451	0.620366	0.89157	-0.750344	2.23177	2.04384
61.0468	1.78613	1.0548	-0.124526	-0.1411	1.06402	1.11206	0.158751	0.177832	0.341295	-1.10084	0.583756	0.619268	0.89163	-0.749644	2.23124	2.04715
61.2174	1.78692	1.05323	-0.126828	-0.139922	1.30557	1.11167	0.15921	0.177937	0.341989	-1.10188	0.582988	0.617562	0.891696	-0.750108	2.23068	2.04933
61.388	1.78803	1.05313	-0.129044	-0.138903	1.30832	1.11153	0.160589	0.178329	0.342814	-1.10187	0.582211	0.616461	0.891765	-0.75103	2.23008	2.05152
61.5586	1.78854	1.05303	-0.131923	-0.13793	1.31215	1.11147	0.161097	0.178717	0.343502	-1.10134	0.583141	0.615359	0.891829	-0.750421	2.22956	2.05368
61.7292	1.78877	1.05176	-0.134321	-0.136877	1.3161	1.11136	0.162482	0.178787	0.344186	-1.10127	0.581865	0.586137	0.891895	-0.750626	2.22899	2.05584
61.8998	1.78905	1.05166	-0.136588	-0.135829	1.32004	1.11131	0.162981	0.179176	0.344887	-1.10182	0.580536	0.585062	0.891973	-0.751536	2.22846	2.05797
62.0704	1.78904	1.05157	-0.138948	-0.135478	1.70927	1.11132	0.164382	0.179613	0.345957	-1.10196	0.579768	0.584173	0.89205	-0.750879	2.22787	2.05989
62.241	1.78971	1.05145	-0.14116	-0.134459	1.71434	1.11124	0.165733	0.17997	0.346639	-1.1023	0.579022	0.583089	0.892137	-0.75179	2.22733	2.06209
62.4116	1.78993	1.05323	-0.143389	-0.133426	1.72055	1.11117	0.166246	0.180095	0.34739	-1.10118	0.578238	0.582004	0.89222	-0.753069	2.22676	2.06437
62.5822	1.79021	1.05249	-0.145724	-0.132497	1.72568	1.11114	0.167667	0.180456	0.347913	-1.10156	0.577486	0.580917	0.892302	-0.751285	2.22615	2.06644
62.7528	1.7904	1.05236	-0.148523	-0.131541	1.73032	1.11102	0.169107	0.180462	0.348991	-1.1016	0.578452	0.579819	0.892901	-0.751766	2.22407	2.0685
62.9234	1.79138	1.05222	-0.150799	-0.130617	1.73542	1.11126	0.170519	0.180875	0.349425	-1.10201	0.57717	0.578719	0.893	-0.752635	2.22342	2.07013
63.094	1.79009	1.05207	-0.15322	-0.129659	1.73992	1.11119	0.171029	0.181001	0.350088	-1.10203	0.576505	0.577618	0.893097	-0.751892	2.2228	2.07216
63.2646	1.79027	1.05195	-0.155575	-0.128686	1.74513	1.1112	0.171559	0.181086	0.350293	-1.10297	0.575812	0.576514	0.893199	-0.752048	2.22222	2.07419
63.4352	1.78988	1.05383	-0.157836	-0.127444	1.75016	1.11119	0.172991	0.181762	0.351358	-1.10277	0.57461	0.5754	0.893299	-0.752894	2.22163	2.07593
63.6058	1.7898	1.05372	-0.160128	-0.1265	1.75515	1.11123	0.174407	0.181889	0.352027	-1.10273	0.573895	0.573729	0.893393	-0.751621	2.22107	2.07798
63.7764	1.78987	1.05239	-0.16124	-0.125527	1.76021	1.11117	0.17492	0.182236	0.352705	-1.10354	0.573159	0.572794	0.893483	-0.752456	2.22038	2.07996
63.947	1.79102	1.0522	-0.163563	-0.124583	1.76469	1.11118	0.175422	0.182339	0.353496	-1.10472	0.574168	0.571651	0.893602	-0.753286	2.21978	2.08193
64.1176	1.79185	1.05127	-0.165828	-0.123607	1.77023	1.11112	0.175952	0.182442	0.354702	-1.10437	0.573556	0.570513	0.893715	-0.751468	2.21916	2.08389
64.2882	1.79201	1.05318	-0.168134	-0.121682	1.77524	1.11111	0.174671	0.182627	0.355263	-1.10498	0.572841	0.824159	0.893836	-0.752254	2.21858	2.08583
64.4588	1.79215	1.05514	-0.170462	-0.120096	1.78123	1.11109		0.182664	0.355702	-1.10466	0.572144	0.82262	0.893959	-0.753014	2.21881	2.08784
64.6294	1.7918	1.05497	-0.173417	-0.119104	1.78627	1.11108		0.18492	0.356352	-1.10507	0.571441	0.820849	0.894058	-0.75212	2.21831	2.08975
64.8	1.79249	1.05694	-0.175706	-0.11809	1.79093	1.11101		0.184955	0.356891	-1.10461	0.57076	0.819054	0.89417	-0.751338	2.21772	2.09173
64.9706	1.79261	1.06106	-0.178132	-0.117094	1.79595	1.111		0.185022	0.357775	-1.10502	0.570068	0.817241	0.894311	-0.749841	2.2172	2.09471
65.1412	1.79341	1.06338	-0.180463	-0.116116	1.80085	1.11065		0.185513	0.35842	-1.10591	0.569944	0.81543	0.894436	-0.750561	2.21665	2.09659
65.3118	1.79217	1.0665	-0.181286	-0.11415	1.80521	1.11055		0.185559	0.359064	-1.1055	0.569236	0.812801	0.894583	-0.751831	2.21609	2.09846
65.4824	1.79201	1.06849	-0.185275	-0.113184	1.81024	1.11044		0.227765	0.359888	-1.10638	0.568553	0.810945	0.895508	-0.749848	2.21399	2.10032
65.653	1.79197	1.06995	-0.186141	-0.112165	1.81477	1.11038		0.227846	0.360496	-1.10665	0.567859	0.809063	0.895653	-0.75004	2.21334	2.10216
65.8235	1.79297	1.07295	-0.188518	-0.111096	1.81957	1.11046		0.227954	0.361522	-1.10662	0.56719	0.807188	0.895818	-0.749466	2.21283	2.104
65.9941	1.79292	1.07489	-0.190875	-0.110034	1.82439	1.11039		0.228058	0.361878	-1.10592	0.565504	0.805316	0.896444	-0.750141	2.21229	2.10583
66.1647	1.79296	1.07687	-0.193224	-0.108982	1.82941	1.11037		0.228156	0.362457	-1.10652	0.566477	0.803448	0.896594	-0.748107	2.21165	2.10764
66.3353	1.7926	1.0769	-0.19569	-0.107911	1.8346	1.11027		0.228234	0.363085	-1.10694	0.565836	0.801584	0.897357	-0.747118	2.21112	2.10945
66.5059	1.79181	1.08023	-0.198104	-0.106845	1.83983	1.10996		0.228319	0.387113	-1.38146	0.565185	0.798984	0.897543	-0.747313	2.21067	2.11124
66.6765	1.79175	1.0795	-0.200471	-0.105766	1.8442	1.10987		0.228432	0.387763	-1.38249	0.564551	0.795806	0.897728	-0.746303	2.21002	2.11401
66.8471	1.79135	1.08183	-0.202868	-0.104679	1.84864	1.11066		0.228509	0.388414	-1.38195	0.563921	0.793835	0.897906	-0.744765	2.20953	2.11586
67.0177	1.79059	1.08367	-0.206119	-0.103548	1.85349	1.11062		0.22862	0.389112	-1.38135	0.563289	0.791866	0.898087	-0.745366	2.209	2.11763
67.1883	1.79044	1.08381	-0.207304	-0.102445	1.85836	1.1109		0.228708	0.390009	-1.38167	0.562649	0.78986	0.898247	-0.744386	2.20851	2.11938
67.3589	1.7894	1.08564	-0.209805	-0.101307	1.86424	1.11088		0.228777	0.390464	-1.38254	0.563646	0.787842	0.898399	-0.742898	2.20806	2.12117
67.5295	1.78925	1.08579	-0.212267	-0.100177	1.86883	1.1108		0.228867	0.390792	-1.38196	0.562513	0.785283	0.898583	-0.743415	2.20914	2.12289
67.7001	1.7902	1.08759	-0.214727	-0.0990594	1.87365	1.11075		0.228984	0.391318	-1.38028	0.562696	0.783254	0.898758	-0.741752	2.20869	2.12456
67.8707	1.79006	1.08889	-0.217422	-0.0976812	1.87841	1.1107		0.229076	0.392134	-1.3797	0.561559	0.779958	0.898909	-0.740732	2.20822	2.12626
68.0413	1.7893	1.08863	-0.220168	-0.094929	1.88314	1.11029		0.229153	0.392787	-1.37904	0.560972	0.777906	0.899087	-0.739714	2.20782	2.12795
68.2119	1.78855	1.08887	-0.222735	-0.0937324	1.88798	1.11022		0.229259	0.39338	-1.37967	0.560397	0.775361	0.899258	-0.738704	2.20831	2.12964
68.3825	1.78836	1.09062	-0.225037	-0.0925141	1.89324	1.11012		0.22938	0.394113	-1.37903	0.561985	0.773299	0.899428	-0.736739	2.20791	2.13132
68.5531	1.78772	1.09139	-0.227487	-0.0912733	1.89754	1.11004		0.229492	0.39473	-1.37841	0.560479	0.769674	0.899598	-0.735748	2.20753	2.13298
68.7237	1.78746	1.09316	-0.229977	-0.0890129	1.9021	1.10962		0.229611	0.395552	-1.37778	0.559917	0.767498	0.899782	-0.734749	2.20717	2.13472
68.8943	1.78653	1.09413	-0.232527	-0.0877166	1.907	1.10952		0.229737	0.395853	-1.37715	0.55936	0.765303	0.899017	-0.733369	2.20679	2.13584
69.0649	1.78773	1.09507	-0.231917	-0.0864022	1.91124	1.10945		0.229872	0.396208	-1.37641	0.558791	0.76127	0.899193	-0.731499	2.20644	2.13753
69.2355	1.78751	1.09683	-0.23437	-0.0850643	1.9158	1.32895		0.230014	0.396782	-1.37467	0.558874	0.759213	0.898474	-0.823574	2.20612	2.13914
69.4061	1.78846	1.09831	-0.236875	-0.0836972	1.92082	1.32882		0.230167	0.397358	-1.374	0.559265	0.757034	0.898638	-0.824015	2.2048	2.14074
69.5767	1.78784	1.0987	-0.239244	-0.082336	1.92579	1.32876		0.230333	0.397858	-1.37334	0.558711	0.753694	0.898804	-0.82319	2.20448	2.14233
69.7473	1.78864	1.10047	-0.241747	-0.0809315	1.93038	1.32863		0.230506	0.410547	-1.37269	0.558754	0.751443	0.898959	-0.82245	2.20418	2.14391
69.9179	1.78787	1.1	-0.244135	-0.0795218	1.93504	1.32846		0.230707	0.411676	-1.37205	0.557303	0.747583	0.899104	-0.821515	2.20394	2.14548
70.0885	1.78734	1.10167	-0.246653	-0.0781045	1.94086	1.32753		0.230898	0.475887	-1.37284	0.557411	0.745391	0.899253	-0.821923	2.20369	2.14707
70.2591	1.78663	1.10369	-0.249188	-0.0762348	1.94594	1.32732		0.231125	0.47668	-1.37221	0.557975	0.743202	0.899392	-0.822181	2.20343	2.14862
70.4297	1.78635	1.10517	-0.251476	-0.0731671	1.95087	1.32708		0.231356	0.478005	-1.37237	0.556918	0.73994	0.899535	-0.822516	2.20313	2.15015
70.6003	1.78498	1.10619	-0.253765	-0.0722044	1.95459	1.32693		0.231547	0.478849	-1.37185	0.556459	0.737981	0.89965	-0.819759	2.20286	2.15153
70.7709	1.78441	1.1061	-0.256077	-0.0712127	1.95946	1.32676		0.231389	0.479703	-1.37022	0.555978	0.735768	0.899763	-0.818824	2.20256	2.1542
70.9415	1.78358	1.10577	-0.256987	-0.0702221	1.96356	1.32564		0.231546	0.480538	-1.36967	0.555515	0.733035	0.899872	-0.817914	2.20223	2.15557
71.1121	1.7822	1.10632	-0.259319	-0.0682271	1.96763	1.32632		0.23168	0.481409	-1.3691	0.555026	0.730798	0.900095	-0.818164	2.2019	2.15699
71.2827	1.78109	1.06291	-0.261691	-0.0671917	1.97255	1.32613		0.231798	0.481748	-1.36852	0.555814	0.728609	0.900205	-0.816055	2.20153	2.15844
71.4533	1.78121	1.05884	-0.264073	-0.0661779	1.97665	1.32596		0.23189	0.48255	-1.36686	0.554658	0.72686	0.900313	-0.815079	2.20114	2.15985
71.6239	1.7803	1.05668	-0.265687	-0.0651271	1.98033	1.32576		0.231974	0.483534	-1.36612	0.553523	0.726394	0.900421	-0.815261	2.20074	2.16242
71.7945	1.77877	1.05378	-0.268165	-0.0640545	1.98441	1.32618		0.232045	0.484715	-1.36547	0.552978	0.724257	0.900532	-1.04775	2.20127	2.16377
71.9651	1.78043	1.05343	-0.270831	-0.063034	1.98943	1.326		0.232014	0.485851	-1.36477	0.552455	0.722125	0.900643	-1.0449	2.20083	2.16447
72.1357	1.78158	1.05136	-0.273322	-0.0619966	1.99353	1.32583		0.231259	0.486545	-1.36306	0.55191	0.719991	0.900757	-1.04498	2.20038	2.16586
72.3063	1.78094	1.04983	-0.275804	-0.0609143	1.99911	1.32567		0.231294	0.487355	-1.36235	0.552489	0.718556	0.900875	-1.04363	2.19992	2.16724
72.4769	1.78121	1.0493	-0.278535	-0.0595926	2.0029	1.32552		0.231326	0.487708	-1.36161	0.552126	0.716445	0.900998	-1.04422	2.19944	2.16861
72.6475	1.77858	1.0479	-0.281052	-0.0579187	2.00806	1.32539		0.231344	0.488091	-1.36086	0.551483	0.714323	0.901125	-1.04271	2.19894	2.16998
72.8181	1.77707	1.04514	-0.283313	-0.0568585	2.01222	1.32526		0.231377	0.487988	-1.36009	0.550903	0.712153	0.901259	-1.04129	2.19844	2.17136
72.9887	1.77641	1.04589	-0.285876	-0.0552918	2.0164	1.32589		0.231399	0.488682	-1.35828	0.550262	0.710098	0.9014	-1.04126	2.19793	2.17272
73.1593	1.77584	1.04475	-0.288432	-0.0531795	2.02062	1.3258		0.23129	0.489345	-1.35747	0.550515	0.708977	0.901639	-1.04122	2.19741	2.17407
73.3299	1.77522	1.04442	-0.289371	-0.0510414	2.02486	1.32574		0.231305	0.491109	-1.44883	0.549401	0.706982	0.901796	-1.04059	2.19688	2.17542
73.5005	1.7755	1.04409	-0.291954	-0.0498704	2.03021	1.3257		0.23133	0.491152	-1.44666	0.548779	0.704975	0.900929	-1.03899	2.19635	2.1779
73.6711	1.7749	1.04265	-0.294592	-0.0486939	2.03424	1.32567		0.231361	0.491904	-1.44448	0.548205	0.701035	0.901096	-1.03834	2.19583	2.17925
73.8417	1.77433	1.0431	-0.29721	-0.0474998	2.03853	1.32753		0.231172	0.492635	-1.44299	0.547967	0.698996	0.901271	-1.03755	2.1953	2.18058
74.0123	1.77282	1.04279	-0.300082	-0.0462532	2.04389	1.32831		0.231221	0.493086	-1.57719	0.54746	0.696977	0.901454	-1.03637	2.19478	2.1819
74.1829	1.77226	1.04163	-0.301325	-0.0450559	2.04824	1.32839		0.231281	0.681041	-1.5741	0.547935	0.695441	0.901644	-1.03627	2.19427	2.18314
74.3535	1.77147	1.04131	-0.303956	-0.0438344	2.05273	1.32851		0.231339	0.68237	-1.57092	0.547348	0.693417	0.901841	-1.03464	2.19376	2.18444
74.5241	1.769	1.04018	-0.30656	-0.0425853	2.05677	1.32865		0.230646	0.683437	-1.56779	0.547065	0.691405	0.902212	-1.03451	2.19327	2.18573
74.6947	1.76846	1.03946	-0.309165	-0.0413406	2.0612	1.3288		0.230488	0.685284	-1.56464	0.54575	0.689387	0.902919	-1.0329	2.19197	2.187
74.8653	1.76869	1.03754	-0.311798	-0.0400732	2.06562	1.3273		0.230584	0.687313	-1.56148	0.545239	0.68737	0.903144	-1.03274	2.1915	2.18828
75.0359	1.76825	1.03782	-0.312719	-0.0388178	2.07007	1.32838		0.230661	0.688896	-1.55801	0.54507	0.683262	0.903373	-1.03261	2.19105	2.18954
75.2065	1.76906	1.03752	-0.31529	-0.0396259	2.07452	1.32861		0.230782	0.690249	-1.55289	0.545531	0.681233	0.903608	-1.03308	2.19061	2.1908
75.3771	1.76865	1.03786	-0.317881	-0.0383388	2.079	1.32888		0.230675	0.691901	-1.54966	0.54507	0.680491	0.903849	-1.03144	2.1902	2.19204
75.5477	1.76864	1.03649	-0.320436	-0.0363519	2.08349	1.32989		0.230751	0.692526	-1.54642	0.544689	0.678393	0.904092	-1.02981	2.18979	2.19327
75.7183	1.76805	1.03624	-0.319984	-0.0350381	2.08799	1.33021		0.230864	0.694755	-1.54317	0.544635	0.6763	0.904339	-1.02968	2.1894	2.1945
75.8889	1.76673	1.03601	-0.322476	-0.033725	2.09251	1.33055		0.231014	0.696361	-1.53991	0.544203	0.672096	0.904588	-1.02954	2.18903	2.1957
76.0595	1.76638	1.0363	-0.324988	-0.0324643	2.09719	1.33179		0.230957	0.698264	-1.53664	0.544116	0.669899	0.90484	-1.0296	2.18867	2.1969
76.2301	1.76733	1.0333	-0.327453	-0.030107	2.10172	1.33217		0.231101	0.699873	-1.5333	0.544704		0.90509	-1.02896	2.18835	2.19809
76.4007	1.76702	1.0341	-0.329871	-0.0287737	2.10589	1.33255		0.231268	0.701538	-1.53003	0.574523		0.905342	-1.02583	2.18858	2.19926
76.5713	1.76671	1.03391	-0.332322	-0.0263293	2.11087	1.33207		0.231434	0.702246	-1.52674	0.860622		0.90559	-1.05996	2.18831	2.20043
76.7419	1.76368	1.03254	-0.334679	-0.0249996	2.11541	1.33248		0.231596	0.704483	-1.52314	0.860917		0.904545	-1.06069	2.18716	2.20159
76.9125	1.7643	1.03346	-0.335806	-0.0235901	2.12008	1.33288		0.231591	0.705786	-1.51785	0.861176		0.904782	-1.06068	2.1869	2.20274
77.0831	1.76402	1.03329	-0.337762	-0.0222358	2.12461	1.33204		0.231825	0.707464	-1.51454	0.862082		0.905016	-1.05892	2.18668	2.20388
77.2537	1.76175	1.03186	-0.340081	-0.0208267	2.12883	1.33245		0.23202	0.709345	-1.51123	0.862438		0.905245	-1.05892	2.1865	2.20501
77.4243	1.76275	1.03223	-0.342344	-0.0194602	2.132	1.33378		0.232236	0.710994	-1.50791	0.862841		0.904526	-1.05722	2.1863	2.20613
77.5948	1.76248	1.19817	-0.344612	-0.0181005	2.1365	1.33419		0.232454	0.712595	-1.50453	0.863331		0.904741	-1.05725	2.18725	2.20724
77.7654	1.76079	1.19767	-0.346835	-0.0167652	2.14102	1.33399		0.232456	0.71391	-1.50121	1.00959		0.904952	-1.05554	2.18711	2.20825
77.936	1.7605	1.19574	-0.349089	-0.0154218	2.14561	1.33441		0.232668	0.715496	-1.49789	1.01028		0.905431	-1.19694	2.18696	2.20933
78.1066	1.7602	1.31649	-0.35129	-0.0140469	2.80686	1.33483		0.23289	0.717162	-1.49425	1.01094		0.90564	-1.19675	2.18682	2.21023
78.2772	1.7599	1.31631	-0.350071	-0.0120365	2.81319	1.33522		0.233198	0.718768	-1.49093	1.01151		0.90584	-1.19274	2.18669	2.21121
78.4478	1.75889	1.31428	-0.352143	-0.0106759	2.81964	1.3356		0.233446	0.720657	-1.48559	1.01219		0.906033	-1.19256	2.1866	2.21226
78.6184	1.7571	1.31558	-0.354234	-0.00930963	2.82367	1.33596		0.233737	0.722571	-1.48225	1.01294		0.906219	-1.19238	2.18651	2.2133
78.789	1.75633	1.31332	-0.356318	-0.00793002	2.82958	1.33635		0.233968	0.723873	-1.47891	1.0123		0.906403	-1.18966	2.18641	2.21433
78.9596	1.755	1.31332	-0.358463	-0.00657677	2.83579	1.33672		0.234027	0.725456	-1.47551	1.01302		0.906575	-1.1895	2.18635	2.21536
79.1302	1.75464	1.3113	-0.360459	-0.00335303	2.84217	1.33704		0.234275	0.727065	-1.47217	1.01377		0.906741	-1.19081	2.18627	2.21621
79.3008	1.7538	1.30903	-0.36249	-0.00199434	2.84834	1.33834		0.23451	0.728371	-1.46883	1.01448		0.9069	-1.1881	2.18618	2.21721
79.4714	1.75339	1.30891	-0.364455	-0.000618639	2.85467	1.33864		0.234745	0.729986	-1.46548	1.01706		0.907051	-1.18532	2.1861	2.21821
79.642	1.75295	1.30956	-0.366428	0.000753335	2.86097	1.33893		0.23496	0.731453	-1.46181	1.01777		0.905955	-1.18511	2.18603	2.2192
79.8126	1.75176	1.30933	-0.368402	0.00212343	2.86477	1.3392		0.235166	0.733665	-1.45845	1.01851		0.906083	-1.18488	2.18594	2.22019
79.9832	1.75083	1.30708	-0.371729	0.00349483	2.87102	1.33949		0.235377	0.735228	-1.45306	1.01998		0.906203	-1.18204	2.18586	2.22117
80.1538	1.74926	1.30687	-0.373785	0.00486321	2.87703	1.3389		0.235631	0.736757	-1.44969	1.02072		0.906314	-1.17924	2.18577	2.22214
80.3244	1.74695	1.30668	-0.376784	0.00623173	2.88324	1.33838		0.235829	0.738268	-1.44623	1.02147		0.906424	-1.17987	2.18379	2.2231
80.495	1.74774	1.30577	-0.376271	0.00760891	2.88921	1.33858		0.23603	0.738866	-1.44284	1.0222		0.906522	-1.17827	2.18366	2.22399
80.6656	1.74668	1.30558	-0.378222	0.00897121	2.89534	1.33878		0.236214	0.740401	-1.43945	1.02291		0.906615	-1.17789	2.18354	2.22593
80.8362	1.74606	1.30338	-0.380173	0.0103422	2.90122	1.33898		0.236399	0.742118	-1.43604	1.02356		0.906701	-1.17748	2.18339	2.22686
81.0068	1.74433	1.30314	-0.382098	0.0134349	2.90777	1.33914		0.236401	0.744248	-1.43263	1.02423		0.906784	-1.17489	2.18324	2.22779
81.1774	1.744	1.30163	-0.384044	0.0148071	2.91381	1.33928		0.237475	0.746315	-1.42715	1.02371		0.905481	-1.17171	2.18306	2.2286
81.348	1.7433	1.30137	-0.385989	0.0161737	2.91731	1.33942		0.23761	0.747074	-1.42338	1.02434		0.905544	-1.17117	2.18284	2.22944
81.5186	1.74206	1.3011	-0.387951	0.0175312	2.92333	1.33956		0.237759	0.748566	-1.41992	1.02675		0.905602	-1.17061	2.18156	2.23151
81.6892	1.74133	1.30072	-0.389907	0.0167781	2.92907	1.34165		0.237889	0.749855	-1.41645	1.02737		0.905653	-1.17001	2.18072	2.2324
81.8598	1.73872	1.29848	-0.391887	0.0181197	2.93503	1.34176		0.238013	0.751323	-1.4129	1.02911		0.904468	-1.1666	2.18046	2.23318
82.0304	1.73929	1.29824	-0.393868	0.0194606	2.94073	1.34186		0.238145	0.752758	-1.40942	0.539282		0.904511	-1.16686	2.18021	2.23406
82.201	1.73735	1.298	-0.393806	0.0208012	2.94642	1.34301		0.238264	0.753254	-1.40383	0.53923		0.904546	-1.16345	2.17992	2.23494
82.3716	1.73649	1.29891	-0.397116	0.0221585	2.95224	1.3431		0.238359	0.755348	-1.4003	0.539153		0.904579	-1.16267	2.17963	2.23581
82.5422	1.73509	1.29749	-0.399152	0.0235077	2.95789	1.34316		0.238449	0.757362	-1.39676	0.539062		0.904611	-1.16185	2.18084	2.23788
82.7128	1.73336	1.29525	-0.401215	0.0248604	2.9637	1.34322		0.238529	0.758693	-1.39321	0.538917		0.905244	-1.15809	2.18055	2.23864
82.8834	1.73244	1.29497	-0.403274	0.0261966	2.96838	1.34327		0.238615	0.759435	-1.38965	0.538669		0.905281	-1.15716	2.1818	2.23949
83.054	1.73151	1.2947	-0.405368	0.0275045	2.97402	1.34333		0.238521	0.760802	-1.38608	0.538412		0.905312	-1.15717	2.18146	2.24034
83.2246	1.72945	1.29422	-0.407454	0.0288156	2.97974	1.34257		0.238582	0.708827	-1.38215	0.538135		0.905342	-1.15621	2.1811	2.24118
83.3952	1.72879	1.29396	-0.409574	0.0301311	2.98295	1.3426		0.238643	0.710107	-1.37638	0.541117		0.90403	-1.15564	2.1807	2.24203
83.5658	1.72635	1.2937	-0.411694	0.0314402	2.98848	1.51206		0.23869	0.711165	-1.37267	0.540842		0.904561	-1.15182	2.1803	2.24286
83.7364	1.72536	1.29142	-0.414936	0.0335829	2.99408	1.51433		0.23873	0.712984	-1.36902	0.540485		0.904591	-1.15075	2.17988	2.2437
83.907	1.72435	1.28901	-0.414963	0.0348998	2.99959	1.51435		0.238777	0.714276	-1.36536	0.538524		0.904619	-1.15061	2.17946	2.24453
84.0776	1.72225	1.29099	-0.417126	0.0362304	3.0051	1.51438		0.238822	0.715605	-1.36169			0.90657	-1.1495	2.179	2.24535
84.2482	1.72391	1.29047	-0.419308	0.0375541	3.01064	1.51439		0.238858	0.715907	-1.358			0.906612	-1.14839	2.18	2.24606
84.4188	1.72415	1.29021	-0.421512	0.0388616	3.01619	1.51611		0.238643	0.717127	-1.35205			0.906657	-1.14405	2.17838	2.24688
84.5894	1.72207	1.28995	-0.423729	0.0401509	3.02173	1.51615		0.238667	0.718902	-1.34833			0.906699	-1.14287	2.1779	2.24769
84.76	1.72013	1.28969	-0.426506	0.0419999	3.02726	1.51698		0.238696	0.719822	-1.34459			0.906742	-1.14264	2.17741	2.2485
84.9306	1.71908	1.28943	-0.428757	0.0432514	3.03269	1.517		0.23872	0.721064	-1.34085			0.906787	-1.14146	2.17691	2.24916
85.1012	1.71756	1.28497	-0.431016	0.0445457	3.03816	1.51704		0.238742	0.722463	-1.33674			0.906832	-1.14028	2.17641	2.24996
85.2718	1.71652	1.28442	-0.433881	0.0458252	3.04364	1.51939		0.238766	0.722551	-1.33289			0.905203	-1.13954	2.17589	2.25076
85.4424	1.71546	1.28415	-0.433979	0.0471989	3.04664	1.51945		0.238788	0.724446	-1.32911			0.905243	-1.13929	2.17538	2.25257
85.613	1.7133	1.28517	-0.436264	0.0485033	3.05209	1.51952		0.238643	0.726135	-1.32294			0.905283	-1.13938	2.17486	2.25337
85.7836	1.71251	1.2849	-0.438545	0.0497946	3.05689	1.5196		0.238669	0.726349	-1.31911			0.905325	-1.1382	2.17433	2.25384
85.9542	1.71145	1.28566	-0.44084	0.0510723	3.06257	1.5197		0.238692	0.727501	-1.31528			0.905367	-1.13705	2.17381	2.25432
86.1248	1.71038	1.28318	-0.441289	0.0529817	3.06798	1.51981		0.238704	0.729235	-1.31143			0.903874	-0.961253	2.17328	2.25511
86.2954	1.70931	1.28261	-0.441691	0.0542766	3.0734	1.51994		0.238725	0.729928	-1.30758			0.903913	-0.960839	2.17276	2.25572
86.466	1.70957	1.28238	-0.443987	0.0555781	3.07881	1.52005		0.23875	0.73104	-1.30372			0.903952	-0.958751	2.17388	2.2565
86.6366	1.7074	1.28215	-0.446298	0.0568562	3.08163	1.52018		0.238715	0.731315	-1.29985			0.903993	-0.953257	2.17337	2.25798
86.8072	1.70654	1.27969	-0.447108	0.0581131	3.08705	1.52033		0.238737	0.732961	-1.29343			0.902647	-0.951178	2.17287	2.25875
86.9778	1.70333	1.28064	-0.449427	0.0594355	3.09238	1.52048		0.238594	0.733167	-1.28943			0.902684	-0.949117	2.17394	2.25952
87.1484	1.70254	1.28043	-0.449264	0.0607642	3.09772	1.52297		0.23862	0.734873	-1.2855			0.902723	-0.947753	2.17344	2.26008
87.319	1.70147	1.28121	-0.451574	0.0620966	3.1031	1.52315		0.238638	0.734959	-1.28122			0.902761	-0.945732	2.17296	2.26083
87.4896	1.7004	1.27877	-0.452667	0.0634167	3.10837	1.52086		0.238649	0.735619	-1.27727			0.902801	-0.943741	2.17249	2.26139
87.6602	1.69934	1.27854	-0.455001	0.0647102	3.11058	1.52105		0.238664	0.735716	-1.27332			0.902838	-0.9418	2.17203	2.2619
87.8308	1.69848	1.27829	-0.457376	0.0660383	3.11547	1.52328		0.238588	0.736327	-1.26937			0.902876	-0.941517	2.17158	2.26363
88.0014	1.69639	1.27763	-0.459708	0.067326	3.12079	1.52351		0.238621	0.737073	-1.2654			0.902911	-0.939676	2.16994	2.26438
88.172	1.69425	1.27626	-0.462055	0.0686552	3.12606	1.61432		0.238649	0.736321	-1.26143			0.902946	-0.937828	2.16951	2.26513
88.3426	1.69324	1.27521	-0.464371	0.0699062	3.12851	1.61456		0.23868	0.736458	-1.25468			0.902981	-0.93604	2.17071	2.26589
88.5132	1.69265	1.27501	-0.463179	0.071171	3.13296	1.61481		0.238578	0.736312	-1.25067			0.903013	-0.934211	2.17033	2.26664
88.6838	1.69161	1.27431	-0.465535	0.0724657	3.13821	1.61506		0.23857	0.73495	-1.24657			0.903044	-0.932482	2.16996	2.26739
88.8544	1.69058	1.27183	-0.465912	0.0738049	3.14341	1.61536		0.238649	0.735037	-1.24254			0.903764	-0.930792	2.16961	2.26814
89.025	1.68978	1.27163	-0.466646	0.0751799	3.14573	1.61566		0.238682	0.733977	-1.23852			0.902016	-0.929906	2.16927	2.26889
89.1956	1.68649	1.27092	-0.468936	0.0764644	3.15085	1.61597		0.238741	0.733642	-1.23448			0.904559	-0.92827	2.16894	2.26964
89.3662	1.68431	1.26841	-0.471969	0.0778144	3.15604	1.6163		0.238705	0.732851	-1.23045			0.904596	-0.926668	2.16864	2.27039
89.5367	1.68329	1.26819	-0.474294	0.079084	3.16115	1.61669		0.238749	0.733661	-1.22605			0.903377	-0.925131	2.16837	2.27222
89.7073	1.68223	1.26745	-0.476641	0.0804039	3.16628	1.61705		0.237911	0.73355	-1.222			0.901951	-0.923582	2.16812	2.2727
89.8779	1.68161	1.26407	-0.477302	0.0839657	3.16845	1.61738		0.238027	0.733947	-1.21499			0.90196	-0.922139	2.16788	2.27345
90.0485	1.68076	1.26501	-0.47959	0.085313	3.17357	1.61779		0.238099	0.734236	-1.21091			0.901959	-0.920722	2.16766	2.2742
90.2191	1.67968	1.26428	-0.481951	0.0866353	3.17861	1.61409		0.238206	0.733773	-1.20684			0.901067	-0.916578	2.16745	2.27495
90.3897	1.67863	1.26407	-0.484255	0.0880073	3.18075	1.61712		0.238155	0.734046	-1.20276			0.901049	-0.915149	2.16727	2.2757
90.5603	1.67765	1.26156	-0.48649	0.08877	3.18577	1.61638		0.238268	0.734719	-1.19859			0.901026	-0.913806	2.1671	2.27644
90.7309	1.67541	1.26077	-0.485426	0.089233	3.19082	1.61676		0.238396	0.735246	-1.19451			0.901595	-0.91401	2.16695	2.27719
90.9015	1.67435	1.26062	-0.485598	0.0905945	3.19586	1.61715		0.252711	0.736818	-1.19044			0.900136	-0.908972	2.16844	2.27793
91.0721	1.67326	1.25561	-0.483818	0.09197	3.1979	1.61756		0.252818	0.737793	-1.18636			0.900093	-0.907683	2.16831	2.27992
91.2427	1.67147	1.25642	-0.486108	0.0933324	3.20291	1.61795		0.252932	0.73797	-1.17915			0.900042	-0.906427	2.16821	2.28066
91.4133	1.67145	1.25629	-0.488344	0.0946887	3.20786	1.61837		0.2531	0.738555	-1.17505			0.899983	-0.905112	2.16812	2.2814
91.5839	1.67035	1.95827	-0.490568	0.0960461	3.21279	1.61875		0.253243	0.73877	-1.17094			0.899915	-0.903887	2.16805	2.28298
91.7545	1.66805	1.95439	-0.492802	0.0974203	3.21469	1.61484		0.253329	0.73929	-1.16684			0.898149	-0.902664	2.16799	2.28372
91.9251	1.66695	1.95277	-0.495026	0.0988091	3.21963	1.61519		0.253507	0.740249	-1.16275			0.898055	-0.901484	2.16793	2.28445
92.0957	1.6659	1.95187	-0.497209	0.103016	3.22455	1.61922		0.253685	0.740862	-1.15864			0.897953	-0.901205	2.16787	2.28597
92.2663	1.66144	1.94475	-0.497391	0.104424	3.22946	1.61959		0.253755	0.741372	-1.15419			0.895984	-0.899968	2.1678	2.2867
92.4369	1.66028	1.94379	-0.497882	0.10582	3.23032	1.61996		0.254072	0.741875	-1.15008			0.895852	-0.898761	2.16774	2.28787
92.6075	1.658	1.94286	-0.500091	0.105811	3.2352	1.62031		0.254106	0.742414	-1.14261			0.895711	-0.897512	2.16767	2.28859
92.7781	1.65683	1.94255	-0.502238	0.107213	3.24004	1.62066			0.742541	-1.14069			0.895565	-0.896282	2.16761	2.2893
92.9487	1.65566	1.93852	-0.502297	0.108637	3.24484	1.62096			0.743023	-1.13659			0.895408	-2.20319	2.16756	2.29002
93.1193	1.65571	1.93763	-0.504451	0.110038	3.24652	1.61682			0.743516	-1.13248			0.895239	-2.20046	2.16601	2.29046
93.2899	1.65354	1.93613	-0.506138	0.111438	3.25136	1.61708			0.74442	-1.12837			0.898142	-2.1887	2.16595	2.29236
93.4605	1.65232	1.93517	-0.506802	0.112867	3.25615	1.61731			0.745265	-1.12088			0.897981	-2.18585	2.16587	2.29261
93.6311	1.6511	1.92877	-0.507698	0.116755	3.26094	1.61752			0.745735	-1.11676			0.897807	-2.18477	2.16579	2.29331
93.8017	1.64985	1.92861	-0.509799	0.118193	3.26571	1.61773			0.7458	-1.11262			0.897624	-2.18196	2.16572	2.29402
93.9723	1.64983	1.92769	-0.511784	0.119615	3.26728	1.88967			0.746262	-1.10848			0.897435	-2.17916	2.16562	2.29473
94.1429	1.64496	1.9268	-0.513838	0.121044	3.27205	1.88975			0.747099	-1.10433			0.897234	-2.17632	2.16317	2.29643
94.3135	1.64015	1.9254	-0.515903	0.122485	3.27682	1.88453			0.747547	-1.10017			0.897025	-2.17345	2.16306	2.29633
94.4841	1.63884	1.92446	-0.516066	0.122614	3.28155	1.88453			0.74798	-1.09252			0.896808	-2.17053	2.16295	2.29649
94.6547	1.63753	1.92348	-0.51805	0.124047	3.28626	1.88448			0.748439	-1.08833			0.895116	-2.16757	2.16282	2.29717
94.8253	1.63617	1.92249	-0.52001	0.12547	3.28772	1.88441			0.74892	-1.08405			0.898194	-2.16459	2.1643	2.29786
94.9959	1.63483	1.91691	-0.519919	0.126898	3.29245	1.88433			0.749724	-1.07986			0.897068	-2.16163	2.16416	2.29978
95.1665	1.63468	1.91599	-0.51968	0.127686	3.29713	1.88425			0.750059	-1.0721			0.896848	-2.15864	2.16398	2.30172
95.3371	1.63331	1.91504	-0.521556	0.125588	3.3018	1.88412			0.750485	-1.06786			0.896625	-2.15683	2.16378	2.30199
95.5077	1.63086	1.91092	-0.523503	0.126983	3.30645	1.87859			0.750916	-1.06326			0.896394	-2.15378	2.1636	2.3027
95.6783	1.6283	1.90994	-0.525413	0.128385	3.31108	1.87837			0.751334	-1.05899			0.899606	-2.15078	2.16339	2.30341
95.8489	1.62689	1.90892	-0.527303	0.128349	3.31239	1.87811			0.751782	-1.05112			0.89762	-2.14772	2.16316	2.30413
96.0195	1.62548	1.90622	-0.526932	0.129746	3.31701	1.87784			0.752534	-1.04684			0.897396	-2.14467	2.16292	2.30514
96.1901	1.62264	1.9048	-0.528738	0.131145	3.32164	1.87756			0.753235	-1.04253			0.900699	-2.14155	2.16265	2.30716
96.3607	1.61987	1.90849	-0.530529	0.132555	3.32511	1.87722			0.753624	-1.03821			0.900498	-2.14008	2.16061	2.30917
96.5313	1.61837	1.9075	-0.532302	0.133976	3.32969	1.87146			0.753565	-1.03019			0.903871	-2.13698	2.16028	2.30992
96.7019	1.61554	1.90342	-0.534146	0.138502	3.33429	1.87104			0.754247	-1.02585			0.901847	-2.13386	2.15995	2.31016
96.8725	1.61402	1.90238	-0.535922	0.139902	3.33543	1.87059			0.754637	-1.02149			0.900024	-2.13077	2.16149	2.31091
97.0431	1.61253	1.89908	-0.537667	0.141267	3.33997	1.87013			0.755062	-1.01712			0.903474	-2.12764	2.16116	2.31167
97.2137	1.60985	1.89643	-0.539387	0.142691	3.34456	1.86963			0.756033	-1.00888			0.906959	-2.12454	2.1608	2.31244
97.3843	1.60828	1.89539	-0.541161	0.146728	3.34909	1.86912			0.756441	-1.00446			0.904916	-2.12143	2.16042	2.31322
97.5549	1.6067	1.89139	0.670589	0.148114	3.35361	1.86316			0.756239	-1.00004			0.908461	-2.11957	2.16003	2.314
97.7255	1.60388	1.89031	0.677051	0.149516	3.35812	1.86258			0.756641	-0.995602			0.912032	-2.11649	2.15963	2.3148
97.8961	1.60212	1.88925	0.677585	0.150868	3.36261	1.862			0.757323	-0.987305			0.915622	-2.11472	2.15924	2.3156
98.0667	1.6005	1.88526	0.674772	0.152289	3.36708	1.86138			0.757637	-0.98282			0.914107	-2.11161	2.15881	2.31641
98.2373	1.59887	1.88765	0.675895	0.153678	3.36799	1.86074			0.758283	-0.978328			0.917745	-2.11007	2.16105	2.31992
98.4079	1.41129	1.88809	0.676477	0.155033	3.37243	1.86011			0.758909	-0.973833			0.921391	-2.10696	2.16061	2.32077
98.5785	1.40896	1.88394	0.677029	0.156378	3.37688	1.854			0.75884	-0.965411			0.925041		2.16017	2.32162
98.7491	1.40664	1.88286	0.677569	0.157751	3.38129	1.85331			0.759154	-0.960866			0.928692		2.15972	2.32249
98.9197	1.40301	1.879	0.67812	0.158502	3.38437	1.8526			0.7595	-0.956322			0.928774		2.15926	2.32336
99.0903	1.39931	1.87786	0.678654	0.159872	3.38872	1.85187			0.760306	-0.951403			0.933647		2.16071	2.32565
99.2609	1.39698	1.87676	0.679235	0.161283	3.39309	1.85116			0.760528	-0.942873			0.937314		2.16026	2.32655
99.4315	1.39213	1.87287	0.679747	0.16262	3.39746	1.8504			0.76047	-0.93829			0.940962		2.15982	2.32706
99.6021	1.38978	1.87173	0.680321	0.163944	3.40178	1.84424			0.761025	-0.9336			0.941144		2.15743	2.32797
99.7727	1.38746	1.87143	0.680852	0.165272	3.4024	1.84346			0.761275	-0.929011			0.943005		2.15697	2.32889
99.9433	1.38545	1.87031	0.681369	0.166633	3.4067	1.84268			0.761818	-0.92354			0.945758		2.15862	2.32982
100.114	1.38146	1.87076	0.681879	0.166557	3.41096	1.84191			0.762106	-0.918943			0.945995		2.15817	2.33075
100.284	1.37772	1.86698	0.682353	0.167958	3.41525	1.84115			0.762663	-0.914347			0.949602		2.15773	2.3317
100.455	1.37416	1.86583	0.685746	0.169381	3.41954	1.84038			0.762443	-0.905696			0.949865		2.1573	2.33265
100.626	1.37177	1.86196	0.686226	0.170707	3.42379	1.84525			0.762789	-0.901073			0.953448		2.15687	2.33361
100.796	1.36941	1.86082	0.682266	0.172004	3.42806	1.83905			0.763081	-0.896454			0.956979		2.15643	2.33389
100.967	1.36702	1.85767	0.682688	0.173404	3.43229	1.8383			0.763643	-0.891835			0.95728		2.15602	2.33633
101.137	1.36499	1.85395	0.683102	0.174823	3.43651	1.83755			0.763747	-0.883131			0.960773		2.1556	2.33872
101.308	1.36124	1.85282	0.681883	0.179126	3.4392	1.83684			0.763992	-0.878497			0.96109		2.1552	2.34111
101.479	1.35763	1.54572	0.682222	0.180527	3.43949	1.83614				-0.873872			0.964536		2.15481	2.34137
101.649	1.35521	1.5404	0.682567	0.184291	3.44365	1.83542				-0.865164			0.964865		2.15334	2.34386
101.82	1.35281	1.53869	0.682944	0.184977	3.44783	1.82926				-0.860525			0.966117		2.15296	2.34488
101.99	1.35045	1.53136	0.683296	0.186345	3.45199	1.82853				-0.851835			0.966442		2.1526	2.34525
102.161	1.34532	1.91174	0.683608	0.187782	3.45616	1.82783				-0.847083			0.969758		2.15224	2.34552
102.332	1.3417	1.90892	0.68672	0.189193	3.46033	1.82709				-0.842447			0.966699		2.15394	2.34654
102.502	1.33769	1.90612	0.686953	0.190607	3.46445	1.82864				-0.83378			0.969938		2.15363	2.34757
102.673	1.3338	1.89683	0.687222	0.191982	3.4686	1.82797				-0.829128			0.968417		2.15331	2.3486
102.843	1.33331	1.89388	0.687382	0.193413	3.47489	1.82186				-0.820516			0.971574		2.15526	2.34964
103.014	1.32909	1.89089	0.687593	0.19481	3.47492	1.8212				-0.815872			0.971899		2.15499	2.35068
103.185	1.32532	1.88034	0.68772	0.196234	3.4791	1.82053				-0.807313			0.97498		2.15475	2.35172
103.355	1.32145	1.87929	0.687865	0.197704	3.48328	1.81992				-0.802679			0.97672		2.15451	2.35455
103.526	1.31778	1.87621	0.687957	0.199192	3.48744	1.8193				-0.794173			0.979738		2.15429	2.35561
103.696	1.31529	1.87309	0.689691	0.200657	3.49154	1.82489				-0.789515			0.980084		2.15408	2.36073
103.867	1.31286	1.86243	0.689759	0.200736	3.49569	1.81889				-0.784866			0.983019		2.15389	2.36094
104.038	1.31213	1.85916	0.693497	0.202189	3.49988	1.81827				-0.776134			0.983362		2.15371	2.36202
104.208	1.3097	1.85587	0.693593	0.201902	3.50222	1.81767				-0.76782			0.986217		2.15125	2.36311
104.379	1.30586	1.84514	0.49664	0.203434	3.50204	1.81482				-0.763196			0.986557		2.15108	2.36335
104.549	1.30193	1.84181	0.496375	0.207982	3.50622	1.81427				-0.75496			0.989336		2.14796	2.36444
104.72	1.29785	1.84062	0.498972	0.209507	3.51029	1.81371				-0.746793			0.989684		2.14782	2.36553
104.891	1.29413	1.83731	0.498915	0.211017	3.51443	1.80552				-0.738671			0.990555		2.14766	2.36663
105.061	1.29164	1.834	0.498667	0.211106	3.51858	1.80493				-0.730655			0.9909		2.14753	2.36772
105.232	1.28911	1.8232	0.498398	0.211465	3.52268	1.80428				-0.722706			0.993519		2.1474	2.37047
105.402	1.28661	1.8198	0.498222	0.212983	3.52688	1.80367				-0.714833			0.991467		2.14728	2.37158
105.573	1.2841	1.81644	0.496472	0.21452	3.53105	1.80316				-0.706876			0.992195		2.14717	2.37433
105.744	1.2798	1.81538	0.499038	0.216012	3.53072	1.80259				-0.699095			0.992545		2.14705	2.377
105.914	1.27586	1.80453	0.498801	0.217572	3.53483	1.79656				-0.691325			0.995023		2.14693	2.37875
106.085	1.2718	1.80108	0.500233	0.219084	3.53893	1.79588				-0.683572			0.995384		2.14685	2.3799
106.255	1.2674	1.79787	0.500037	0.220598	3.54305	1.79524				-0.677256			0.997805		2.14675	2.38128
106.426	1.26009	1.79455	0.499866	0.223916	3.54721	1.79464				-0.669635			0.998174		2.14662	2.38148
106.597	1.25748	1.78375	0.502531	0.220303	3.55138	1.79404				-0.661974			0.998257		2.14653	2.38264
106.767	1.25488	1.78063	0.502444	0.221835	3.54881	1.78801				-0.654335			0.998637		2.14643	2.38381
106.938	1.25222	1.77953	0.50228	0.227323	3.55286	1.78735				-0.646685			0.999012		2.14632	2.38498
107.108	1.24772	1.77623	0.504752	0.228862	3.55697	1.7867				-0.636563			1.00134		2.14623	2.38616
107.279	1.24508	1.76557	0.502945	0.230425	3.56114	1.78596				-0.628931			1.00026		2.1461	2.38909
107.45	1.24242	1.76257	0.506291	0.231999	3.5653	1.78518				-0.621272			1.00255		2.14599	2.39201
107.62	1.23973	1.75933	0.50897	0.233558	3.56671	1.7791				-0.61358			1.00297		2.14589	2.39323
107.791	1.23559	1.75611	0.507408	0.234447	3.56601	1.77834				-0.605872			1.00693		2.14576	2.39607
107.961	1.22962	1.74675	0.507499	0.23058	3.57006	1.77755				-0.602625			1.00739		2.14563	2.39732
108.132	1.22559	1.74356	0.50743	0.2321	3.57397	1.77668				-0.594837			1.00606		2.14547	2.39858
108.303	1.22283	1.59732	0.508318	0.232257	3.57577	1.77578				-0.587001			1.00833		2.1453	2.40151
108.473	1.2201	1.55134	0.508439	0.233781	3.57973	1.7696				-0.579119			1.00882		2.14784	2.40171
108.644	1.21737	1.53814	0.511312	0.233905	3.58376	1.76867				-0.573372			1.00932		2.14769	2.40091
108.814	1.21461	1.53718	0.511437	0.238792	3.58289	1.76516				-0.565369			1.01159		2.14751	2.40246
108.985	1.21183	1.53256	0.511629	0.240321	3.58686	1.76415				-0.557322			1.01025		2.14983	2.40375
109.156	1.20904	1.52783	0.51541	0.24032	3.59073	1.76311				-0.551418			1.01078		2.14968	2.40504
109.326	1.20624	1.51578	0.513783	0.241837	3.59464	1.75401							1.01306		2.14951	2.40635
109.497	1.20187	1.5111	0.513915	0.242032	3.59864	1.75287							1.01361		2.14648	2.41135
109.667	1.19769		0.512422	0.243544	3.60022	1.75166							1.01417		2.14629	2.4127
109.838	1.18947		0.512714	0.245065	3.59921	1.75047							1.01804		2.14609	2.41527
110.009	1.18453		0.513096	0.246592	3.60315	1.74922							1.01864		2.14586	2.41837
110.179	1.18159		0.513407	0.24115	3.60704	1.74278							1.01925		2.14559	2.41977
110.35	1.32352		0.662574	0.242612	3.6109	1.74137							1.01986		2.14532	2.42118
110.52	1.32067		0.662917	0.244029	3.61471	1.73997							1.01936		2.14502	2.4244
110.691	1.3178		0.663181	0.244164	3.61851	1.73857							1.01825		2.14472	2.42584
110.862	1.3134		0.663478	0.245626	3.61473	1.73206							1.01887		2.1444	2.42729
111.032	1.30911		0.665504	0.247069	3.61863	1.73051							1.0195		2.14408	2.42876
111.203	1.30448		0.665911	0.383844	3.6224	1.72897							1.02373		2.14376	2.43023
111.373	1.30152		0.666313	0.391375	3.62619	1.72741							1.02439		2.14344	2.43234
111.544	1.29853		0.666985	0.400014	3.62991	1.72581							1.02505		2.14312	2.43582
111.715	1.29553		0.665078	0.402406	3.63368	1.71922							1.02571		2.14274	2.43733
111.885	1.29244		0.665951	0.40481	3.62965	1.71757							1.02637		2.14237	2.43929
112.056	1.28785		0.6666	0.407228	3.63329	1.71584							1.02597		2.13843	2.44127
112.226	1.28337		0.667576	0.409638	3.63683	1.71406							1.02663		2.13805	2.44283
112.397	1.27864		0.666095	0.412098	3.64044	1.71225							1.02576		2.13765	2.44439
112.568	1.27564		0.666734	0.414487	3.64399	1.7056							1.02641		2.13724	2.44596
112.738	1.2725		0.665295	0.416903	3.64493	1.70377							1.02871		2.14	2.44618
112.909	1.26935		0.665799	0.419263	3.6432	1.70188							1.02937		2.13959	2.44776
113.079	1.2647		0.666504	0.421662	3.64668	1.69995							1.03003		2.14214	2.45132
113.25	1.25652		0.668736	0.424167	3.65021	1.698							1.03068		2.14174	2.45492
113.421	1.2533		0.669315	0.426618	3.65375	1.6913							1.03295		2.14135	2.45655
113.591	1.25013		0.670055	0.429024	3.65444	1.69235							1.03193		2.14096	2.46026
113.762	1.24981		0.66529	0.430196	3.65787	1.69027							1.02953		2.13851	2.46191
113.932	1.24503		0.665834	0.431752	3.66125	1.68823							1.02782		2.13811	2.46546
114.103	1.24049		0.666803	0.440702	3.66464	1.68971							1.03002		2.1377	2.4657
114.274	1.23554		0.664967	0.448685	3.65992	1.68762							1.03063		2.1373	2.46737
114.444	1.23231		0.665685	0.451186	3.66333	1.68551							1.03124		2.13744	2.46904
114.615	1.22904		0.527926	0.453706	3.66665	1.68342							1.03209		2.13704	2.47071
114.785	1.22421		0.528135	0.45629	3.67006	1.68128							1.03425		2.13664	2.47445
114.956	1.22084		0.528473	0.458889	3.6706	1.67466							1.03486		2.13625	2.47615
115.127	1.21438		0.528537	0.461467	3.67393								1.03245		2.13586	2.48
115.297	1.21105		0.52866	0.463952	3.67725								1.03302		2.13548	2.48171
115.468	1.20761		0.529238	0.464962	3.67506								1.03512		2.13511	2.48402
115.638	1.20273		0.529852	0.467371	3.67562								1.0357		2.13474	2.48985
115.809	1.19942		0.528838	0.781241	3.67881								1.03627		2.13438	2.49019
115.98	1.19424		0.529261	0.783594	3.68203								1.03506		2.1376	2.48885
116.15	1.1894		0.529148	0.785888	3.6825								1.03562		2.13728	2.4927
116.321	1.18601		0.529689	0.787108	1.14338								1.03616		2.13697	2.57964
116.491	1.18564		0.5269	0.796166									1.03671		2.13998	2.58111
116.662	1.18056		0.527582	0.804358									1.03871		2.13972	2.58529
116.833	1.17719		0.52798	0.806919									1.03925		2.13948	2.58678
117.003	1.17194		0.528099	0.809388									1.0398		2.13926	2.59074
117.174	1.16705		0.528426	0.811839									1.04177		2.13904	2.59225
117.344	1.16698		0.527366	0.814305									1.04064		2.13884	2.59376
117.515	1.36766		0.527591	0.816782									1.04118		2.13445	2.59795
117.686	1.20792		0.527947	0.819257									1.03985		2.13426	2.59948
117.856	1.20288			0.821655									1.04039		2.1341	2.60019
118.027	1.204			0.840898									1.04092		2.13396	2.59988
118.197	1.19845			0.843359									1.04286		2.13381	2.60426
118.368	1.19501			0.845805									1.04092		2.1337	2.60581
118.539	1.1862			0.848346									1.03796		2.13358	2.61203
118.709	1.18132			1.37156									1.04235		2.13349	2.61181
118.88	1.17808			1.38385									1.04291		2.13338	2.61617
119.05	1.17476			1.38592									1.04067		2.1333	2.61779
119.221	1.1714			1.38799									1.04262		2.13324	2.6194
119.391	1.16648			1.39012									1.27679		2.1332	2.62103
119.562	1.7601			1.39218									1.27815		2.13313	2.62266
119.733	1.77053			1.39428									1.28186		2.13309	2.62346
119.903	1.76785			1.39647									1.28504		2.13307	2.6281
120.074	1.76297			1.39861									1.77772		2.13307	2.62977
120.244	1.76018			1.40077									1.77956		2.13307	2.63419
120.415	1.75497			1.40289									1.7832		2.13305	2.63881
120.586	1.75058			1.40506									1.78508		2.13304	2.64053
120.756	1.74787			1.40727									1.78697		2.13303	2.64227
120.927	1.74524			1.4223									1.78888		2.13302	2.64627
121.097	1.74267			1.42462									1.79079		2.133	2.64804
121.268	1.74017			1.42692									1.79455		2.13302	2.64981
121.439	1.7313			1.42922									1.79188		2.13297	2.65277
121.609	1.72891			1.43154									1.79382		2.32753	2.65458
121.78	1.72654			1.43387									2.53558		2.3283	2.65956
121.95	1.72413			1.43433									2.53714		2.32444	2.66228
122.121	1.71909			1.43668									2.53956		2.32521	2.6632
122.292	1.71659			1.43695									2.54199		2.32603	2.66505
122.462	1.71424			1.43935									2.54443		2.3268	2.6669
122.633	1.72487			1.44172									2.55165		2.32755	2.66877
122.803	1.72025			1.44412									2.55414		2.3283	2.6731
122.974	1.71795			1.45986									2.55857		2.32904	2.675
123.145	1.87266			1.4624									2.56482		2.32977	2.6769
123.315	1.86458			1.46493									2.56841		2.3305	2.67882
123.486	2.07558			1.46747									2.57201		2.33122	2.67978
123.656	2.07272			1.47005									2.57562		2.33193	2.69126
123.827	2.06975			1.46983									2.57923		2.33264	2.69325
123.998				1.47244									2.58552		2.33331	2.69525
124.168													1.99166		2.334	2.69725
124.339													1.99134		2.33464	2.69705
124.509													1.99104		2.3353	2.70113
124.68													1.98511		2.29225	2.70083
124.851													1.98479		2.29268	2.70612
125.021													1.98448		2.2931	2.7113
125.192													1.98419		2.29351	2.7168
125.362													1.9839		2.29394	2.72164
125.533													1.98361		2.2893	2.72375
125.704													1.98334		2.28971	2.81714
125.874													1.98308			2.81902
126.045													1.98283			2.8251
126.215													1.98802			2.83106
126.386													1.98781			2.83477
126.557													1.98762			2.83439
126.727													1.98742			2.83635
126.898													1.98724			2.8383
127.068													1.98707			2.84456
127.239													1.98085			2.76693
127.41													1.98066			2.5955
127.58													1.98047			2.59798
127.751													1.98027			2.60046
127.921													1.9801			1.99594
128.092													1.63311			1.9992
128.263													1.63403			2.00243
128.433													1.63495			2.00566
128.604													1.63588			2.01854
128.774													1.63677			2.02182
128.945													1.63768			2.02509
129.116													1.63858			2.02834
129.286													1.63303			2.02609
129.457													1.63387			2.02656
129.627													1.6347			2.02972
129.798													1.6355			2.03286
129.969													1.63631			2.036
130.139													1.63711			2.04952
130.31													1.63788			2.0496
130.48													1.63864			2.05278
130.651													1.63938			2.05316
130.822													1.64011			2.05329
130.992													1.64084			2.05359
131.163													1.66172			2.0676
131.333													1.66251			2.07081
131.504													1.65643			2.07401
131.675																2.07722
131.845																2.08043
132.016																2.08073
132.186																2.09541
132.357																2.09874
132.528																2.0989
132.698																2.09882
132.869																2.09904
133.039																2.11433
133.21																2.11779
133.381																2.12126
133.551																2.1217
133.722																2.12519
133.892																2.12533
134.063																2.14148
134.234																2.14514
134.404																2.14882
134.575																2.15252
134.745																2.15625
134.916																2.16
135.087																2.17709
135.257																2.17754
135.428																2.17825
135.598																2.17879
135.769																2.17897
135.94																2.1829
136.11																2.18686
136.281																2.20134
136.451																2.20543
136.622																2.20954
136.793																2.21366
136.963																2.21448
137.134																2.21495
137.304																2.21907
137.475																2.21961
137.646																2.23877
137.816																2.23923
137.987																2.24345
138.157																2.24029
138.328																2.24448
138.499																2.24867
138.669																2.24903
138.84																2.25318
139.01																2.25357
139.181																1.83305
139.352																2.26185
139.522																2.26598
139.693																2.2701
139.863																2.26825
140.034																2.26703
140.205																2.98657
140.375																2.99113
140.546																2.99478
140.716																2.99839
140.887																2.99483

## Sheet: HCC1143
Time (hours)	Bmal1-Per2 phase difference over time (radians)
	combination 1	combination 2	combination 3	combination 4	combination 5	combination 6	combination 7	combination 8	combination 9	combination 10	combination 11	combination 12	combination 13	combination 14	combination 15	combination 16	combination 17	combination 18	combination 19	combination 20	combination 21	combination 22	combination 23	combination 24	combination 25	combination 26	combination 27	combination 28	combination 29	combination 30	combination 31	combination 32	combination 33	combination 34	combination 35	combination 36
0				-0.0379983	-0.0610416	-0.163872				-0.0325186	-0.055562	-0.158392				0.0132862	-0.00975712	-0.112587				0.460884	0.437841	0.335011				0.508501	0.485457	0.382627				0.473983	0.45094	0.348109
0.16667				-0.0346365	-0.0578667	-0.159842				-0.0292302	-0.0524604	-0.154436				0.0165488	-0.00668143	-0.108657				0.486115	0.462885	0.360909				0.514623	0.491393	0.389417				0.481554	0.458323	0.356348
0.33334				-0.0312598	-0.0546549	-0.155771				-0.0260131	-0.0494083	-0.150524				0.0198431	-0.00355198	-0.104668				0.492111	0.468716	0.3676				0.520713	0.497318	0.396202				0.489062	0.465666	0.364551
0.50001			1.55637	-0.0278827	-0.0514748	-0.151727			1.56143	-0.0228218	-0.0464138	-0.146666			1.60734	0.0230853	-0.000506767	-0.100759			2.08243	0.498171	0.474579	0.374327			2.11117	0.526919	0.503327	0.403076			2.08083	0.496573	0.472981	0.372729
0.66668			1.5597	-0.0245042	-0.0482818	-0.147655			1.56459	-0.0196183	-0.0433958	-0.142769			1.61063	0.0264228	0.00264531	-0.096728			2.08843	0.504227	0.480449	0.381076			2.13619	0.551989	0.528211	0.428838			2.08823	0.504022	0.480245	0.380871
0.83335			1.56308	-0.0210957	-0.0450556	-0.143573			1.56781	-0.0163607	-0.0403206	-0.138838			1.61376	0.0295907	0.00563073	-0.0928866			2.09446	0.510289	0.486329	0.387811			2.14225	0.558081	0.534121	0.435604			2.09564	0.511472	0.487512	0.388995
1.00002			1.56635	-0.0178017	-0.0419588	-0.139612			1.57097	-0.0131782	-0.0373353	-0.134988			1.61695	0.0327954	0.00863832	-0.0890145			2.10054	0.516386	0.492229	0.394576			2.14831	0.564157	0.539999	0.442347			2.10304	0.518887	0.49473	0.397077
1.16669			1.56961	-0.0144339	-0.0387806	-0.135585			1.57414	-0.00990644	-0.0342532	-0.131057			1.62017	0.0361271	0.0117804	-0.0850237			2.10658	0.522535	0.498188	0.401384			2.15428	0.570239	0.545893	0.449088			2.11042	0.52638	0.502033	0.405229
1.33336			1.57298	-0.0110149	-0.0355584	-0.131502			1.57736	-0.00663593	-0.0311794	-0.127123			1.62327	0.0392794	0.014736	-0.0812075			2.11265	0.528655	0.504111	0.408168			2.16033	0.576341	0.551797	0.455854			2.11787	0.533879	0.509335	0.413392
1.50003			1.57631	-0.00760756	-0.0323368	-0.127434			1.58049	-0.00343271	-0.0281619	-0.123259			1.62636	0.0424388	0.0177096	-0.0773872			2.11871	0.53479	0.510061	0.414964			2.16638	0.58246	0.557731	0.462634			2.14301	0.559091	0.534362	0.439265
1.6667			1.57956	-0.0042708	-0.0291815	-0.12344			1.58354	-0.000285466	-0.0251962	-0.119455			1.62951	0.0456831	0.0207724	-0.0734862			2.12476	0.540932	0.516022	0.421763			2.17241	0.58858	0.563669	0.46941			2.1503	0.56647	0.541559	0.4473
1.83337	1.22759	1.19689	1.58276	-0.00099454	-0.0260899	-0.119506	1.23145	1.20075	1.58662	0.00286985	-0.0222255	-0.115642	1.27749	1.24679	1.63266	0.0489041	0.0238087	-0.0696076	1.77566	1.74497	2.13084	0.547081	0.521985	0.428569	1.82328	1.79258	2.17845	0.594697	0.569602	0.476185	1.80244	1.77174	2.15761	0.573852	0.548757	0.45534
2.00004	1.23273	1.20197	1.58605	0.00236374	-0.0229123	-0.115492	1.23643	1.20566	1.58974	0.00605579	-0.0192203	-0.1118	1.28245	1.25168	1.63576	0.0520746	0.0267986	-0.0657815	1.78361	1.75284	2.13692	0.553235	0.527959	0.435379	1.83119	1.80043	2.18451	0.600822	0.575546	0.482966	1.81157	1.78081	2.16489	0.581204	0.555928	0.463348
2.16671	1.23785	1.20701	1.58928	0.00570121	-0.0197599	-0.111501	1.24132	1.21049	1.59276	0.0091773	-0.0162838	-0.108025	1.28731	1.25647	1.63874	0.0551614	0.0297002	-0.0620405	1.79154	1.7607	2.14297	0.559393	0.533932	0.442191	1.83911	1.80827	2.19054	0.606958	0.581497	0.489756	1.82071	1.78987	2.17214	0.58856	0.563099	0.471359
2.33338	1.24291	1.21198	1.59248	0.00897525	-0.0166663	-0.107575	1.24624	1.21531	1.59581	0.0123061	-0.0133354	-0.104244	1.29219	1.26127	1.64176	0.0582604	0.0326188	-0.0582898	1.79949	1.76857	2.14906	0.56556	0.539919	0.44901	1.84704	1.81611	2.1966	0.613102	0.587461	0.496552	1.82989	1.79896	2.17946	0.595958	0.570316	0.479407
2.50005	1.24795	1.21696	1.59567	0.0122247	-0.0135979	-0.10368	1.25112	1.22013	1.59884	0.0153952	-0.0104275	-0.100509	1.29714	1.26616	1.64486	0.0614158	0.0355932	-0.0544884	1.80745	1.77647	2.15517	0.571733	0.545911	0.455829	1.85496	1.82398	2.20268	0.619244	0.593421	0.50334	1.83903	1.80805	2.18675	0.603308	0.577485	0.487404
2.66672	1.27932	1.22195	1.59887	0.0154991	-0.0105028	-0.0997609	1.28236	1.22499	1.6019	0.0185317	-0.00747019	-0.0967283	1.32846	1.27109	1.64801	0.0646363	0.0386344	-0.0506237	1.84174	1.78437	2.16129	0.577916	0.551914	0.462656	1.88924	1.83187	2.20878	0.625411	0.599409	0.510151	1.87451	1.81714	2.19405	0.61068	0.584678	0.49542
2.83339	1.28413	1.22691	1.60201	0.018725	0.0119445	-0.0958907	1.28697	1.22975	1.60485	0.0215624	0.0147819	-0.0930534	1.33321	1.27599	1.65109	0.0678027	0.0610222	-0.046813	1.84949	1.79227	2.16737	0.584084	0.577304	0.469469	1.89697	1.83975	2.21486	0.631566	0.624786	0.516951	1.88345	1.82623	2.20133	0.618043	0.611262	0.503427
3.00006	1.28896	1.25642	1.60515	0.0219382	0.0148274	-0.092044	1.2916	1.25905	1.60778	0.0245692	0.0174585	-0.0894129	1.33795	1.3054	1.65414	0.0709231	0.0638123	-0.0430591	1.85731	1.82476	2.17349	0.590282	0.583171	0.476299	1.90476	1.87221	2.22094	0.637729	0.630618	0.523747	1.89241	1.85987	2.2086	0.625387	0.618276	0.511405
3.16673	1.29379	1.26116	1.60829	0.0251173	0.0176919	-0.0882212	1.29624	1.26362	1.61075	0.027573	0.0201476	-0.0857655	1.34267	1.31004	1.65717	0.0739937	0.0665683	-0.0393448	1.8651	1.83247	2.1796	0.596427	0.589001	0.483088	1.91255	1.87992	2.22706	0.643878	0.636452	0.530539	1.90139	1.86876	2.21589	0.632716	0.62529	0.519377
3.3334	1.2985	1.26583	1.61136	0.0282298	0.0204763	-0.0844789	1.30093	1.26825	1.61378	0.0306544	0.0229009	-0.0820543	1.34746	1.31478	1.66031	0.0771845	0.069431	-0.0355242	1.87292	1.84024	2.18577	0.602645	0.594892	0.489937	1.92031	1.88763	2.23316	0.650034	0.64228	0.537325	1.91031	1.87764	2.22317	0.640039	0.632285	0.52733
3.50007	1.30336	1.27062	1.61456	0.049859	0.0233819	-0.0806035	1.30561	1.27287	1.6168	0.0521054	0.0256283	-0.0783571	1.35216	1.31943	1.66336	0.0986635	0.0721863	-0.0317991	1.88073	1.84799	2.19192	0.627228	0.600751	0.496766	1.92814	1.8954	2.23933	0.674636	0.648159	0.544174	1.91928	1.88654	2.23047	0.665776	0.639299	0.535313
3.66674	1.30824	1.27544	1.61776	0.0529535	0.0263063	-0.07671	1.31025	1.27746	1.61978	0.0549683	0.0283212	-0.0746952	1.35692	1.32413	1.66645	0.101637	0.0749901	-0.0280263	1.88855	1.85575	2.19807	0.633262	0.606615	0.503599	1.93596	1.90316	2.24548	0.68067	0.654023	0.551006	1.92824	1.89544	2.23776	0.672954	0.646306	0.54329
3.83341	1.31307	1.28022	1.62095	0.0560148	0.0291971	-0.0728556	1.31488	1.28204	1.62276	0.0578293	0.0310116	-0.0710411	1.36164	1.32879	1.66952	0.104584	0.0777667	-0.024286	1.89631	1.86346	2.20419	0.639259	0.612441	0.510389	1.94373	1.91088	2.25161	0.686678	0.65986	0.557807	1.93718	1.90433	2.24506	0.680126	0.653308	0.551255
4.00008	1.31784	1.28497	1.62407	0.0590152	0.0320281	-0.0690761	1.3195	1.28663	1.62573	0.0606746	0.0336875	-0.0674167	1.36628	1.33341	1.67251	0.107457	0.0804702	-0.0206341	1.90406	1.87119	2.21029	0.645236	0.618249	0.517144	1.95148	1.91861	2.25771	0.692655	0.665668	0.564564	1.94611	1.91324	2.25234	0.687288	0.660301	0.559197
4.16675	1.32256	1.28965	1.62714	0.0619283	0.0347875	-0.0653778	1.32414	1.29123	1.62872	0.0635062	0.0363654	-0.0637999	1.371	1.33809	1.67558	0.11037	0.0832289	-0.0169365	1.91191	1.879	2.21649	0.65128	0.624139	0.523974	1.9593	1.92639	2.26388	0.698667	0.671526	0.571361	1.95508	1.92216	2.25965	0.694442	0.667301	0.567136
4.33342	1.32734	1.29436	1.63027	0.0648987	0.0375891	-0.0446013	1.32872	1.29574	1.63165	0.0662801	0.0389705	-0.0432199	1.3756	1.34263	1.67854	0.113169	0.0858589	0.00366853	1.91965	1.88668	2.22259	0.657217	0.629907	0.547717	1.96711	1.93414	2.27005	0.704675	0.677365	0.595175	1.96403	1.93106	2.26697	0.701595	0.674285	0.592095
4.50009	1.33208	1.29902	1.63335	0.0678106	0.0403309	-0.0410538	1.33337	1.3003	1.63464	0.0690979	0.0416182	-0.0397665	1.38035	1.34728	1.68162	0.11608	0.0885998	0.00721517	1.92745	1.89438	2.22872	0.663179	0.635699	0.554314	1.97494	1.94188	2.27621	0.710672	0.683192	0.601807	1.97302	1.93996	2.27429	0.708751	0.681271	0.599886
4.66676	1.3369	1.30377	1.63652	0.0707984	0.04315	-0.0374324	1.33797	1.30484	1.63759	0.0718677	0.0442193	-0.0363631	1.38501	1.35188	1.68464	0.118914	0.0912655	0.0106831	1.93521	1.90208	2.23484	0.669112	0.641464	0.560881	1.98272	1.94959	2.28234	0.71662	0.688971	0.608389	1.9978	1.96468	2.29743	0.731706	0.704058	0.623475
4.83343	1.34171	1.30854	1.6397	0.073763	0.0459738	-0.0337989	1.34259	1.30941	1.64058	0.0746403	0.0468512	-0.0329215	1.38972	1.35654	1.68771	0.121769	0.0939802	0.0142074	1.94296	1.90979	2.24095	0.675013	0.647224	0.567451	1.9905	1.95732	2.28849	0.72255	0.69476	0.614988	1.99103	1.95786	2.28902	0.723084	0.695294	0.615522
5.0001	1.34648	1.31324	1.64284	0.0767035	0.0487405	-0.030233	1.34716	1.31392	1.64352	0.077382	0.049419	-0.0295544	1.39434	1.3611	1.6907	0.124563	0.0966	0.0176266	1.95073	1.91748	2.24709	0.680946	0.652983	0.57401	1.99832	1.96508	2.29468	0.728541	0.700578	0.621605	2.00001	1.96677	2.29637	0.73023	0.702267	0.623294
5.16677	1.35134	1.31805	1.64606	0.0797171	0.0516008	-0.0265803	1.35178	1.31849	1.6465	0.0801547	0.0520385	-0.0261426	1.399	1.36571	1.69372	0.127377	0.0992603	0.0210793	1.95847	1.92518	2.25319	0.686846	0.65873	0.580549	2.00608	1.97278	2.3008	0.734451	0.706335	0.628154	2.00896	1.97567	2.30368	0.737333	0.709216	0.631035
5.33344	1.35612	1.34503	1.64924	0.0826545	0.0543791	-0.0230038	1.35634	1.34525	1.64946	0.0828732	0.0545979	-0.0227851	1.40363	1.39254	1.69676	0.130166	0.101891	0.0245075	1.96629	1.9552	2.25941	0.692825	0.664549	0.587166	2.01388	2.00279	2.30701	0.740415	0.71214	0.634757	2.03338	2.0223	2.32651	0.75992	0.731644	0.654261
5.50011	1.3843	1.34959	1.6524	0.0855588	0.0571501	-0.019434	1.38436	1.34964	1.65245	0.0856124	0.0572036	-0.0193805	1.43167	1.39696	1.69976	0.132924	0.104515	0.0279311	1.99744	1.96273	2.26554	0.698699	0.67029	0.593706	2.04518	2.01047	2.31328	0.746436	0.718028	0.641444	2.06564	2.03093	2.33374	0.766895	0.738487	0.661903
5.66678	1.38895	1.3542	1.65558	0.105186	0.0771413	-0.0158502	1.38875	1.35399	1.65538	0.104981	0.0769362	-0.0160553	1.43615	1.4014	1.70278	0.152382	0.124337	0.0313454	2.00509	1.97034	2.27172	0.721323	0.693278	0.600287	2.05281	2.01806	2.31944	0.769047	0.741002	0.648011	2.07433	2.03958	2.34096	0.790565	0.762521	0.669529
5.83345	1.39358	1.35877	1.65875	0.10798	0.0797589	-0.0122962	1.39312	1.35831	1.65829	0.107521	0.0793002	-0.0127549	1.44056	1.40575	1.70573	0.154959	0.126738	0.0346828	2.01264	1.97784	2.27781	0.727045	0.698824	0.606768	2.06048	2.02567	2.32565	0.774881	0.74666	0.654605	2.08303	2.04822	2.3482	0.797429	0.769208	0.677153
6.00012	1.3982	1.36337	1.66196	0.110787	0.0823993	-0.00869698	1.39752	1.36268	1.66128	0.110101	0.0817132	-0.00938306	1.44496	1.41012	1.70872	0.157543	0.129156	0.0380593	2.02037	1.98553	2.28413	0.73295	0.704562	0.613466	2.06807	2.03323	2.33183	0.780649	0.752262	0.661165	2.0917	2.05686	2.35546	0.80428	0.775892	0.684796
6.16679	1.40277	1.36788	1.66509	0.113516	0.0849581	-0.00520794	1.40193	1.36703	1.66424	0.112672	0.0841135	-0.00605258	1.44938	1.41449	1.71169	0.160124	0.131566	0.0413995	2.02795	1.99306	2.29026	0.738692	0.710134	0.619968	2.07558	2.04069	2.3379	0.786326	0.757767	0.667601	2.10039	2.0655	2.36271	0.81114	0.782582	0.692416
6.33346	1.4073	1.37237	1.66821	0.11617	0.087487	0.0136765	1.40632	1.37139	1.66722	0.115187	0.0865037	0.0126932	1.45381	1.41888	1.71471	0.162674	0.133991	0.0601809	2.03546	2.00053	2.29636	0.744327	0.715644	0.641834	2.0831	2.04817	2.344	0.791964	0.763281	0.689471	2.10909	2.07417	2.37	0.817962	0.789279	0.715469
6.50013	1.41189	1.37692	1.67137	0.118852	0.0900448	0.0170572	1.41071	1.37573	1.67019	0.117668	0.0888614	0.0158737	1.45826	1.42329	1.71775	0.165223	0.136416	0.0634288	2.043	2.00802	2.30248	0.74996	0.721153	0.648165	2.09057	2.05559	2.35005	0.79753	0.768723	0.695735	2.11775	2.08277	2.37723	0.824707	0.7959	0.722913
6.6668	1.41644	1.38141	1.69615	0.121512	0.0925589	0.0203781	1.41511	1.38009	1.69482	0.120186	0.0912331	0.0190522	1.46271	1.42768	1.74242	0.167782	0.138829	0.0666481	2.05049	2.01546	2.3302	0.755562	0.726609	0.654428	2.0981	2.06308	2.37781	0.803176	0.774223	0.702042	2.12644	2.09142	2.40615	0.83152	0.802567	0.730386
6.83347	1.42101	1.38594	1.69915	0.124239	0.0951106	0.0237315	1.41949	1.38443	1.69763	0.122726	0.0935971	0.022218	1.46715	1.43209	1.7453	0.170389	0.14126	0.0698813	2.05788	2.02282	2.33602	0.761118	0.731989	0.66061	2.10566	2.07059	2.3838	0.808891	0.779762	0.708383	2.13512	2.10005	2.41326	0.838353	0.809224	0.737845
7.00014	1.42555	1.39045	1.70212	0.126933	0.097623	0.0270559	1.4239	1.38879	1.70046	0.125277	0.0959665	0.0253994	1.47159	1.43648	1.74816	0.17297	0.143659	0.0730923	2.06548	2.03037	2.34204	0.766856	0.737545	0.666978	2.11315	2.07804	2.38972	0.81453	0.78522	0.714653	2.14379	2.10869	2.42036	0.845173	0.815863	0.745296
7.16681	1.43012	1.39496	1.70512	0.129636	0.10014	0.0303928	1.42829	1.39314	1.70329	0.127812	0.0983157	0.028569	1.47604	1.44089	1.75104	0.175564	0.146067	0.0763207	2.07283	2.03768	2.34783	0.772353	0.742857	0.67311	2.12058	2.08543	2.39558	0.820103	0.790607	0.72086	2.15244	2.11728	2.42744	0.851956	0.822459	0.752712
7.33348	1.43469	1.39949	1.70811	0.147726	0.102668	0.0337165	1.43268	1.39749	1.70611	0.145718	0.100659	0.0317083	1.48048	1.44528	1.7539	0.193514	0.148456	0.0795048	2.08019	2.04499	2.35361	0.793227	0.748169	0.679218	2.12808	2.09289	2.40151	0.841121	0.796062	0.727111	2.16107	2.12588	2.4345	0.87411	0.829052	0.760101
7.50015	1.43927	1.42427	1.71112	0.150277	0.12112	0.0370674	1.43708	1.42208	1.70893	0.148085	0.118927	0.0348752	1.48492	1.46992	1.75677	0.195925	0.166767	0.0827151	2.0876	2.0726	2.35945	0.798604	0.769447	0.685395	2.13565	2.12065	2.4075	0.846654	0.817497	0.733445	2.16977	2.15477	2.44162	0.880776	0.851619	0.767566
7.66682	1.44384	1.42863	1.71412	0.152792	0.123504	0.0404066	1.44147	1.42626	1.71175	0.150425	0.121137	0.0380398	1.48936	1.47415	1.75964	0.198315	0.169027	0.0859294	2.09515	2.07995	2.36544	0.804109	0.774821	0.691724	2.14316	2.12795	2.41344	0.852114	0.822826	0.739729	2.1784	2.1632	2.44869	0.887358	0.858071	0.774973
7.83349	1.46956	1.43299	1.71712	0.155314	0.125837	0.0581039	1.46702	1.43044	1.71458	0.15277	0.123294	0.0555601	1.51496	1.47838	1.76252	0.200712	0.171235	0.103502	2.12369	2.08712	2.37125	0.809444	0.779968	0.712234	2.17179	2.13521	2.41935	0.857541	0.828065	0.760331	2.20818	2.17161	2.45574	0.893933	0.864457	0.796723
8.00016	1.47396	1.43734	1.72013	0.157805	0.128225	0.0612691	1.47124	1.43462	1.7174	0.155081	0.1255	0.0585447	1.51923	1.48261	1.7654	0.203076	0.173495	0.10654	2.14547	2.10885	2.39163	0.829308	0.799727	0.732772	2.17903	2.14241	2.42519	0.862869	0.833289	0.766333	2.21659	2.17997	2.46275	0.90043	0.87085	0.803894
8.16683	1.47836	1.4417	1.72314	0.160358	0.130607	0.0644589	1.47547	1.43881	1.72025	0.157466	0.127716	0.0615672	1.5235	1.48684	1.76828	0.205501	0.17575	0.109602	2.15255	2.11589	2.39733	0.834548	0.804797	0.738648	2.18625	2.14959	2.43103	0.868246	0.838496	0.772347	2.22494	2.18828	2.46972	0.906944	0.877194	0.811045
8.3335	1.48275	1.44605	1.72614	0.162891	0.132968	0.0676404	1.47969	1.443	1.72309	0.159835	0.129912	0.0645848	1.52778	1.49108	1.77117	0.207922	0.177999	0.112672	2.15967	2.12298	2.40307	0.839815	0.809892	0.744565	2.19352	2.15682	2.43691	0.873658	0.843735	0.778408	2.23339	2.19669	2.47678	0.913533	0.883611	0.818283
8.50017	1.48714	1.45041	1.72916	0.165402	0.135349	0.0708185	1.48392	1.44719	1.72593	0.162178	0.132124	0.0675941	1.51603	1.4793	1.75805	0.194293	0.164239	0.099709	2.16673	2.12999	2.40874	0.844986	0.814933	0.750403	2.20078	2.16404	2.44279	0.879035	0.848982	0.784451	2.2418	2.20507	2.48382	0.920064	0.890011	0.825481
8.66684	1.49155	1.45477	1.73219	0.167942	0.137758	0.0739964	1.48813	1.45135	1.72877	0.164522	0.134338	0.0705763	1.52043	1.48365	1.76106	0.196816	0.166632	0.10287	2.17379	2.13701	2.41443	0.850177	0.819993	0.756232	2.20789	2.17111	2.44853	0.884279	0.854096	0.790334	2.25014	2.21336	2.49078	0.926528	0.896344	0.832583
8.83351	1.49596	1.45915	1.73523	0.184874	0.140167	0.0772373	1.49234	1.45553	1.73161	0.181254	0.136547	0.0736174	1.52479	1.48798	1.76406	0.213705	0.168999	0.106069	2.1808	2.14399	2.42007	0.869715	0.825008	0.762078	2.21504	2.17824	2.45432	0.903962	0.859256	0.796326	2.25858	2.22178	2.49786	0.9475	0.902793	0.839863
9.00018	1.50033	1.46348	1.73823	0.187277	0.157435	0.0804278	1.49656	1.45971	1.73446	0.183507	0.153664	0.0766576	1.52917	1.49233	1.76708	0.216124	0.186282	0.109275	2.18791	2.15106	2.42581	0.874858	0.845015	0.768009	2.22215	2.18531	2.46006	0.909103	0.879261	0.802254	2.2669	2.23006	2.50481	0.953853	0.92401	0.847003
9.16685	1.50474	1.48671	1.74128	0.189723	0.159725	0.0836483	1.50075	1.48271	1.73729	0.185729	0.155732	0.0796547	1.53356	1.51553	1.7701	0.218546	0.188548	0.112472	2.19484	2.17681	2.43138	0.879825	0.849828	0.773751	2.22928	2.21125	2.46582	0.914263	0.884265	0.808189	2.27522	2.25719	2.51176	0.960202	0.930204	0.854127
9.33352	1.50916	1.49092	1.74432	0.19219	0.161964	0.100188	1.50496	1.48672	1.74012	0.187987	0.157761	0.0959849	1.53795	1.51971	1.77311	0.22098	0.190754	0.128978	2.20197	2.18373	2.43713	0.885	0.854774	0.792998	2.2363	2.21806	2.47146	0.919328	0.889102	0.827325	2.28357	2.26533	2.51873	0.966599	0.936373	0.874596
9.50019	1.51359	1.49516	1.74738	0.194594	0.164261	0.103285	1.50918	1.49075	1.74297	0.190187	0.159853	0.0988779	1.54233	1.5239	1.77612	0.22333	0.192997	0.132021	2.20895	2.19052	2.44274	0.889956	0.859623	0.798647	2.25732	2.23889	2.49111	0.938322	0.907989	0.847013	2.29191	2.27348	2.5257	0.972915	0.942581	0.881606
9.66686	1.53755	1.49936	1.75043	0.197053	0.16651	0.106365	1.53292	1.49472	1.7458	0.192421	0.161878	0.101733	1.56627	1.52808	1.77915	0.225776	0.195233	0.135088	2.23551	2.19731	2.44839	0.895011	0.864468	0.804324	2.28383	2.24564	2.49671	0.943336	0.912793	0.852649	2.31976	2.28157	2.53264	0.979264	0.948721	0.888576
9.83353	1.52603	1.48779	1.75642	0.183743	0.153037	0.0936623	1.53698	1.49875	1.76738	0.194699	0.163993	0.104618	1.57052	1.53228	1.80092	0.228235	0.197529	0.138154	2.24224	2.20401	2.47264	0.899957	0.86925	0.809876	2.29048	2.25225	2.52088	0.948198	0.917491	0.858117	2.32789	2.28965	2.55828	0.985602	0.954896	0.895521
10.0002	1.5304	1.49213	1.75944	0.186298	0.155454	0.0968999	1.54105	1.50278	1.77009	0.19695	0.166107	0.107553	1.57469	1.53642	1.80373	0.230585	0.199742	0.141188	2.24899	2.21072	2.47803	0.90489	0.874047	0.815493	2.29726	2.25899	2.5263	0.953157	0.922314	0.863759	2.33597	2.2977	2.56501	0.991866	0.961022	0.902468
10.1669	1.53467	1.49637	1.76237	0.188736	0.157775	0.10004	1.54505	1.50674	1.77275	0.199112	0.168152	0.110416	1.57891	1.5406	1.80661	0.232971	0.202011	0.144275	2.25572	2.21742	2.48342	0.909786	0.878826	0.82109	2.30393	2.26563	2.53163	0.957995	0.927034	0.869298	2.3441	2.3058	2.5718	0.998164	0.967204	0.909468
10.3335	1.53896	1.50062	1.7653	0.204521	0.160083	0.103193	1.54914	1.51079	1.77548	0.214696	0.170258	0.113368	1.58312	1.54477	1.80946	0.248677	0.204239	0.14735	2.26231	2.22396	2.48865	0.927867	0.883429	0.826539	2.31058	2.27224	2.53692	0.97614	0.931702	0.874812	2.35213	2.31379	2.57847	1.01769	0.973251	0.916362
10.5002	1.5433	1.50493	1.7683	0.206982	0.176428	0.106407	1.53767	1.4993	1.76267	0.201352	0.170798	0.100777	1.58733	1.54896	1.81233	0.251011	0.220457	0.150436	2.26897	2.2306	2.49398	0.932654	0.902101	0.83208	2.31724	2.27887	2.54224	0.980921	0.950367	0.880346	2.3602	2.32183	2.5852	1.02388	0.993327	0.923306
10.6669	1.54762	1.5269	1.77129	0.209395	0.178724	0.109632	1.54181	1.5211	1.76549	0.20359	0.172919	0.103827	1.59155	1.57083	1.81523	0.253327	0.222657	0.153564	2.27564	2.25492	2.49931	0.937413	0.906743	0.83765	2.32381	2.3031	2.54749	0.985591	0.954921	0.885829	2.36829	2.34757	2.59197	1.03007	0.999395	0.930303
10.8336	1.55196	1.53106	1.77428	0.211836	0.181014	0.125164	1.54598	1.52508	1.7683	0.205853	0.175031	0.119181	1.5958	1.5749	1.81812	0.255676	0.224853	0.169003	2.2822	2.2613	2.50452	0.942075	0.911253	0.855402	2.3305	2.3096	2.55282	0.990373	0.959551	0.9037	2.37629	2.35538	2.59861	1.03616	1.00534	0.949487
11.0002	1.55628	1.53521	1.77727	0.214231	0.183299	0.128268	1.55017	1.5291	1.77116	0.208122	0.177191	0.12216	1.59996	1.57889	1.82095	0.257909	0.226977	0.171946	2.28877	2.2677	2.50976	0.946722	0.915791	0.86076	2.33713	2.31606	2.55812	0.99508	0.964148	0.909117	2.38434	2.36327	2.60532	1.04229	1.01135	0.956324
11.1669	1.56062	1.53933	1.78025	0.21667	0.185605	0.131384	1.55433	1.53304	1.77395	0.210375	0.179309	0.125088	1.60419	1.5829	1.82381	0.260236	0.229171	0.17495	2.29535	2.27406	2.51497	0.951396	0.92033	0.86611	2.34367	2.32238	2.56329	0.999718	0.968652	0.914431	2.39242	2.37113	2.61205	1.04847	1.0174	0.963184
11.3336	1.58317	1.54352	1.78326	0.21916	0.187939	0.134518	1.57662	1.53697	1.77672	0.212615	0.181394	0.127973	1.61234	1.57269	1.81243	0.24833	0.217109	0.163688	2.32006	2.28041	2.52016	0.956057	0.924836	0.871415	2.3683	2.32865	2.56839	1.00429	0.973071	0.919649	2.41858	2.37893	2.61868	1.05457	1.02335	0.969933
11.5002	1.58734	1.54766	1.78625	0.221611	0.190219	0.137652	1.58064	1.54096	1.77955	0.21491	0.183519	0.130952	1.61655	1.57688	1.81546	0.250826	0.219435	0.166868	2.32656	2.28689	2.52547	0.960835	0.929444	0.876876	2.37471	2.33504	2.57362	1.00898	0.977593	0.925026	2.42636	2.38669	2.62527	1.06064	1.02924	0.976677
11.6669	1.59145	1.55177	1.78919	0.236506	0.192463	0.140748	1.58463	1.54494	1.78236	0.22968	0.185637	0.133922	1.62072	1.58104	1.81845	0.265771	0.221728	0.170013	2.33294	2.29325	2.53067	0.977988	0.933945	0.88223	2.38101	2.34133	2.57874	1.02606	0.982019	0.930304	2.43416	2.39448	2.63189	1.07921	1.03517	0.983453
11.8336	1.59549	1.55577	1.8091	0.238684	0.194693	0.143781	1.58864	1.54892	1.80225	0.231832	0.187841	0.136929	1.62482	1.5851	1.83843	0.268016	0.224025	0.173113	2.33934	2.29962	2.55295	0.982531	0.93854	0.887628	2.38737	2.34765	2.60097	1.03056	0.986568	0.935656	2.44192	2.4022	2.65552	1.08511	1.04112	0.990206
12.0002	1.59945	1.55972	1.81175	0.240878	0.196833	0.146761	1.59261	1.55288	1.80491	0.234038	0.189993	0.139921	1.6289	1.58917	1.8412	0.270325	0.22628	0.176208	2.34565	2.30591	2.55795	0.987073	0.943028	0.892956	2.39376	2.35403	2.60606	1.03519	0.991142	0.94107	2.44967	2.40994	2.66197	1.0911	1.04705	0.99698
12.1669	1.60349	1.58032	1.81448	0.24313	0.211919	0.149846	1.59655	1.57339	1.80754	0.236194	0.204983	0.14291	1.63303	1.60986	1.84402	0.272671	0.241459	0.179387	2.35196	2.32879	2.56295	0.991602	0.96039	0.898317	2.40002	2.37686	2.61101	1.03967	1.00845	0.946381	2.45735	2.43419	2.66834	1.097	1.06578	1.00371
12.3336	1.60755	1.5842	1.81723	0.245369	0.214011	0.152913	1.60047	1.57713	1.81015	0.238293	0.206935	0.145837	1.63724	1.61389	1.84692	0.275059	0.243701	0.182603	2.35835	2.33501	2.56803	0.996173	0.964815	0.903717	2.4063	2.38296	2.61598	1.04412	1.01277	0.951668	2.46514	2.44179	2.67482	1.10296	1.0716	1.0105
12.5002	1.61175	1.58817	1.82006	0.247776	0.216235	0.1673	1.60435	1.58078	1.81266	0.240379	0.208837	0.159903	1.64143	1.61785	1.84973	0.277454	0.245912	0.196977	2.36473	2.34115	2.57304	1.00076	0.969214	0.92028	2.41267	2.3891	2.62098	1.0487	1.01716	0.968222	2.47287	2.44929	2.68118	1.1089	1.07735	1.02842
12.6669	1.63305	1.59215	1.82288	0.250135	0.218457	0.170366	1.62534	1.58443	1.81516	0.242419	0.210741	0.16265	1.66275	1.62184	1.85257	0.279832	0.248154	0.200063	2.38814	2.34723	2.57796	1.00522	0.973545	0.925454	2.43613	2.39522	2.62595	1.05321	1.02153	0.97344	2.49768	2.45678	2.68751	1.11477	1.08309	1.035
12.8336	1.63706	1.59614	1.82571	0.252557	0.220685	0.173424	1.62907	1.58815	1.81772	0.244566	0.212694	0.165433	1.6666	1.62569	1.85526	0.282104	0.250232	0.202971	2.39425	2.35334	2.5829	1.00975	0.977878	0.930618	2.44226	2.40134	2.63091	1.05776	1.02589	0.978625	2.50521	2.46429	2.69386	1.12071	1.08884	1.04157
13.0003	1.62723	1.58634	1.81473	0.241157	0.209112	0.162687	1.63286	1.59196	1.82035	0.246778	0.214733	0.168308	1.67059	1.62969	1.85808	0.284513	0.252468	0.206044	2.40043	2.35953	2.58792	1.01435	0.982302	0.935878	2.44836	2.40746	2.63585	1.06228	1.03024	0.983811	2.51273	2.47183	2.70022	1.12665	1.09461	1.04818
13.1669	1.63143	1.59052	1.81779	0.243766	0.211569	0.165998	1.6366	1.59568	1.82295	0.24893	0.216733	0.171162	1.67454	1.63362	1.86089	0.286871	0.254674	0.209103	2.40649	2.36557	2.59284	1.01882	0.986622	0.941051	2.45436	2.41345	2.64072	1.0667	1.0345	0.988928	2.52022	2.4793	2.70657	1.13255	1.10035	1.05478
13.3336	1.63551	1.59456	1.83651	0.257625	0.213884	0.169165	1.62668	1.58574	1.82769	0.248801	0.20506	0.160341	1.67864	1.63769	1.87965	0.300758	0.257017	0.212298	2.41257	2.37162	2.61358	1.03469	0.990947	0.946228	2.46039	2.41945	2.6614	1.08251	1.03877	0.994053	2.52772	2.48678	2.72873	1.14984	1.1061	1.06138
13.5003	1.6396	1.61428	1.83931	0.260018	0.21627	0.172388	1.63053	1.60521	1.83024	0.250945	0.207197	0.163316	1.66959	1.64427	1.8693	0.290001	0.246253	0.202371	2.41866	2.39334	2.61837	1.03908	0.99533	0.951449	2.46641	2.44109	2.66612	1.08683	1.04308	0.999197	2.53519	2.50987	2.7349	1.1556	1.11185	1.06797
13.6669	1.64378	1.61827	1.84214	0.262468	0.218703	0.175649	1.63437	1.60885	1.83273	0.253057	0.209292	0.166238	1.67377	1.64825	1.87213	0.292455	0.24869	0.205636	2.4248	2.39929	2.62316	1.04349	0.999724	0.95667	2.47247	2.44695	2.67083	1.09116	1.04739	1.00434	2.54266	2.51715	2.74102	1.16135	1.11759	1.07453
13.8336	1.64769	1.622	1.84469	0.264634	0.232721	0.17866	1.63828	1.61259	1.83528	0.255225	0.223312	0.16925	1.67789	1.65221	1.8749	0.294841	0.262928	0.208866	2.43096	2.40527	2.62797	1.04791	1.016	0.961934	2.47858	2.45289	2.67558	1.09552	1.06361	1.00955	2.55013	2.52444	2.74713	1.16707	1.13516	1.0811
14.0003	1.65167	1.62579	1.84732	0.266913	0.23487	0.18178	1.64202	1.61613	1.83767	0.257257	0.225214	0.172124	1.68202	1.65614	1.87767	0.297264	0.265221	0.212131	2.43707	2.41118	2.63272	1.05231	1.02026	0.967174	2.48466	2.45878	2.68031	1.0999	1.06786	1.01477	2.55762	2.53173	2.75327	1.17286	1.14082	1.08773
14.1669	1.67179	1.6297	1.85012	0.269317	0.237143	0.195181	1.6618	1.61971	1.84012	0.259326	0.227151	0.18519	1.70203	1.65994	1.88035	0.299555	0.26738	0.225419	2.45911	2.41702	2.63744	1.05664	1.02446	0.982501	2.50668	2.46459	2.685	1.1042	1.07203	1.03007	2.5811	2.539	2.75942	1.17862	1.14644	1.10448
14.3336	1.67569	1.63352	1.85277	0.271624	0.239308	0.198205	1.66551	1.62334	1.84259	0.261446	0.229129	0.188026	1.70604	1.66387	1.88311	0.301973	0.269656	0.228553	2.46508	2.42292	2.64216	1.06102	1.0287	0.987598	2.51266	2.47049	2.68974	1.1086	1.07628	1.03518	2.58848	2.54631	2.76555	1.18441	1.15209	1.11099
14.5003	1.67956	1.63737	1.85545	0.273973	0.241489	0.201242	1.6692	1.62701	1.84508	0.263612	0.231128	0.19088	1.70999	1.6678	1.88588	0.304403	0.271919	0.231671	2.47101	2.42882	2.64689	1.06542	1.03294	0.992691	2.51852	2.47633	2.69441	1.11294	1.08045	1.04021	2.59575	2.55356	2.77164	1.19016	1.15768	1.11743
14.667	1.68346	1.64121	1.85816	0.276362	0.243721	0.204326	1.67277	1.63052	1.84746	0.265665	0.233024	0.193629	1.71393	1.67167	1.88862	0.306823	0.274182	0.234787	2.47694	2.43469	2.65163	1.06984	1.03719	0.9978	2.52444	2.48219	2.69913	1.11733	1.08469	1.0453	2.60301	2.56076	2.7777	1.19591	1.16326	1.12387
14.8336	1.68722	1.6597	1.87548	0.278611	0.245836	0.207289	1.67634	1.64881	1.86459	0.267729	0.234954	0.196406	1.71783	1.6903	1.90608	0.309213	0.276438	0.237891	2.48284	2.45531	2.67109	1.07423	1.04145	1.00291	2.53028	2.50275	2.71853	1.12166	1.08889	1.05034	2.61027	2.58275	2.79852	1.20166	1.16889	1.13034
15.0003	1.69094	1.6632	1.87786	0.291165	0.247897	0.210187	1.67997	1.65224	1.8669	0.280203	0.236935	0.199225	1.72176	1.69403	1.90869	0.321994	0.278726	0.241017	2.48877	2.46104	2.6757	1.089	1.04573	1.00802	2.53617	2.50843	2.72309	1.1364	1.09313	1.05542	2.61751	2.58978	2.80444	1.21774	1.17448	1.13677
15.167	1.69468	1.66675	1.88025	0.293263	0.249987	0.213104	1.68369	1.65576	1.86926	0.282271	0.238995	0.202113	1.72562	1.6977	1.9112	0.324209	0.280933	0.244051	2.49473	2.46681	2.68031	1.09332	1.05004	1.01316	2.5421	2.51418	2.72768	1.14069	1.09741	1.06053	2.62477	2.59684	2.81034	1.22335	1.18007	1.14319
15.3336	1.69847	1.67039	1.88277	0.295477	0.252171	0.216131	1.68727	1.65919	1.87156	0.284274	0.240968	0.204929	1.7294	1.70132	1.9137	0.326407	0.283101	0.247061	2.50062	2.47254	2.68492	1.09763	1.05433	1.01829	2.54795	2.51987	2.73225	1.14496	1.10165	1.06561	2.63195	2.60387	2.81625	1.22896	1.18565	1.14961
15.5003	1.71737	1.67408	1.88533	0.297721	0.254387	0.219192	1.70591	1.66262	1.87387	0.28626	0.242925	0.207731	1.73656	1.69327	1.90453	0.316915	0.27358	0.238386	2.52159	2.4783	2.68956	1.10195	1.05861	1.02342	2.56888	2.52558	2.73684	1.14923	1.10589	1.0707	2.65423	2.61094	2.82219	1.23458	1.19125	1.15605
15.667	1.70898	1.66563	1.87577	0.287862	0.255281	0.210147	1.70937	1.66602	1.87616	0.28825	0.25567	0.210536	1.74038	1.69703	1.90716	0.319256	0.286675	0.241541	2.52738	2.48403	2.69417	1.10626	1.07368	1.02855	2.57462	2.53127	2.74141	1.1535	1.12092	1.07579	2.66131	2.61796	2.8281	1.24019	1.20761	1.16248
15.8337	1.71287	1.66942	1.87845	0.290277	0.257545	0.213368	1.71284	1.66939	1.87842	0.290244	0.257512	0.213335	1.74424	1.70079	1.90983	0.321649	0.288917	0.244741	2.53319	2.48974	2.69877	1.11059	1.07786	1.03368	2.58038	2.53693	2.74596	1.15779	1.12505	1.08088	2.67769	2.63424	2.84327	1.25509	1.22236	1.17818
16.0003	1.71658	1.6731	1.88101	0.292555	0.259691	0.225575	1.71632	1.67283	1.88075	0.292292	0.259428	0.225312	1.7481	1.70461	1.91253	0.324072	0.291208	0.257092	2.53895	2.49546	2.70338	1.11492	1.08206	1.04794	2.58609	2.5426	2.75052	1.16206	1.1292	1.09508	2.68463	2.64115	2.84906	1.26061	1.22774	1.19363
16.167	1.72034	1.69067	1.88359	0.294836	0.261843	0.228552	1.71975	1.69008	1.883	0.294246	0.261253	0.227963	1.75202	1.72235	1.91527	0.326517	0.293523	0.260233	2.54476	2.51509	2.70801	1.11926	1.08627	1.05298	2.59184	2.56217	2.75509	1.16634	1.13335	1.10006	2.69161	2.66194	2.85486	1.26611	1.23311	1.19982
16.3337	1.72413	1.69426	1.89984	0.297173	0.264058	0.231593	1.72315	1.69327	1.89885	0.296189	0.263074	0.230609	1.75575	1.72588	1.93146	0.328797	0.295681	0.263216	2.55055	2.52068	2.72625	1.12359	1.09047	1.05801	2.59757	2.5677	2.77327	1.17061	1.1375	1.10503	2.69857	2.6687	2.87427	1.27161	1.2385	1.20603
16.5003	1.72784	1.69784	1.90225	0.299477	0.266228	0.234593	1.71496	1.68496	1.88937	0.286596	0.253347	0.221712	1.75953	1.72953	1.93395	0.331173	0.297924	0.266289	2.55629	2.52629	2.7307	1.12793	1.09468	1.06305	2.60327	2.57327	2.77768	1.17491	1.14166	1.11002	2.70548	2.67548	2.87989	1.27712	1.24387	1.21223
16.667	1.73153	1.70136	1.9046	0.311139	0.26833	0.237518	1.71855	1.68838	1.89162	0.29816	0.25535	0.224539	1.76335	1.73317	1.93642	0.342958	0.300148	0.269336	2.56211	2.53193	2.73518	1.14172	1.09891	1.0681	2.60901	2.57884	2.78209	1.18863	1.14582	1.115	2.71246	2.68229	2.88554	1.29207	1.24926	1.21845
16.8337	1.7351	1.70474	1.90684	0.313143	0.27032	0.240332	1.72197	1.69162	1.89371	0.300015	0.257192	0.227204	1.7671	1.73674	1.93883	0.345137	0.302315	0.272327	2.5679	2.53754	2.73963	1.14594	1.10311	1.07313	2.61477	2.58441	2.78651	1.19281	1.14999	1.12	2.71944	2.68909	2.89118	1.29748	1.25466	1.22467
17.0003	1.75282	1.70832	1.9093	0.315328	0.272494	0.243328	1.73949	1.69499	1.89598	0.302003	0.259168	0.230002	1.78483	1.74033	1.94131	0.347336	0.304501	0.275335	2.58769	2.54319	2.74417	1.1502	1.10736	1.0782	2.63448	2.58998	2.79096	1.19699	1.15415	1.12499	2.74033	2.69583	2.89681	1.30284	1.26001	1.23084
17.167	1.75638	1.71184	1.91171	0.317474	0.274627	0.246279	1.74282	1.69828	1.89815	0.303913	0.261066	0.232718	1.78846	1.74393	1.94379	0.349558	0.306711	0.278363	2.59333	2.5488	2.74866	1.15443	1.11158	1.08323	2.64007	2.59554	2.7954	1.20117	1.15832	1.12997	2.74713	2.70259	2.90246	1.30822	1.26538	1.23703
17.3337	1.75989	1.71536	1.91406	0.319581	0.276723	0.249199	1.74612	1.70159	1.90029	0.30581	0.262953	0.235429	1.79206	1.74753	1.94623	0.351749	0.308892	0.281368	2.59895	2.55441	2.75312	1.15864	1.11578	1.08826	2.64567	2.60114	2.79985	1.20536	1.16251	1.13498	2.75389	2.70936	2.90807	1.31359	1.27073	1.2432
17.5004	1.7634	1.71888	1.91646	0.321673	0.28861	0.252095	1.74943	1.70491	1.90249	0.307706	0.274644	0.238128	1.79565	1.75112	1.9487	0.353919	0.320856	0.284341	2.60462	2.56009	2.75767	1.16289	1.12983	1.09331	2.65128	2.60675	2.80433	1.20955	1.17649	1.13997	2.76069	2.71617	2.91375	1.31897	1.2859	1.24939
17.667	1.76694	1.7353	1.91886	0.323793	0.290616	0.25503	1.75278	1.72114	1.9047	0.309632	0.276455	0.240869	1.79921	1.76756	1.95113	0.356061	0.322884	0.287298	2.61027	2.57863	2.76219	1.16712	1.13395	1.09836	2.65687	2.62522	2.80879	1.21372	1.18054	1.14496	2.76747	2.73583	2.91939	1.32432	1.29115	1.25556
17.8337	1.77043	1.73864	1.93371	0.325854	0.292563	0.266085	1.75613	1.72434	1.91941	0.311555	0.278264	0.251786	1.79243	1.76064	1.95572	0.347856	0.314566	0.288088	2.61592	2.58413	2.7792	1.17135	1.13806	1.11158	2.66245	2.63066	2.82573	1.21787	1.18458	1.15811	2.77424	2.74245	2.93753	1.32967	1.29638	1.2699
18.0004	1.77391	1.74198	1.93593	0.327926	0.294506	0.268852	1.75945	1.72751	1.92147	0.313463	0.280044	0.25439	1.79608	1.76415	1.9581	0.350094	0.316675	0.29102	2.62158	2.58965	2.7836	1.1756	1.14218	1.11652	2.66804	2.63611	2.83006	1.22206	1.18864	1.16298	2.781	2.74907	2.94303	1.33502	1.3016	1.27595
18.167	1.77738	1.74531	1.9381	0.329983	0.296439	0.2716	1.76282	1.73076	1.92355	0.315428	0.281884	0.257045	1.79969	1.76763	1.96042	0.352301	0.318758	0.293918	2.62724	2.59517	2.78796	1.17984	1.1463	1.12146	2.67362	2.64155	2.83435	1.22622	1.19268	1.16784	2.77974	2.74767	2.94046	1.33234	1.2988	1.27396
18.3337	1.78082	1.74858	1.94024	0.340586	0.298321	0.274303	1.76618	1.73393	1.92559	0.325939	0.283674	0.259657	1.80327	1.77102	1.96268	0.363033	0.320768	0.296751	2.63288	2.60063	2.79229	1.19264	1.15038	1.12636	2.67924	2.647	2.83866	1.23901	1.19674	1.17272	2.78661	2.75437	2.94603	1.34638	1.30411	1.28009
18.5004	1.79719	1.75189	1.94245	0.342522	0.300241	0.277042	1.78238	1.73708	1.92764	0.32771	0.28543	0.26223	1.81988	1.77458	1.96513	0.365206	0.322926	0.299726	2.65138	2.60608	2.79664	1.19671	1.15443	1.13123	2.69775	2.65245	2.843	1.24307	1.20079	1.17759	2.80637	2.76107	2.95163	1.3517	1.30942	1.28622
18.667	1.80055	1.75521	1.94467	0.344473	0.302191	0.279801	1.7856	1.74026	1.92971	0.32952	0.287238	0.264849	1.82343	1.77809	1.96754	0.367351	0.325069	0.302679	2.65683	2.61149	2.80095	1.20075	1.15847	1.13608	2.70318	2.65785	2.8473	1.24711	1.20482	1.18243	2.81308	2.76775	2.9572	1.35701	1.31473	1.29234
18.8337	1.80385	1.75852	1.94682	0.346369	0.304074	0.282503	1.78884	1.7435	1.9318	0.331356	0.289061	0.267489	1.82696	1.78163	1.96993	0.369481	0.327186	0.305615	2.66237	2.61703	2.80533	1.20489	1.16259	1.14102	2.70867	2.66333	2.85163	1.25119	1.20889	1.18732	2.8198	2.77447	2.96277	1.36232	1.32002	1.29845
19.0004	1.80721	1.76187	1.94906	0.348329	0.306029	0.285253	1.79199	1.74665	1.93384	0.333112	0.290811	0.270036	1.83045	1.78512	1.9723	0.371577	0.329276	0.3085	2.66787	2.62254	2.80973	1.209	1.1667	1.14592	2.71411	2.66877	2.85596	1.25523	1.21293	1.19216	2.82651	2.78117	2.96836	1.36763	1.32533	1.30456
19.167	1.8003	1.76695	1.94104	0.340031	0.297688	0.277751	1.79514	1.76179	1.93588	0.334874	0.292531	0.272594	1.83396	1.80061	1.9747	0.373691	0.331348	0.311411	2.6734	2.64005	2.81414	1.21313	1.17079	1.15085	2.71949	2.68614	2.86023	1.25922	1.21688	1.19694	2.83321	2.79986	2.97396	1.37295	1.33061	1.31067
19.3337	1.80367	1.77022	1.94334	0.342025	0.308607	0.28055	1.79829	1.76484	1.93796	0.336648	0.30323	0.275173	1.83736	1.80391	1.97703	0.375715	0.342297	0.31424	2.67891	2.64546	2.81858	1.21727	1.18385	1.15579	2.72501	2.69156	2.86468	1.26337	1.22995	1.20189	2.83989	2.80644	2.97956	1.37825	1.34483	1.31677
19.5004	1.80712	1.7735	1.95701	0.344057	0.310498	0.290843	1.80148	1.76786	1.95137	0.338421	0.304863	0.285207	1.84087	1.80725	1.99076	0.377811	0.344252	0.324596	2.68438	2.65076	2.83427	1.22132	1.18776	1.16811	2.73043	2.69681	2.88032	1.26737	1.23381	1.21415	2.84661	2.81299	2.9965	1.38355	1.34999	1.33033
19.6671	1.81051	1.77674	1.95913	0.346011	0.312353	0.293528	1.80466	1.77088	1.95328	0.340157	0.306499	0.287674	1.84435	1.81057	1.99297	0.37985	0.346191	0.327366	2.68982	2.65605	2.83845	1.22532	1.19167	1.17284	2.73586	2.70208	2.88448	1.27136	1.2377	1.21888	2.85333	2.81955	3.00195	1.38883	1.35517	1.33634
19.8337	1.81394	1.78004	1.96133	0.348027	0.31425	0.296234	1.80784	1.77393	1.95522	0.341922	0.308144	0.290129	1.84784	1.81394	1.99523	0.381928	0.348151	0.330135	2.69532	2.66142	2.84271	1.22941	1.19563	1.17761	2.74121	2.70731	2.8886	1.2753	1.24152	1.22351	2.86003	2.82612	3.00741	1.39411	1.36034	1.34232
20.0004	1.81735	1.78332	1.9635	0.357814	0.316131	0.298909	1.80147	1.76744	1.94762	0.341929	0.300246	0.283024	1.85126	1.81723	1.99741	0.391725	0.350042	0.33282	2.70079	2.66675	2.84693	1.24125	1.19956	1.18234	2.74666	2.71262	2.89281	1.28712	1.24543	1.22821	2.86673	2.83269	3.01287	1.40719	1.3655	1.34828
20.1671	1.83256	1.78659	1.96568	0.359699	0.318037	0.301607	1.8165	1.77053	1.94962	0.343644	0.301982	0.285553	1.86659	1.82062	1.99971	0.393729	0.352067	0.335637	2.7181	2.67213	2.85122	1.24524	1.20358	1.18715	2.76375	2.71778	2.89687	1.29089	1.24923	1.2328	2.88518	2.83922	3.01831	1.41233	1.37066	1.35424
20.3337	1.83589	1.78992	1.96791	0.36163	0.319951	0.304376	1.81961	1.77364	1.95163	0.34535	0.303671	0.288095	1.86989	1.82392	2.00191	0.39563	0.353951	0.338376	2.72333	2.67736	2.85535	1.24907	1.20739	1.19182	2.76906	2.72309	2.90108	1.2948	1.25312	1.23755	2.89176	2.84579	3.02378	1.4175	1.37583	1.36025
20.5004	1.83915	1.79316	1.97005	0.363462	0.321767	0.307019	1.82269	1.77671	1.9536	0.347008	0.305313	0.290565	1.87321	1.82722	2.00411	0.397523	0.355828	0.34108	2.7287	2.68272	2.85961	1.25302	1.21132	1.19657	2.77425	2.72826	2.90515	1.29856	1.25687	1.24212	2.89834	2.85235	3.02924	1.42265	1.38096	1.36621
20.6671	1.84241	1.80753	1.97223	0.365298	0.323602	0.309643	1.82582	1.79094	1.95564	0.348709	0.307014	0.293055	1.8765	1.84162	2.00632	0.399389	0.357694	0.343735	2.73398	2.6991	2.8638	1.25687	1.21517	1.20121	2.77947	2.74459	2.90929	1.30235	1.26066	1.2467	2.90489	2.87	3.03471	1.42777	1.38608	1.37212
20.8337	1.84568	1.81066	1.97439	0.367139	0.325455	0.31225	1.82894	1.79393	1.95765	0.350403	0.308719	0.295514	1.87116	1.83615	1.99987	0.392624	0.350941	0.337736	2.73933	2.70431	2.86804	1.26079	1.2191	1.2059	2.78466	2.74965	2.91337	1.30612	1.26444	1.25123	2.91145	2.87644	3.04016	1.43291	1.39123	1.37802
21.0004	1.84897	1.81382	1.97658	0.369009	0.33555	0.314887	1.83204	1.7969	1.95965	0.35208	0.318621	0.297958	1.87461	1.83947	2.00222	0.394653	0.361194	0.340531	2.74449	2.70935	2.8721	1.26453	1.23107	1.21041	2.78992	2.75478	2.91753	1.30996	1.27651	1.25584	2.91803	2.88288	3.04564	1.43807	1.40461	1.38395
21.1671	1.85223	1.81694	1.989	0.370846	0.337263	0.32429	1.83515	1.79986	1.97191	0.353766	0.320183	0.307209	1.878	1.84271	2.01477	0.396617	0.363034	0.35006	2.74979	2.7145	2.88656	1.26841	1.23483	1.22185	2.79526	2.75997	2.93203	1.31388	1.28029	1.26732	2.92461	2.88931	3.06137	1.44322	1.40964	1.39667
21.3338	1.8555	1.82008	1.99106	0.372712	0.339013	0.326833	1.83824	1.80282	1.9738	0.355453	0.321754	0.309574	1.88138	1.84596	2.01694	0.398595	0.364896	0.352716	2.75506	2.71965	2.89062	1.27228	1.23858	1.2264	2.80046	2.76504	2.93602	1.31768	1.28398	1.2718	2.93113	2.89571	3.06669	1.44835	1.41465	1.40247
21.5004	1.85876	1.8232	1.99311	0.381743	0.340742	0.329367	1.84133	1.80578	1.97568	0.36432	0.323319	0.311944	1.88479	1.84923	2.01913	0.40777	0.36677	0.355394	2.76031	2.72475	2.89466	1.28329	1.24229	1.23092	2.80557	2.77002	2.93992	1.32856	1.28756	1.27618	2.93766	2.9021	3.07201	1.46064	1.41964	1.40827
21.6671	1.87287	1.82632	1.99514	0.383439	0.342467	0.331888	1.85529	1.80874	1.97756	0.365856	0.324884	0.314305	1.89902	1.85248	2.02129	0.409592	0.36862	0.358041	2.77632	2.72978	2.89859	1.28689	1.24592	1.23534	2.82154	2.77499	2.94381	1.33211	1.29113	1.28056	2.95507	2.90853	3.07735	1.46564	1.42467	1.41409
21.8338	1.87598	1.82943	1.99718	0.385159	0.344119	0.334347	1.85825	1.8117	1.97945	0.367425	0.326385	0.316613	1.9023	1.85575	2.0235	0.411477	0.370438	0.360665	2.78132	2.73477	2.90252	1.29049	1.24945	1.23968	2.82659	2.78004	2.94779	1.33577	1.29473	1.28496	2.96146	2.91491	3.08266	1.47064	1.4296	1.41983
22.0004	1.87909	1.83254	1.99922	0.386835	0.345806	0.336838	1.8612	1.81465	1.98134	0.368948	0.327919	0.318952	1.90557	1.85902	2.02571	0.413319	0.37229	0.363323	2.78636	2.73981	2.90649	1.2941	1.25308	1.24411	2.83167	2.78512	2.95181	1.33942	1.29839	1.28942	2.96785	2.9213	3.08799	1.4756	1.43457	1.4256
22.1671	1.88219	1.83564	2.00126	0.388571	0.347469	0.339332	1.86416	1.8176	1.98322	0.370536	0.329435	0.321298	1.90884	1.86228	2.0279	0.415214	0.374113	0.365976	2.79129	2.74473	2.91035	1.29766	1.25656	1.24843	2.83676	2.7902	2.95582	1.34313	1.30203	1.29389	2.97431	2.92775	3.09337	1.48068	1.43958	1.43144
22.3338	1.8853	1.84896	2.00329	0.390268	0.349143	0.341798	1.86711	1.83078	1.98511	0.372081	0.330956	0.323611	1.9121	1.87576	2.0301	0.417069	0.375944	0.3686	2.78903	2.75269	2.90702	1.294	1.25287	1.24553	2.84168	2.80534	2.95967	1.34664	1.30552	1.29817	2.98069	2.94436	3.09869	1.48566	1.44454	1.43719
22.5005	1.88841	1.85195	2.00534	0.391943	0.350833	0.344252	1.87006	1.83361	1.987	0.373596	0.332485	0.325905	1.91536	1.87891	2.0323	0.418899	0.377789	0.371208	2.7941	2.75764	2.91103	1.29763	1.25652	1.24994	2.8466	2.81015	2.96354	1.35014	1.30903	1.30245	2.98706	2.95061	3.104	1.4906	1.44949	1.44291
22.6671	1.88321	1.84663	1.99908	0.3853	0.351774	0.344674	1.87301	1.83643	1.98889	0.375102	0.341576	0.334476	1.91862	1.88204	2.0345	0.420713	0.387187	0.380087	2.79924	2.76266	2.91511	1.30133	1.2678	1.2607	2.85153	2.81495	2.96741	1.35362	1.3201	1.313	2.99337	2.9568	3.10925	1.49547	1.46194	1.45484
22.8338	1.88639	1.84969	2.01046	0.387057	0.353412	0.34714	1.87595	1.83925	2.00001	0.376612	0.342967	0.336695	1.92188	1.88518	2.04594	0.422539	0.388894	0.382622	2.80419	2.76749	2.92826	1.30486	1.27121	1.26494	2.85648	2.81978	2.98054	1.35715	1.3235	1.31723	2.99977	2.96307	3.12383	1.50043	1.46678	1.46051
23.0005	1.88957	1.85275	2.01246	0.39543	0.355078	0.349594	1.87886	1.84204	2.00175	0.384719	0.344367	0.338883	1.92512	1.8883	2.04801	0.43098	0.390629	0.385145	2.80929	2.77247	2.93218	1.31515	1.2748	1.26931	2.86131	2.82449	2.98421	1.36717	1.32682	1.32134	3.00607	2.96925	3.12896	1.51193	1.47158	1.46609
23.1671	1.89276	1.85583	2.01449	0.397107	0.356754	0.352079	1.87404	1.8371	1.99577	0.378383	0.33803	0.333356	1.92837	1.89143	2.05009	0.432708	0.392355	0.387681	2.8143	2.77736	2.93603	1.31864	1.27829	1.27361	2.86616	2.82923	2.98789	1.37051	1.33015	1.32548	3.01241	2.97548	3.13414	1.51676	1.4764	1.47173
23.3338	1.90576	1.85885	2.01647	0.39871	0.358375	0.354519	1.88691	1.84	1.99762	0.379861	0.339526	0.33567	1.94148	1.89457	2.05219	0.434426	0.394091	0.390235	2.82915	2.78223	2.93985	1.32209	1.28176	1.2779	2.8809	2.83399	2.99161	1.37385	1.33351	1.32966	3.02854	2.98163	3.13925	1.52149	1.48115	1.4773
23.5005	1.9088	1.86188	2.01847	0.400317	0.359992	0.356944	1.8898	1.84289	1.99948	0.381323	0.340998	0.33795	1.93719	1.89028	2.04687	0.428714	0.388389	0.385341	2.83403	2.78712	2.94371	1.32555	1.28523	1.28218	2.88564	2.83873	2.99531	1.37716	1.33684	1.33379	3.03471	2.9878	3.14439	1.52623	1.48591	1.48286
23.6671	1.91185	1.86495	2.0205	0.401928	0.361601	0.359403	1.89272	1.84582	2.00136	0.382793	0.342466	0.340268	1.94038	1.89348	2.04903	0.430459	0.390132	0.387934	2.83882	2.79192	2.94747	1.3289	1.28857	1.28637	2.89023	2.84333	2.99888	1.38031	1.33998	1.33778	3.04088	2.99398	3.14953	1.53096	1.49063	1.48843
23.8338	1.9149	1.87747	2.02251	0.403568	0.363251	0.361871	1.89561	1.85818	2.00322	0.38428	0.343962	0.342582	1.94359	1.90616	2.0512	0.432257	0.39194	0.390559	2.84368	2.80624	2.95128	1.33234	1.29203	1.29065	2.89499	2.85756	3.0026	1.38366	1.34335	1.34197	3.047	3.00957	3.15461	1.53567	1.49536	1.49398
24.0005	1.91794	1.8804	2.02452	0.405195	0.364912	0.364314	1.89856	1.86103	2.00515	0.385821	0.345538	0.34494	1.94676	1.90922	2.05334	0.434019	0.393736	0.393138	2.84849	2.81096	2.95508	1.33575	1.29547	1.29487	2.89961	2.86207	3.00619	1.38687	1.34658	1.34599	3.05319	3.01565	3.15978	1.54045	1.50017	1.49957
24.1671	1.92096	1.8833	2.02651	0.406843	0.37356	0.372469	1.90147	1.86381	2.00702	0.387353	0.35407	0.352979	1.94995	1.91228	2.0555	0.435831	0.402549	0.401457	2.85315	2.81549	2.9587	1.33904	1.30575	1.30466	2.90421	2.86655	3.00976	1.3901	1.35681	1.35572	3.05938	3.02171	3.16492	1.54526	1.51198	1.51088
24.3338	1.92397	1.88618	2.02849	0.414593	0.375072	0.374797	1.9044	1.86661	2.00892	0.395018	0.355497	0.355223	1.95314	1.91535	2.05766	0.443759	0.404238	0.403964	2.85789	2.8201	2.96241	1.34851	1.30899	1.30871	2.9089	2.87111	3.01342	1.39952	1.36	1.35972	3.06551	3.02772	3.17002	1.55613	1.51661	1.51633
24.5005	1.92697	1.88904	2.03876	0.416098	0.376582	0.377122	1.90725	1.86932	2.01904	0.396382	0.356866	0.357406	1.95631	1.91838	2.0681	0.445441	0.405925	0.406465	2.86254	2.82461	2.97433	1.35167	1.31215	1.31269	2.91363	2.8757	3.02542	1.40276	1.36325	1.36379	3.06688	3.02896	3.17867	1.55602	1.5165	1.51704
24.6672	1.93001	1.89195	2.04065	0.417578	0.378133	0.379471	1.91012	1.87206	2.02076	0.397694	0.358249	0.359587	1.95948	1.92141	2.07012	0.447046	0.407601	0.408939	2.86722	2.82916	2.97786	1.35479	1.31535	1.31668	2.91807	2.88001	3.02871	1.40564	1.3662	1.36754	3.07312	3.03506	3.18376	1.56069	1.52125	1.52258
24.8338	1.94198	1.89476	2.04246	0.419035	0.379584	0.381729	1.92201	1.87479	2.02249	0.399065	0.359614	0.361759	1.97169	1.92447	2.07217	0.448745	0.409294	0.411439	2.88101	2.83378	2.98148	1.35806	1.31861	1.32075	2.93163	2.8844	3.0321	1.40868	1.36923	1.37137	3.08826	3.04103	3.18873	1.56531	1.52586	1.528
25.0005	1.94486	1.89763	2.04433	0.420585	0.381124	0.384045	1.92473	1.87749	2.02419	0.400451	0.36099	0.36391	1.97476	1.92752	2.07422	0.450481	0.41102	0.41394	2.88556	2.83832	2.98502	1.36128	1.32182	1.32474	2.93613	2.8889	3.0356	1.41185	1.37239	1.37531	3.09426	3.04702	3.19372	1.56998	1.53052	1.53344
25.1672	1.94773	1.90047	2.04617	0.422085	0.382632	0.386355	1.92747	1.88021	2.02591	0.401823	0.362371	0.366094	1.97786	1.93061	2.07631	0.452218	0.412766	0.416488	2.89005	2.84279	2.98849	1.3644	1.32495	1.32867	2.94058	2.89332	3.03902	1.41493	1.37548	1.3792	3.10028	3.05303	3.19873	1.57464	1.53518	1.53891
25.3338	1.95063	1.91222	2.04807	0.423663	0.384163	0.388661	1.93024	1.89183	2.02769	0.403279	0.363779	0.368276	1.98089	1.94248	2.07833	0.453925	0.414424	0.418922	2.89448	2.85607	2.99193	1.36752	1.32802	1.33252	2.94497	2.90656	3.04241	1.41801	1.37851	1.38301	3.1063	3.06789	3.20375	1.57934	1.53984	1.54434
25.5005	1.95351	1.915	2.04996	0.425166	0.38569	0.391011	1.9265	1.88799	2.02295	0.398155	0.358679	0.364	1.98388	1.94537	2.08033	0.455536	0.41606	0.421381	2.89899	2.86048	2.99544	1.37064	1.33117	1.33649	2.94929	2.91078	3.04574	1.42094	1.38147	1.38679	3.11238	3.07387	3.20883	1.58403	1.54456	1.54988
25.6672	1.94955	1.91094	2.04501	0.419875	0.38687	0.391667	1.92926	1.89066	2.02473	0.399594	0.366589	0.371386	1.98687	1.94827	2.08233	0.457199	0.424194	0.428991	2.90347	2.86487	2.99893	1.3738	1.3408	1.34559	2.95366	2.91506	3.04912	1.42399	1.39098	1.39578	3.11836	3.07976	3.21382	1.58869	1.55569	1.56048
25.8339	1.95252	1.91385	2.04701	0.427115	0.3884	0.394033	1.93203	1.89336	2.02653	0.406627	0.367912	0.373545	1.98354	1.94487	2.07803	0.458135	0.41942	0.425053	2.90791	2.86924	3.0024	1.38251	1.34379	1.34942	2.95795	2.91928	3.05245	1.43255	1.39383	1.39947	3.12432	3.08565	3.21881	1.59892	1.5602	1.56583
26.0005	1.95554	1.91678	2.04903	0.42874	0.389991	0.396453	1.93484	1.89608	2.02833	0.408039	0.36929	0.375752	1.98669	1.94792	2.08018	0.459887	0.421138	0.427601	2.91241	2.87364	3.0059	1.38561	1.34686	1.35332	2.96229	2.92352	3.05578	1.43549	1.39674	1.4032	3.13024	3.09148	3.22373	1.60344	1.56469	1.57115
26.1672	1.96685	1.9196	2.05836	0.430244	0.391483	0.398731	1.94597	1.89872	2.03748	0.409363	0.370603	0.37785	1.99824	1.95098	2.08975	0.461629	0.422868	0.430116	2.92515	2.87789	3.01666	1.38854	1.34978	1.35703	2.97503	2.92777	3.06654	1.43842	1.39966	1.40691	3.14462	3.09737	3.23613	1.60801	1.56925	1.5765
26.3339	1.96965	1.92239	2.06016	0.431741	0.392991	0.401056	1.94861	1.90136	2.03912	0.410702	0.371952	0.380017	2.00128	1.95402	2.09179	0.46337	0.42462	0.432685	2.92941	2.88216	3.01992	1.3915	1.35275	1.36082	2.97922	2.93196	3.06973	1.44131	1.40256	1.41062	3.15042	3.10317	3.24093	1.61251	1.57376	1.58183
26.5005	1.9724	1.92514	2.06193	0.433146	0.39444	0.403324	1.95123	1.90397	2.04076	0.411973	0.373267	0.382151	2.00423	1.95697	2.09376	0.464976	0.426269	0.435154	2.93375	2.88649	3.02328	1.39449	1.35579	1.36467	2.98345	2.93619	3.07298	1.4442	1.40549	1.41438	3.15628	3.10902	3.24581	1.61703	1.57832	1.5872
26.6672	1.97508	1.9361	2.0636	0.434489	0.395819	0.405547	1.95385	1.91488	2.04238	0.413262	0.374593	0.38432	2.00724	1.96826	2.09576	0.466645	0.427975	0.437702	2.93797	2.899	3.0265	1.39738	1.35871	1.36844	2.98765	2.94868	3.07618	1.44706	1.40839	1.41812	3.16202	3.12304	3.25054	1.62143	1.58276	1.59249
26.8339	1.97788	1.93881	2.06538	0.436002	0.397338	0.407812	1.95652	1.91745	2.04402	0.414647	0.375984	0.386458	2.01025	1.97118	2.09775	0.468377	0.429714	0.440188	2.94222	2.90315	3.02972	1.40034	1.36168	1.37215	2.99188	2.95281	3.07938	1.45	1.41134	1.42181	3.16789	3.12882	3.25539	1.62601	1.58735	1.59782
27.0005	1.98071	1.94156	2.06725	0.437599	0.398871	0.415022	1.95911	1.91995	2.04565	0.415995	0.377267	0.393419	2.01324	1.97409	2.09978	0.470128	0.4314	0.447552	2.94641	2.90725	3.03295	1.4033	1.36457	1.38072	2.99597	2.95682	3.08251	1.45286	1.41413	1.43028	3.17361	3.13445	3.26015	1.6305	1.59177	1.60792
27.1672	1.98352	1.94428	2.06908	0.444308	0.406374	0.417264	1.9617	1.92246	2.04726	0.422489	0.384555	0.395444	2.01623	1.97699	2.10179	0.477016	0.439083	0.449972	2.95059	2.91135	3.03615	1.41138	1.37344	1.38433	3.0001	2.96086	3.08565	1.46088	1.42295	1.43384	3.17932	3.14008	3.26487	1.6401	1.60217	1.61306
27.3339	1.98618	1.94685	2.07073	0.445558	0.407688	0.419387	1.96422	1.92489	2.04877	0.423594	0.385724	0.397422	2.01924	1.97991	2.10378	0.478611	0.440741	0.45244	2.9547	2.91537	3.03925	1.41407	1.3762	1.3879	3.00417	2.96484	3.08872	1.46355	1.42568	1.43738	3.18506	3.14573	3.26961	1.64444	1.60657	1.61827
27.5006	1.99661	1.94947	2.07926	0.446997	0.409044	0.421602	1.97451	1.92737	2.05716	0.424896	0.386943	0.399501	2.02988	1.98274	2.11253	0.480266	0.442313	0.454872	2.96656	2.91941	3.0492	1.41694	1.37899	1.39155	3.01587	2.96873	3.09852	1.46626	1.4283	1.44086	3.19848	3.15134	3.28112	1.64886	1.61091	1.62347
27.6672	1.99927	1.95209	2.08091	0.448444	0.410462	0.423801	1.97699	1.92982	2.05864	0.426171	0.388188	0.401528	2.03276	1.98559	2.11441	0.48194	0.443958	0.457297	2.97064	2.92346	3.05228	1.41981	1.38183	1.39517	3.01985	2.97267	3.10149	1.46903	1.43104	1.44438	3.20404	3.15686	3.28568	1.65322	1.61523	1.62857
27.8339	2.00205	1.95489	2.08274	0.449998	0.412083	0.426182	1.97938	1.93222	2.06007	0.427328	0.389414	0.403513	2.03019	1.98303	2.11088	0.478136	0.440222	0.45432	2.97465	2.92749	3.05534	1.4226	1.38469	1.39878	3.02381	2.97665	3.1045	1.47175	1.43384	1.44794	3.20959	3.16243	3.29028	1.65754	1.61962	1.63372
28.0006	2.00474	1.95758	2.08444	0.451436	0.413581	0.428492	1.97639	1.92923	2.05609	0.423086	0.385231	0.400142	2.03312	1.98596	2.11281	0.479813	0.441958	0.456869	2.97865	2.93149	3.05834	1.42534	1.38749	1.4024	3.02774	2.98058	3.10744	1.47444	1.43658	1.45149	3.21521	3.16804	3.2949	1.6619	1.62404	1.63896
28.1672	2.00176	1.96226	2.08048	0.447192	0.409415	0.425078	1.97896	1.93946	2.05769	0.424395	0.386618	0.40228	2.03599	1.99649	2.11472	0.481425	0.443647	0.45931	2.98265	2.94315	3.06137	1.42808	1.39031	1.40597	3.03163	2.99214	3.11036	1.47707	1.43929	1.45495	3.22075	3.18125	3.29947	1.66618	1.6284	1.64407
28.3339	2.00441	1.96482	2.0822	0.448604	0.410889	0.427348	1.98142	1.94183	2.05921	0.425622	0.387907	0.404365	2.03896	1.99936	2.11674	0.483152	0.445438	0.461896	2.98664	2.94705	3.06442	1.43083	1.39312	1.40958	3.03554	2.99595	3.11333	1.47974	1.44202	1.45848	3.22621	3.18662	3.304	1.67041	1.63269	1.64915
28.5006	2.00707	1.96743	2.0839	0.450036	0.412363	0.433919	1.98409	1.94445	2.06092	0.427055	0.389382	0.410938	2.0419	2.00226	2.11873	0.484866	0.447193	0.468749	2.99066	2.95101	3.06748	1.43362	1.39595	1.4175	3.03943	2.99978	3.11625	1.48239	1.44472	1.46627	3.23166	3.19202	3.30849	1.67462	1.63695	1.65851
28.6672	2.00977	1.97	2.08557	0.456105	0.419247	0.43609	1.98664	1.94686	2.06244	0.432969	0.396111	0.412954	2.0449	2.00513	2.1207	0.491235	0.454377	0.47122	2.99465	2.95488	3.07045	1.44098	1.40412	1.42097	3.04334	3.00357	3.11914	1.48967	1.45281	1.46966	3.23726	3.19749	3.31306	1.6836	1.64674	1.66358
28.8339	2.01962	1.97264	2.08737	0.457549	0.420742	0.438386	1.99624	1.94927	2.064	0.434177	0.39737	0.415015	2.05481	2.00783	2.12256	0.492739	0.455932	0.473576	3.0057	2.95872	3.07346	1.44364	1.40683	1.42447	3.05428	3.0073	3.12203	1.49221	1.4554	1.47305	3.24983	3.20285	3.31758	1.68776	1.65095	1.6686
29.0006	2.02212	1.97512	2.09508	0.458872	0.422082	0.440525	1.99864	1.95164	2.07161	0.435396	0.398606	0.417049	2.05767	2.01068	2.13064	0.494428	0.457638	0.476081	3.00957	2.96257	3.08254	1.44632	1.40953	1.42798	3.05807	3.01107	3.13103	1.49482	1.45803	1.47648	3.25517	3.20817	3.32813	1.69192	1.65513	1.67357
29.1672	2.02469	1.97767	2.0967	0.460305	0.42351	0.442778	2.00105	1.95403	2.07306	0.43667	0.399876	0.419144	2.06052	2.0135	2.13253	0.496139	0.459344	0.478613	3.01342	2.9664	3.08543	1.44903	1.41224	1.43151	3.0618	3.01478	3.13381	1.49742	1.46062	1.47989	3.26045	3.21343	3.33246	1.69607	1.65927	1.67854
29.3339	2.02731	1.9803	2.09831	0.461748	0.424919	0.445051	2.00341	1.9564	2.07441	0.437848	0.401019	0.421151	2.06326	2.01625	2.13426	0.497698	0.460869	0.481001	3.0173	2.97029	3.0883	1.45174	1.41491	1.43504	3.06556	3.01855	3.13655	1.49999	1.46316	1.4833	3.2657	3.21869	3.33669	1.70014	1.66331	1.68344
29.5006	2.02985	1.98985	2.09984	0.463115	0.42627	0.447194	2.00586	1.96587	2.07586	0.439129	0.402284	0.423209	2.06602	2.02603	2.13602	0.499291	0.462446	0.48337	3.02119	2.9812	3.09119	1.45446	1.41762	1.43854	3.06934	3.02934	3.13933	1.5026	1.46576	1.48668	3.27098	3.23099	3.34098	1.70425	1.66741	1.68833
29.6673	2.03238	1.99223	2.10136	0.464474	0.427653	0.449367	2.00826	1.96811	2.07724	0.440355	0.403534	0.425248	2.06406	2.02391	2.13304	0.496149	0.459328	0.481042	3.02507	2.98492	3.09405	1.45716	1.42034	1.44206	3.0731	3.03295	3.14208	1.50519	1.46837	1.49008	3.2763	3.23615	3.34528	1.7084	1.67158	1.69329
29.8339	2.03474	1.99458	2.1028	0.465735	0.428917	0.451449	2.01053	1.97037	2.07859	0.441525	0.404707	0.427239	2.06687	2.02672	2.13493	0.497871	0.461053	0.483585	3.02886	2.98871	3.09692	1.45986	1.42304	1.44557	3.07677	3.03661	3.14483	1.50777	1.47095	1.49348	3.28151	3.24135	3.34957	1.71251	1.67569	1.69822
30.0006	2.03726	1.99701	2.10435	0.467119	0.430304	0.453643	2.01279	1.97254	2.07988	0.442648	0.405834	0.429173	2.06973	2.02949	2.13682	0.49959	0.462776	0.486114	3.03272	2.99248	3.09981	1.46258	1.42577	1.4491	3.08051	3.04026	3.1476	1.51037	1.47355	1.49689	3.28675	3.24651	3.35385	1.71662	1.6798	1.70314
30.1673	2.04624	1.99947	2.1059	0.472626	0.431722	0.45964	2.02154	1.97477	2.0812	0.447924	0.40702	0.434938	2.079	2.03224	2.13867	0.505391	0.464486	0.492405	3.04302	2.99625	3.10268	1.4694	1.4285	1.45642	3.09069	3.04392	3.15035	1.51707	1.47617	1.50409	3.29847	3.25171	3.35814	1.72486	1.68396	1.71188
30.3339	2.04861	2.00186	2.1129	0.473904	0.437934	0.461704	2.02371	1.97695	2.088	0.449001	0.413032	0.436802	2.08165	2.03489	2.14594	0.506938	0.470969	0.494739	3.04676	3	3.11105	1.47205	1.43608	1.45985	3.0943	3.04755	3.15859	1.5196	1.48363	1.5074	3.30188	3.25512	3.36617	1.72717	1.6912	1.71497
30.5006	2.05094	2.00415	2.11424	0.475082	0.439119	0.463675	2.02181	1.97502	2.0851	0.44595	0.409986	0.434542	2.08439	2.0376	2.14768	0.508528	0.472565	0.497121	3.05055	3.00376	3.11385	1.47469	1.43873	1.46328	3.09795	3.05116	3.16124	1.52209	1.48613	1.51068	3.3071	3.26031	3.37039	1.73124	1.69528	1.71983
30.6673	2.05327	2.00652	2.11559	0.476315	0.440329	0.465694	2.02409	1.97735	2.08641	0.447137	0.411151	0.436516	2.08706	2.04031	2.14938	0.510105	0.474118	0.499483	3.0543	3.00756	3.11662	1.47735	1.44136	1.46673	3.10157	3.05483	3.16389	1.52462	1.48863	1.514	3.31228	3.26553	3.3746	1.73533	1.69934	1.7247
30.834	2.0512	2.01113	2.11263	0.473154	0.437232	0.463369	2.02633	1.98625	2.08776	0.448283	0.412361	0.438498	2.08967	2.0496	2.15111	0.511627	0.475705	0.501842	3.05798	3.0179	3.11941	1.47993	1.44401	1.47015	3.10514	3.06506	3.16657	1.52709	1.49117	1.51731	3.31738	3.27731	3.37882	1.73934	1.70341	1.72955
31.0006	2.05364	2.01346	2.11404	0.474462	0.438535	0.465468	2.02864	1.98846	2.08904	0.449463	0.413536	0.440469	2.09223	2.05206	2.15264	0.513056	0.477129	0.504062	3.06176	3.02158	3.12216	1.48258	1.44665	1.47358	3.10881	3.06863	3.16921	1.52963	1.4937	1.52063	3.32261	3.28243	3.38301	1.74343	1.7075	1.73443
31.1673	2.05611	2.01584	2.1155	0.475801	0.439902	0.467622	2.03082	1.99055	2.09021	0.45051	0.414611	0.442332	2.09491	2.05463	2.1543	0.514593	0.478695	0.506415	3.06551	3.02524	3.1249	1.4852	1.4493	1.47702	3.11245	3.07218	3.17184	1.53214	1.49624	1.52396	3.32778	3.28751	3.38717	1.74747	1.71157	1.73929
31.334	2.05849	2.01816	2.11697	0.477115	0.441242	0.469726	2.03306	1.99273	2.09154	0.451685	0.415813	0.444296	2.09755	2.05722	2.15603	0.516175	0.480303	0.508786	3.06922	3.02889	3.1277	1.48785	1.45197	1.48046	3.11599	3.07566	3.17447	1.53462	1.49874	1.52723	3.33287	3.29254	3.39134	1.75149	1.71562	1.7441
31.5006	2.06674	2.02053	2.11845	0.478451	0.442583	0.471852	2.04112	1.99491	2.09283	0.452832	0.416965	0.446233	2.10589	2.05968	2.1576	0.517601	0.481733	0.511002	3.07873	3.03252	3.13044	1.49044	1.45457	1.48384	3.12544	3.07923	3.17715	1.53715	1.50129	1.53055	3.34382	3.29761	3.39553	1.75553	1.71966	1.74893
31.6673	2.0691	2.02296	2.12484	0.479787	0.44395	0.477395	2.04327	1.99713	2.09901	0.453955	0.418119	0.451563	2.10852	2.06239	2.16427	0.519213	0.483377	0.516821	3.08234	3.0362	3.13808	1.49303	1.45719	1.49063	3.12896	3.08282	3.1847	1.53965	1.50381	1.53726	3.34886	3.30273	3.4046	1.75955	1.72371	1.75716
31.834	2.07147	2.02539	2.12626	0.484744	0.445352	0.479487	2.04539	1.99931	2.10018	0.45866	0.419268	0.453404	2.11115	2.06507	2.16594	0.524423	0.485031	0.519166	3.08597	3.03989	3.14076	1.49925	1.45985	1.49399	3.12825	3.08217	3.18304	1.54152	1.50213	1.53627	3.35388	3.3078	3.40867	1.76715	1.72776	1.7619
32.0006	2.07367	2.02763	2.12757	0.485857	0.450827	0.481379	2.04758	2.00154	2.10148	0.459769	0.424739	0.45529	2.11005	2.06401	2.16395	0.522235	0.487205	0.517756	3.08961	3.04357	3.14351	1.5018	1.46677	1.49732	3.13188	3.08584	3.18578	1.54407	1.50904	1.53959	3.35896	3.31292	3.41286	1.77115	1.73612	1.76667
32.1673	2.0761	2.03006	2.12902	0.487181	0.452167	0.483491	2.04973	2.0037	2.10266	0.460816	0.425802	0.457126	2.11266	2.06663	2.16559	0.523745	0.488731	0.520055	3.09327	3.04724	3.1462	1.50436	1.46934	1.50067	3.1355	3.08947	3.18843	1.54659	1.51157	1.5429	3.36403	3.318	3.41696	1.77511	1.7401	1.77142
32.334	2.07836	2.03233	2.13028	0.488354	0.453349	0.48544	2.05186	2.00583	2.10377	0.46185	0.426846	0.458936	2.11525	2.06923	2.16717	0.525247	0.490243	0.522333	3.09688	3.05086	3.1488	1.50688	1.47187	1.50396	3.13906	3.09303	3.19098	1.54905	1.51405	1.54614	3.36908	3.32305	3.421	1.77908	1.74407	1.77616
32.5007	2.08078	2.04065	2.13174	0.489665	0.454677	0.487544	2.05394	2.0138	2.1049	0.462821	0.427832	0.4607	2.11787	2.07773	2.16883	0.526753	0.491764	0.524632	3.1005	3.06036	3.15146	1.50938	1.47439	1.50726	3.1426	3.10246	3.19356	1.55148	1.51649	1.54936	3.3741	3.33396	3.42506	1.78298	1.74799	1.78086
32.6673	2.08316	2.04296	2.13312	0.49091	0.455937	0.489569	2.05615	2.01596	2.10611	0.463901	0.428928	0.46256	2.12047	2.08027	2.17043	0.528218	0.493245	0.526877	3.10411	3.06392	3.15407	1.51186	1.47689	1.51052	3.14617	3.10597	3.19612	1.55392	1.51894	1.55257	3.37915	3.33895	3.42911	1.7869	1.75193	1.78556
32.834	2.08545	2.04514	2.13439	0.492066	0.457109	0.491508	2.05831	2.018	2.10725	0.464922	0.429965	0.464364	2.12313	2.08282	2.17207	0.529741	0.494784	0.529183	3.1078	3.06749	3.15674	1.51442	1.47946	1.51386	3.14977	3.10946	3.19872	1.55639	1.52143	1.55583	3.38417	3.34387	3.43312	1.79079	1.75583	1.79023
33.0007	2.09283	2.04737	2.13573	0.493262	0.458321	0.493491	2.0655	2.02004	2.10841	0.465936	0.430995	0.466164	2.13084	2.08538	2.17375	0.531275	0.496334	0.531504	3.11648	3.07102	3.15938	1.51691	1.48197	1.51714	3.15845	3.11299	3.20135	1.55888	1.52394	1.55911	3.39426	3.3488	3.43716	1.79469	1.75975	1.79492
33.1673	2.09495	2.0496	2.13707	0.494362	0.459438	0.498391	2.06758	2.02223	2.1097	0.466994	0.432069	0.471023	2.13329	2.08794	2.17541	0.532706	0.497782	0.536735	3.12007	3.07471	3.16218	1.51948	1.48455	1.52351	3.16188	3.11652	3.20399	1.56129	1.52636	1.56532	3.39917	3.35382	3.44129	1.79859	1.76366	1.80262
33.334	2.097	2.0517	2.14243	0.498578	0.460493	0.500119	2.06956	2.02425	2.11499	0.471135	0.43305	0.472675	2.13575	2.09045	2.18118	0.537328	0.499243	0.538869	3.12356	3.07825	3.16899	1.52513	1.48705	1.52668	3.16525	3.11994	3.21068	1.56682	1.52874	1.56836	3.40407	3.35876	3.4495	1.80564	1.76756	1.80718
33.5007	2.09908	2.05382	2.14353	0.499568	0.465445	0.501886	2.06891	2.02365	2.11336	0.469395	0.435272	0.471713	2.13821	2.09295	2.18266	0.538697	0.504574	0.541015	3.12717	3.08191	3.17162	1.52766	1.49353	1.52997	3.16869	3.12343	3.21314	1.56918	1.53506	1.5715	3.40896	3.3637	3.45341	1.80945	1.77533	1.81177
33.6673	2.10117	2.0559	2.14464	0.500523	0.466422	0.503621	2.07098	2.0257	2.11444	0.470328	0.436227	0.473427	2.14076	2.09548	2.18422	0.540107	0.506007	0.543206	3.13069	3.08541	3.17415	1.53004	1.49594	1.53314	3.17216	3.12689	3.21563	1.57152	1.53742	1.57462	3.41389	3.36862	3.45736	1.81325	1.77915	1.81634
33.834	2.10031	2.05501	2.14287	0.498518	0.464439	0.502416	2.07318	2.02788	2.11574	0.471387	0.437308	0.475286	2.14324	2.09794	2.1858	0.541446	0.507366	0.545344	3.13418	3.08888	3.17674	1.53239	1.49831	1.53628	3.17582	3.13052	3.21838	1.57403	1.53995	1.57792	3.41884	3.37354	3.4614	1.81705	1.78297	1.82095
34.0007	2.10272	2.06271	2.1443	0.499773	0.465709	0.504443	2.07525	2.03524	2.11683	0.472303	0.438238	0.476972	2.14566	2.10565	2.18723	0.542712	0.508647	0.547381	3.13763	3.09762	3.17921	1.53468	1.50062	1.53935	3.17934	3.13933	3.22091	1.57639	1.54233	1.58106	3.4238	3.38379	3.46537	1.82085	1.78678	1.82552
34.1673	2.10496	2.06489	2.1456	0.500873	0.466822	0.506295	2.07734	2.03728	2.11798	0.473256	0.439206	0.478678	2.14807	2.108	2.18871	0.54398	0.509929	0.549402	3.14123	3.10117	3.18187	1.53714	1.50309	1.54257	3.18286	3.14279	3.2235	1.57877	1.54472	1.58419	3.42873	3.38866	3.46937	1.82464	1.79059	1.83006
34.334	2.10726	2.06711	2.14701	0.502003	0.46798	0.508203	2.07939	2.03924	2.11913	0.474129	0.440106	0.480329	2.15052	2.11037	2.19027	0.545264	0.511241	0.551463	3.14477	3.10462	3.18452	1.53951	1.50549	1.54571	3.18626	3.14611	3.226	1.581	1.54698	1.5872	3.43367	3.39352	3.47342	1.82841	1.79439	1.83461
34.5007	2.11389	2.0693	2.14832	0.503095	0.469077	0.510074	2.08586	2.04127	2.12029	0.475063	0.441046	0.482042	2.1573	2.11271	2.19173	0.546508	0.512491	0.553487	3.15268	3.10809	3.18711	1.54189	1.50787	1.54887	3.1941	3.14951	3.22853	1.5833	1.54929	1.59028	3.443	3.39842	3.47744	1.83221	1.79819	1.83919
34.6674	2.11607	2.07152	2.14969	0.504225	0.47022	0.514635	2.08779	2.04324	2.12141	0.475945	0.44194	0.486355	2.15714	2.11258	2.19075	0.545287	0.511282	0.555697	3.15598	3.11142	3.18959	1.54413	1.51012	1.55454	3.19741	3.15286	3.23103	1.58557	1.55156	1.59598	3.44784	3.40328	3.48145	1.83599	1.80199	1.8464
34.834	2.11818	2.07363	2.15096	0.508063	0.471261	0.516371	2.08977	2.04522	2.12255	0.479648	0.442847	0.487957	2.15964	2.11509	2.19242	0.549522	0.512721	0.557831	3.15664	3.11209	3.18942	1.54652	1.50972	1.55483	3.20071	3.15616	3.23349	1.59059	1.55379	1.5989	3.45272	3.40816	3.48549	1.84259	1.80579	1.8509
35.0007	2.12026	2.07578	2.15565	0.508985	0.472289	0.518085	2.09177	2.04728	2.12715	0.48049	0.443793	0.48959	2.16199	2.1175	2.19737	0.550707	0.514011	0.559807	3.16015	3.11566	3.19553	1.54887	1.51217	1.55797	3.20401	3.15952	3.23939	1.59273	1.55603	1.60183	3.45754	3.41305	3.49292	1.84626	1.80957	1.85536
35.1674	2.12234	2.07791	2.15679	0.509899	0.476717	0.519796	2.09374	2.04931	2.12818	0.481293	0.448111	0.49119	2.16445	2.12003	2.1989	0.552012	0.518829	0.561909	3.16356	3.11913	3.19801	1.55112	1.51794	1.56102	3.2073	3.16287	3.24175	1.59486	1.56168	1.60476	3.46242	3.41799	3.49686	1.84997	1.81679	1.85987
35.334	2.12448	2.08008	2.15801	0.510828	0.477689	0.521538	2.09575	2.05135	2.12928	0.482097	0.448958	0.492807	2.16679	2.12239	2.20032	0.553138	0.519999	0.563848	3.16704	3.12264	3.20057	1.55339	1.52025	1.5641	3.2107	3.1663	3.24423	1.59705	1.56391	1.60776	3.46759	3.42319	3.50112	1.85394	1.8208	1.86465
35.5007	2.12667	2.08227	2.15929	0.511836	0.478704	0.523263	2.0978	2.05341	2.13042	0.482972	0.44984	0.494399	2.16931	2.12491	2.20193	0.554476	0.521344	0.565903	3.17038	3.12598	3.203	1.55555	1.52242	1.56698	3.21398	3.16959	3.2466	1.59915	1.56602	1.61058	3.47252	3.42812	3.50514	1.85769	1.82455	1.86911
35.6674	2.1288	2.08445	2.16046	0.512767	0.479644	0.525022	2.0998	2.05545	2.13146	0.483765	0.450642	0.49602	2.17169	2.12734	2.20335	0.555655	0.522532	0.56791	3.17392	3.12956	3.20558	1.55788	1.52476	1.57014	3.21729	3.17293	3.24895	1.60125	1.56813	1.61351	3.47745	3.43309	3.50911	1.86141	1.82829	1.87367
35.834	2.13087	2.09109	2.1617	0.513587	0.480529	0.526654	2.10177	2.06199	2.1326	0.484488	0.45143	0.497554	2.17407	2.13429	2.2049	0.55679	0.523732	0.569857	3.1774	3.13762	3.20823	1.56012	1.52706	1.57319	3.22066	3.18088	3.25149	1.60338	1.57032	1.61645	3.48236	3.44257	3.51319	1.86507	1.83202	1.87814
36.0007	2.13302	2.09318	2.16292	0.514495	0.481443	0.528381	2.10376	2.06392	2.13366	0.485236	0.452184	0.499122	2.17649	2.13664	2.20639	0.557963	0.524911	0.571849	3.18072	3.14087	3.21062	1.56219	1.52914	1.57608	3.22386	3.18401	3.25376	1.60533	1.57228	1.61922	3.48728	3.44743	3.51718	1.86875	1.8357	1.88264
36.1674	2.1388	2.09526	2.16418	0.515395	0.48241	0.532502	2.10939	2.06585	2.13476	0.485983	0.452998	0.50309	2.18253	2.13899	2.2079	0.559122	0.526137	0.576229	3.18763	3.1441	3.21301	1.56423	1.53124	1.58134	3.23078	3.18725	3.25616	1.60738	1.5744	1.62449	3.49581	3.45228	3.52119	1.87241	1.83943	1.88952
36.3341	2.14082	2.09731	2.1654	0.518749	0.483287	0.534068	2.1113	2.06779	2.13588	0.489234	0.453771	0.504553	2.18487	2.14136	2.20945	0.562805	0.527343	0.578124	3.19091	3.1474	3.21549	1.56884	1.53338	1.58416	3.23398	3.19047	3.25857	1.61192	1.57645	1.62723	3.50069	3.45718	3.52527	1.87862	1.84316	1.89394
36.5007	2.14281	2.09936	2.16658	0.519504	0.484166	0.535597	2.11188	2.06842	2.13565	0.488568	0.45323	0.504661	2.1872	2.14374	2.21096	0.563887	0.528549	0.57998	3.19416	3.1507	3.21793	1.57085	1.53551	1.58694	3.23707	3.19361	3.26084	1.61376	1.57842	1.62986	3.50552	3.46206	3.52929	1.88221	1.84688	1.89831
36.6674	2.14481	2.10141	2.16779	0.520317	0.48807	0.537099	2.11384	2.07044	2.13682	0.489346	0.457099	0.506128	2.18949	2.14609	2.21247	0.564994	0.532747	0.581776	3.19744	3.15404	3.22042	1.57294	1.54069	1.58972	3.24017	3.19677	3.26315	1.61568	1.58343	1.63246	3.51044	3.46704	3.53342	1.88595	1.8537	1.90273
36.8341	2.14682	2.10347	2.1717	0.521133	0.488842	0.538661	2.1158	2.07244	2.14067	0.490104	0.457814	0.507633	2.19181	2.14846	2.21669	0.566123	0.533832	0.583651	3.2007	3.15734	3.22557	1.57501	1.54272	1.59254	3.24312	3.19976	3.268	1.61743	1.58514	1.63496	3.51531	3.47195	3.54018	1.88961	1.85732	1.90714
37.0007	2.14884	2.10553	2.17283	0.521929	0.489579	0.540263	2.11776	2.07445	2.14175	0.490851	0.458501	0.509185	2.19414	2.15083	2.21812	0.567226	0.534875	0.585559	3.20396	3.16065	3.22795	1.57705	1.5447	1.59539	3.24626	3.20295	3.27025	1.61935	1.587	1.63768	3.52015	3.47684	3.54414	1.89324	1.86089	1.91157
37.1674	2.14925	2.10597	2.17236	0.521088	0.488718	0.540198	2.11973	2.07646	2.14284	0.491569	0.459199	0.510679	2.19643	2.15316	2.21955	0.568271	0.535902	0.587382	3.20722	3.16395	3.23034	1.57906	1.54669	1.59817	3.24936	3.20609	3.27248	1.62121	1.58884	1.64032	3.52495	3.48168	3.54807	1.89679	1.86442	1.9159
37.3341	2.15132	2.10811	2.17358	0.521889	0.489533	0.541828	2.12169	2.07847	2.14394	0.492252	0.459896	0.512191	2.19871	2.15549	2.22096	0.56927	0.536914	0.589209	3.21053	3.16731	3.23278	1.58109	1.54874	1.60103	3.25242	3.20921	3.27468	1.62299	1.59063	1.64293	3.52979	3.48657	3.55204	1.90035	1.86799	1.92029
37.5007	2.1534	2.11024	2.17479	0.522691	0.490396	0.545483	2.12364	2.08048	2.14503	0.492934	0.460639	0.515726	2.19949	2.15633	2.22088	0.56878	0.536485	0.591572	3.21373	3.17057	3.23512	1.58302	1.55073	1.60582	3.25553	3.21237	3.27692	1.62482	1.59253	1.64762	3.53469	3.49153	3.55608	1.90398	1.87169	1.92678
37.6674	2.15548	2.11624	2.17602	0.52565	0.491252	0.547016	2.1256	2.08636	2.14614	0.495772	0.461374	0.517138	2.20186	2.16262	2.2224	0.572031	0.537633	0.593397	3.21685	3.17761	3.23739	1.58703	1.55263	1.60839	3.2584	3.21916	3.27894	1.62857	1.59417	1.64994	3.53952	3.50027	3.56006	1.90969	1.87529	1.93105
37.8341	2.15755	2.11828	2.17724	0.526368	0.492098	0.548436	2.12755	2.08828	2.14724	0.496365	0.462095	0.518434	2.20421	2.16494	2.2239	0.573023	0.538753	0.595092	3.22001	3.18074	3.2397	1.58883	1.55456	1.6109	3.26145	3.22218	3.28114	1.63027	1.596	1.65234	3.54573	3.50646	3.56543	1.91455	1.88028	1.93662
38.0008	2.16249	2.12031	2.17847	0.527092	0.495716	0.549895	2.13239	2.09021	2.14837	0.496988	0.465611	0.51979	2.20945	2.16727	2.22543	0.574049	0.542672	0.596851	3.22606	3.18388	3.24204	1.59066	1.55928	1.61346	3.26731	3.22513	3.28329	1.63191	1.60054	1.65472	3.55354	3.51136	3.56952	1.91814	1.88677	1.94095
38.1674	2.16445	2.12233	2.17969	0.52773	0.496358	0.551295	2.13426	2.09213	2.14949	0.497535	0.466163	0.521101	2.21172	2.16959	2.22695	0.574992	0.54362	0.598557	3.22913	3.187	3.24436	1.59241	1.56103	1.61597	3.27029	3.22817	3.28553	1.63357	1.6022	1.65714	3.55832	3.5162	3.57356	1.9216	1.89023	1.94517
38.3341	2.16643	2.12435	2.18091	0.528387	0.497041	0.552779	2.13608	2.09401	2.15056	0.49804	0.466694	0.522432	2.21398	2.17191	2.22846	0.575943	0.544597	0.600335	3.23221	3.19014	3.2467	1.59417	1.56283	1.61857	3.27328	3.23121	3.28777	1.63524	1.6039	1.65964	3.56323	3.52115	3.57771	1.92519	1.89384	1.94958
38.5008	2.1684	2.12638	2.18213	0.52909	0.497724	0.554215	2.13793	2.0959	2.15166	0.498619	0.467252	0.523743	2.21625	2.17423	2.22998	0.576942	0.545576	0.602067	3.2351	3.19308	3.24883	1.59579	1.56443	1.62092	3.27619	3.23417	3.28993	1.63689	1.60552	1.66201	3.56808	3.52606	3.58181	1.92877	1.8974	1.9539
38.6674	2.17037	2.1284	2.18337	0.529702	0.498416	0.555586	2.13978	2.09781	2.15278	0.499111	0.467825	0.524995	2.21851	2.17654	2.23151	0.577844	0.546557	0.603727	3.238	3.19604	3.25101	1.59734	1.56605	1.62322	3.27912	3.23715	3.29212	1.63845	1.60716	1.66433	3.57289	3.53093	3.5859	1.93223	1.90094	1.95811
38.8341	2.17238	2.13046	2.18656	0.530476	0.499118	0.55902	2.14164	2.09973	2.15583	0.499741	0.468383	0.528286	2.22076	2.17885	2.23495	0.578864	0.547506	0.607408	3.24103	3.19912	3.25522	1.59913	1.56777	1.62768	3.28197	3.24005	3.29615	1.64006	1.60871	1.66861	3.57786	3.53594	3.59204	1.93596	1.9046	1.9645
39.0008	2.17435	2.13248	2.18771	0.533175	0.49981	0.560326	2.1435	2.10164	2.15686	0.502329	0.468964	0.52948	2.22302	2.18116	2.23638	0.581848	0.548483	0.608999	3.24392	3.20205	3.25728	1.60274	1.56938	1.62989	3.28479	3.24293	3.29815	1.64362	1.61025	1.67077	3.58267	3.5408	3.59603	1.9415	1.90813	1.96865
39.1675	2.17628	2.13445	2.18882	0.533782	0.500481	0.561587	2.14539	2.10356	2.15793	0.502895	0.469594	0.5307	2.22529	2.18346	2.23782	0.58279	0.549489	0.610595	3.24674	3.20491	3.25927	1.60424	1.57094	1.63205	3.28756	3.24573	3.30009	1.64506	1.61176	1.67287	3.58751	3.54568	3.60004	1.94501	1.91171	1.97282
39.3341	2.1782	2.13643	2.18991	0.534335	0.503713	0.56281	2.14703	2.10526	2.15875	0.503169	0.472546	0.531644	2.22755	2.18578	2.23927	0.583689	0.553067	0.612164	3.24966	3.2079	3.26138	1.6058	1.57518	1.63428	3.29031	3.24854	3.30203	1.64645	1.61583	1.67492	3.59237	3.5506	3.60409	1.94851	1.91789	1.97698
39.5008	2.1802	2.13849	2.19111	0.534969	0.504368	0.564165	2.14895	2.10723	2.15985	0.503718	0.473117	0.532914	2.22981	2.1881	2.24072	0.58458	0.553979	0.613776	3.25254	3.21083	3.26345	1.60731	1.57671	1.63651	3.29312	3.2514	3.30402	1.64789	1.61729	1.67708	3.59729	3.55558	3.6082	1.95206	1.92146	1.98126
39.6675	2.18436	2.14363	2.19223	0.535515	0.504947	0.565402	2.15311	2.11238	2.16098	0.504265	0.473697	0.534152	2.23429	2.19355	2.24215	0.585437	0.554869	0.615324	3.25769	3.21696	3.26555	1.60884	1.57827	1.63873	3.29822	3.25748	3.30608	1.64937	1.6188	1.67925	3.60425	3.56351	3.61211	1.9554	1.92483	1.98528
39.8341	2.18623	2.14558	2.19339	0.536052	0.505555	0.566728	2.15492	2.11427	2.16208	0.50474	0.474243	0.535416	2.23648	2.19582	2.24364	0.586297	0.5558	0.616972	3.26044	3.21979	3.2676	1.61026	1.57976	1.64094	3.29955	3.25889	3.30671	1.64936	1.61887	1.68004	3.61113	3.57047	3.61829	1.96095	1.93045	1.99162
40.0008	2.18759	2.14697	2.19402	0.536222	0.505744	0.569145	2.15679	2.11618	2.16323	0.505428	0.47495	0.538351	2.23793	2.19732	2.24436	0.586567	0.556089	0.61949	3.26321	3.2226	3.26964	1.61184	1.58137	1.64477	3.30221	3.2616	3.30864	1.65084	1.62037	1.68377	3.61592	3.5753	3.62235	1.96455	1.93407	1.99748
40.1675	2.18949	2.14894	2.19522	0.536802	0.506437	0.570394	2.15852	2.11797	2.16425	0.505832	0.475467	0.539424	2.24012	2.19957	2.24585	0.58743	0.557065	0.621022	3.26596	3.2254	3.27168	1.61326	1.5829	1.64685	3.30478	3.26422	3.3105	1.65208	1.62172	1.68568	3.62078	3.58022	3.6265	1.96808	1.93772	2.00167
40.3341	2.19137	2.15087	2.1964	0.53909	0.507146	0.571569	2.16035	2.11986	2.16538	0.508077	0.476133	0.540555	2.24229	2.2018	2.24732	0.590017	0.558073	0.622495	3.26852	3.22802	3.27355	1.61624	1.5843	1.64872	3.30751	3.26701	3.31254	1.65523	1.62328	1.68771	3.62558	3.58508	3.63061	1.9733	1.94136	2.00578
40.5008	2.1933	2.15286	2.19763	0.539661	0.507847	0.57282	2.16224	2.1218	2.16657	0.508595	0.47678	0.541753	2.24452	2.20408	2.24885	0.590875	0.55906	0.624033	3.27125	3.23081	3.27558	1.61761	1.58579	1.65077	3.31013	3.26969	3.31446	1.65649	1.62468	1.68965	3.63032	3.58988	3.63465	1.97668	1.94487	2.00984
40.6675	2.1953	2.15494	2.19894	0.540304	0.508567	0.574196	2.16403	2.12367	2.16767	0.50904	0.477302	0.542931	2.24665	2.20629	2.25029	0.591655	0.559918	0.625547	3.2739	3.23355	3.27755	1.61891	1.58718	1.6528	3.31281	3.27245	3.31645	1.65781	1.62608	1.69171	3.63514	3.59478	3.63878	1.98015	1.94841	2.01404
40.8342	2.19721	2.15692	2.20139	0.540838	0.511409	0.575437	2.16589	2.12559	2.17007	0.509511	0.480082	0.54411	2.2488	2.20851	2.25298	0.592423	0.562994	0.627023	3.27662	3.23633	3.2808	1.62024	1.59081	1.65484	3.31549	3.2752	3.31967	1.65911	1.62968	1.69371	3.63973	3.59943	3.64391	1.98335	1.95392	2.01795
41.0008	2.19924	2.15903	2.20267	0.541517	0.51206	0.576754	2.16767	2.12746	2.1711	0.509947	0.48049	0.545183	2.251	2.21079	2.25443	0.593281	0.563824	0.628517	3.2793	3.23908	3.28273	1.62157	1.59212	1.65681	3.31807	3.27786	3.3215	1.66034	1.63089	1.69558	3.64465	3.60444	3.64808	1.98693	1.95747	2.02217
41.1675	2.20294	2.16107	2.20388	0.542091	0.512735	0.579593	2.17114	2.12928	2.17209	0.510295	0.480938	0.547797	2.25489	2.21302	2.25583	0.594041	0.564684	0.631542	3.28366	3.2418	3.28461	1.62282	1.59346	1.66032	3.32234	3.28047	3.32328	1.66149	1.63213	1.69899	3.65122	3.60935	3.65216	1.99037	1.96102	2.02787
41.3342	2.20481	2.1658	2.20508	0.542743	0.51331	0.580892	2.17271	2.1337	2.17298	0.510646	0.481213	0.548795	2.25703	2.21801	2.25729	0.594957	0.565524	0.633106	3.28622	3.24721	3.28649	1.62415	1.59472	1.6623	3.3248	3.28579	3.32507	1.66274	1.6333	1.70089	3.65595	3.61694	3.65622	1.99389	1.96445	2.03204
41.5008	2.20667	2.16772	2.20626	0.543366	0.513948	0.582118	2.17438	2.13543	2.17397	0.511078	0.48166	0.549831	2.25912	2.22018	2.25871	0.595823	0.566405	0.634576	3.28876	3.24982	3.28835	1.62546	1.59604	1.66421	3.32736	3.28841	3.32695	1.66406	1.63464	1.70281	3.66063	3.62168	3.66021	1.99732	1.96791	2.03608
41.6675	2.20854	2.16965	2.20745	0.54545	0.514429	0.583342	2.17679	2.13789	2.17569	0.513695	0.482674	0.551586	2.26125	2.22235	2.26015	0.598154	0.567133	0.636045	3.29131	3.25241	3.29021	1.62822	1.5972	1.66611	3.32982	3.29092	3.32872	1.66672	1.6357	1.70462	3.66795	3.62905	3.66685	2.00486	1.97384	2.04275
41.8342	2.21039	2.17159	2.20864	0.545985	0.515176	0.58456	2.17852	2.13971	2.17676	0.514106	0.483298	0.552682	2.26332	2.22452	2.26157	0.598909	0.568101	0.637485	3.29388	3.25508	3.29213	1.62947	1.59866	1.66805	3.3323	3.2935	3.33054	1.66789	1.63708	1.70646	3.67283	3.63403	3.67108	2.00843	1.97762	2.047
42.0008	2.21232	2.17359	2.20988	0.54653	0.515756	0.585909	2.18018	2.14145	2.17774	0.514393	0.483619	0.553772	2.26537	2.22664	2.26293	0.599581	0.568808	0.638961	3.2964	3.25767	3.29396	1.63061	1.59984	1.66999	3.33483	3.2961	3.33239	1.66904	1.63826	1.70842	3.67766	3.63893	3.67522	2.01187	1.9811	2.05125
42.1675	2.21442	2.1758	2.21127	0.54729	0.518541	0.587328	2.18198	2.14336	2.17883	0.514853	0.486103	0.554891	2.26738	2.22876	2.26423	0.600256	0.571506	0.640294	3.29891	3.26029	3.29576	1.63178	1.60303	1.67182	3.33731	3.29869	3.33416	1.67019	1.64144	1.71022	3.68253	3.64391	3.67938	2.0154	1.98665	2.05544
42.3342	2.21633	2.17777	2.21251	0.54788	0.519048	0.588643	2.18369	2.14513	2.17987	0.515244	0.486412	0.556008	2.26934	2.23077	2.26551	0.600889	0.572057	0.641652	3.30138	3.26281	3.29755	1.63293	1.60409	1.67369	3.33975	3.30119	3.33593	1.6713	1.64247	1.71206	3.68722	3.64866	3.6834	2.01877	1.98994	2.05953
42.5008	2.21834	2.1799	2.21384	0.548483	0.51963	0.591255	2.18542	2.14698	2.18092	0.515566	0.486713	0.558338	2.27151	2.23307	2.26701	0.60166	0.572807	0.644432	3.30387	3.26543	3.29937	1.63402	1.60517	1.67679	3.3422	3.30376	3.3377	1.67235	1.64349	1.71512	3.69197	3.65353	3.68747	2.02212	1.99327	2.06489
42.6675	2.22027	2.18185	2.21582	0.549052	0.520258	0.592495	2.18698	2.14857	2.18253	0.515766	0.486971	0.559208	2.27366	2.23525	2.26921	0.602451	0.573656	0.645893	3.30636	3.26794	3.30191	1.63514	1.60635	1.67858	3.34467	3.30625	3.34022	1.67345	1.64466	1.71689	3.6967	3.65829	3.69225	2.02549	1.9967	2.06893
42.8342	2.22319	2.18373	2.21682	0.550681	0.520612	0.593579	2.18981	2.15035	2.18344	0.5173	0.487232	0.560198	2.27687	2.23742	2.27051	0.604362	0.574294	0.64726	3.31001	3.27056	3.30365	1.6375	1.60744	1.6804	3.34832	3.30886	3.34195	1.67581	1.64574	1.7187	3.70244	3.66298	3.69607	2.02992	1.99986	2.07282
43.0009	2.22491	2.18558	2.21789	0.551003	0.521127	0.594647	2.1913	2.15197	2.18428	0.517392	0.487516	0.561036	2.27891	2.23958	2.27189	0.605006	0.57513	0.64865	3.31235	3.27302	3.30533	1.63845	1.60857	1.68209	3.35061	3.31128	3.34359	1.6767	1.64683	1.72035	3.70712	3.66779	3.7001	2.03321	2.00334	2.07686
43.1675	2.22663	2.18954	2.2189	0.551384	0.521602	0.59566	2.19284	2.15575	2.1851	0.517588	0.487806	0.561864	2.28086	2.24377	2.27313	0.605612	0.575829	0.649887	3.31475	3.27767	3.30702	1.63951	1.60972	1.68378	3.35297	3.31588	3.34524	1.67772	1.64794	1.722	3.7116	3.67451	3.70387	2.03635	2.00657	2.08063
43.3342	2.2283	2.19131	2.21995	0.551834	0.522081	0.596724	2.19444	2.15745	2.1861	0.517977	0.488224	0.562867	2.28276	2.24577	2.27441	0.606295	0.576542	0.651185	3.31708	3.2801	3.30874	1.64062	1.61087	1.68551	3.35527	3.31829	3.34693	1.67881	1.64906	1.7237	3.71959	3.6826	3.71124	2.04312	2.01337	2.08801
43.5009	2.23007	2.19312	2.22101	0.552234	0.524283	0.597818	2.19603	2.15909	2.18698	0.518199	0.490247	0.563783	2.28475	2.24781	2.2757	0.606917	0.578966	0.652501	3.3194	3.28245	3.31034	1.64156	1.61361	1.68715	3.35758	3.32063	3.34853	1.67975	1.65179	1.72533	3.72398	3.68703	3.71492	2.04614	2.01819	2.09173
43.6675	2.2318	2.1949	2.22214	0.552652	0.524626	0.600048	2.19754	2.16064	2.18789	0.518398	0.490372	0.565794	2.28666	2.24976	2.27701	0.607515	0.579489	0.654911	3.3217	3.2848	3.31205	1.64256	1.61453	1.68995	3.35982	3.32292	3.35016	1.68067	1.65265	1.72807	3.72853	3.69163	3.71888	2.04939	2.02136	2.09678
43.8342	2.23351	2.19667	2.22318	0.553048	0.524983	0.601054	2.19896	2.16212	2.18863	0.518501	0.490436	0.566507	2.28857	2.25172	2.27823	0.608103	0.580038	0.656109	3.32405	3.28721	3.31371	1.64358	1.61552	1.69159	3.3621	3.32525	3.35176	1.68163	1.65357	1.72964	3.733	3.69616	3.72266	2.05253	2.02447	2.10054
44.0009	2.23527	2.19851	2.22431	0.553501	0.525524	0.602068	2.20042	2.16365	2.18946	0.518648	0.490671	0.567215	2.29049	2.25372	2.27952	0.608713	0.580736	0.65728	3.32634	3.28958	3.31538	1.64457	1.61659	1.69314	3.36437	3.3276	3.35341	1.6826	1.65462	1.73117	3.73747	3.7007	3.7265	2.0557	2.02772	2.10426
44.1675	2.23689	2.20023	2.22529	0.554769	0.525881	0.602929	2.20193	2.16527	2.19033	0.519805	0.490917	0.567964	2.29249	2.25583	2.28089	0.610367	0.581479	0.658526	3.32864	3.29198	3.31704	1.64652	1.61763	1.69468	3.36663	3.32997	3.35503	1.68451	1.65562	1.73267	3.74213	3.70547	3.73053	2.06001	2.03112	2.10817
44.3342	2.23943	2.20211	2.22644	0.555294	0.526304	0.60396	2.20433	2.16702	2.19134	0.520196	0.491206	0.568862	2.29512	2.25781	2.28213	0.610987	0.581997	0.659652	3.33167	3.29435	3.31868	1.64753	1.61854	1.6962	3.36962	3.33231	3.35664	1.68549	1.6565	1.73415	3.74753	3.71021	3.73454	2.06339	2.0344	2.11206
44.5009	2.24086	2.20377	2.22752	0.555568	0.526568	0.604758	2.20756	2.17046	2.19421	0.522261	0.493261	0.571451	2.29695	2.25986	2.28361	0.611656	0.582657	0.660846	3.33383	3.29674	3.32049	1.64854	1.61954	1.69773	3.37175	3.33466	3.3584	1.68645	1.65745	1.73564	3.75203	3.71493	3.73868	2.06673	2.03773	2.11592
44.6676	2.24363	2.20668	2.22968	0.557158	0.528158	0.606843	2.20898	2.17204	2.19503	0.522513	0.493512	0.572197	2.29885	2.2619	2.2849	0.612382	0.583382	0.662067	3.33604	3.29909	3.32209	1.64956	1.62056	1.69925	3.37391	3.33696	3.35996	1.68744	1.65844	1.73713	3.75651	3.71956	3.74256	2.07004	2.04104	2.11973
44.8342	2.24534	2.21021	2.23073	0.557559	0.52993	0.608802	2.21044	2.17532	2.19584	0.522665	0.495036	0.573908	2.30073	2.2656	2.28613	0.612951	0.585323	0.664194	3.33825	3.30312	3.32364	1.65047	1.62284	1.70171	3.37609	3.34096	3.36148	1.68831	1.66068	1.73955	3.76106	3.72594	3.74646	2.07328	2.04566	2.12453
45.0009	2.247	2.21182	2.23162	0.557887	0.530366	0.609717	2.21201	2.17683	2.19663	0.5229	0.495378	0.57473	2.30243	2.26726	2.28706	0.613325	0.585803	0.665155	3.34051	3.30533	3.32513	1.6514	1.62388	1.70323	3.3783	3.34313	3.36293	1.68919	1.66167	1.74102	3.76562	3.73044	3.75025	2.07651	2.04899	2.12834
45.1676	2.24831	2.21319	2.23224	0.558046	0.530478	0.610241	2.21349	2.17837	2.19743	0.523228	0.495661	0.575424	2.30414	2.26901	2.28807	0.613875	0.586307	0.66607	3.34274	3.30762	3.32668	1.65248	1.62491	1.70467	3.38045	3.34533	3.36439	1.69019	1.66262	1.74239	3.77393	3.73881	3.75786	2.08367	2.0561	2.13586
45.3342	2.2499	2.21486	2.23315	0.558408	0.530792	0.611002	2.21497	2.17994	2.19822	0.523482	0.495866	0.576075	2.30599	2.27096	2.28924	0.614501	0.586885	0.667094	3.34499	3.30995	3.32824	1.6535	1.62588	1.70609	3.38268	3.34764	3.36593	1.69119	1.66357	1.74378	3.77862	3.74358	3.76187	2.08713	2.05951	2.13972
45.5009	2.25133	2.21639	2.23402	0.558671	0.531039	0.61175	2.21629	2.18135	2.19899	0.523635	0.496003	0.576713	2.30891	2.27397	2.2916	0.616246	0.588614	0.669324	3.34715	3.31221	3.32984	1.65449	1.62686	1.70757	3.3848	3.34986	3.36749	1.69214	1.66451	1.74522	3.78314	3.7482	3.76583	2.09048	2.06285	2.14356
45.6676	2.25296	2.21797	2.23481	0.559619	0.531348	0.612491	2.21778	2.1828	2.19964	0.524446	0.496175	0.577318	2.31109	2.2761	2.29295	0.617752	0.589481	0.670624	3.34943	3.31444	3.33129	1.65609	1.62782	1.70897	3.38703	3.35204	3.36889	1.69369	1.66542	1.74656	3.78757	3.75258	3.76942	2.09423	2.06596	2.1471
45.8342	2.2547	2.21955	2.23573	0.559887	0.531699	0.613277	2.21942	2.18427	2.20045	0.524607	0.496419	0.577998	2.31306	2.27791	2.2941	0.618253	0.590065	0.671643	3.35181	3.31666	3.33284	1.65699	1.62881	1.71038	3.38936	3.35421	3.3704	1.69455	1.66636	1.74794	3.79233	3.75718	3.77336	2.09752	2.06933	2.15091
46.0009	2.2562	2.22117	2.23666	0.560037	0.532062	0.614796	2.22079	2.18576	2.20125	0.524631	0.496657	0.57939	2.31478	2.27975	2.29524	0.618616	0.590641	0.673375	3.3545	3.31947	3.33496	1.65834	1.63036	1.71309	3.39143	3.3564	3.37189	1.69527	1.66729	1.75002	3.79659	3.76156	3.77705	2.10043	2.07245	2.15519
46.1676	2.25762	2.22275	2.23754	0.560186	0.533362	0.615424	2.2221	2.18723	2.20202	0.524663	0.497839	0.579901	2.3165	2.28163	2.29642	0.619063	0.592239	0.674301	3.35663	3.32176	3.33655	1.65919	1.63237	1.71443	3.39348	3.35861	3.3734	1.69604	1.66922	1.75128	3.80091	3.76604	3.78083	2.10347	2.07665	2.15871
46.3343	2.25913	2.22448	2.23811	0.560573	0.533675	0.616177	2.22338	2.18873	2.20236	0.524823	0.497925	0.580428	2.31828	2.28363	2.29725	0.619719	0.592821	0.675324	3.35876	3.32412	3.33774	1.66021	1.63331	1.71581	3.39549	3.36084	3.37447	1.69693	1.67004	1.75254	3.80499	3.77034	3.78397	2.10643	2.07953	2.16204
46.5009	2.26055	2.22724	2.23888	0.560739	0.533894	0.616909	2.22477	2.19146	2.2031	0.524958	0.498113	0.581128	2.32008	2.28677	2.29841	0.620271	0.593426	0.67644	3.36088	3.32757	3.33921	1.66107	1.63423	1.71724	3.39754	3.36423	3.37587	1.69773	1.67088	1.7539	3.80911	3.7758	3.78744	2.1093	2.08245	2.16547
46.6676	2.26192	2.22869	2.23961	0.560854	0.53409	0.617553	2.22601	2.19278	2.2037	0.524943	0.498179	0.581642	2.32196	2.28872	2.29965	0.62089	0.594126	0.677589	3.36307	3.32984	3.34076	1.662	1.63524	1.7187	3.39962	3.36639	3.37731	1.69855	1.67179	1.75525	3.81334	3.78011	3.79104	2.11228	2.08551	2.16898
46.8343	2.26345	2.23028	2.24052	0.561055	0.53442	0.618301	2.2273	2.19413	2.20438	0.524906	0.498271	0.582152	2.32375	2.29057	2.30082	0.621348	0.594713	0.678594	3.36519	3.33201	3.34226	1.66279	1.63616	1.72004	3.40162	3.36844	3.37869	1.69922	1.67259	1.75647	3.81758	3.78441	3.79466	2.11519	2.08855	2.17243
47.0009	2.2648	2.23163	2.24124	0.561576	0.534596	0.618876	2.22853	2.19537	2.20497	0.525311	0.498331	0.582611	2.32565	2.29248	2.30209	0.622428	0.595449	0.679728	3.3673	3.33413	3.34374	1.66408	1.6371	1.72138	3.4036	3.37043	3.38004	1.70037	1.67339	1.75767	3.82181	3.78864	3.79825	2.11859	2.09161	2.17589
47.1676	2.26616	2.23317	2.24207	0.561736	0.53475	0.620064	2.22975	2.19676	2.20566	0.525327	0.49834	0.583654	2.32725	2.29426	2.30316	0.622834	0.595847	0.681161	3.36931	3.33632	3.34522	1.66489	1.63791	1.72322	3.40554	3.37255	3.38145	1.70112	1.67413	1.75945	3.82602	3.79303	3.80193	2.1216	2.09461	2.17993
47.3343	2.26728	2.23452	2.24278	0.56186	0.534853	0.620555	2.23078	2.19802	2.20628	0.525355	0.498349	0.58405	2.32882	2.29606	2.30432	0.623398	0.596391	0.682093	3.3712	3.33845	3.3467	1.66578	1.63878	1.72448	3.40728	3.37452	3.38278	1.70186	1.67485	1.76055	3.83003	3.79728	3.80553	2.12462	2.09761	2.18331
47.501	2.26859	2.23604	2.24355	0.561864	0.535039	0.621066	2.23504	2.20248	2.20999	0.528309	0.501484	0.58751	2.33054	2.29799	2.3055	0.623815	0.59699	0.683016	3.3733	3.34075	3.34826	1.66657	1.63975	1.72577	3.40924	3.37669	3.3842	1.70251	1.67569	1.76171	3.83914	3.80659	3.8141	2.13241	2.10559	2.19162
47.6676	2.27207	2.23972	2.24648	0.564131	0.538097	0.6238	2.23621	2.20385	2.21062	0.528267	0.502233	0.587935	2.33197	2.29961	2.30637	0.624022	0.597988	0.683691	3.37528	3.34292	3.34968	1.66733	1.6413	1.727	3.41122	3.37886	3.38563	1.70328	1.67724	1.76295	3.84327	3.81091	3.81767	2.13532	2.10929	2.19499
47.8343	2.27336	2.24103	2.24719	0.564133	0.538109	0.624298	2.23741	2.20507	2.21124	0.528177	0.502153	0.588341	2.33351	2.30118	2.30734	0.624283	0.598259	0.684448	3.37728	3.34495	3.35111	1.66805	1.64203	1.72821	3.41305	3.38072	3.38688	1.70382	1.6778	1.76399	3.84736	3.81503	3.82119	2.13813	2.11211	2.1983
48.001	2.27468	2.24262	2.24729	0.564274	0.538305	0.624883	2.2385	2.20644	2.2111	0.528091	0.502122	0.5887	2.33522	2.30317	2.30783	0.624817	0.598848	0.685426	3.37928	3.34722	3.35188	1.66887	1.6429	1.72948	3.41497	3.38291	3.38757	1.70456	1.67859	1.76517	3.85143	3.81937	3.82403	2.14102	2.11505	2.20163
48.1676	2.27604	2.24488	2.24803	0.564383	0.538541	0.625836	2.23981	2.20866	2.21181	0.528161	0.502319	0.589614	2.33885	2.3077	2.31085	0.6272	0.601358	0.688652	3.38116	3.35001	3.35316	1.66951	1.64367	1.73096	3.41686	3.38571	3.38886	1.70521	1.67937	1.76666	3.85562	3.82446	3.82761	2.14396	2.11812	2.20542
48.3343	2.27743	2.24641	2.2489	0.564606	0.53879	0.626415	2.24093	2.20991	2.21239	0.528105	0.50229	0.589914	2.34044	2.30942	2.31191	0.62762	0.601804	0.689429	3.38318	3.35216	3.35465	1.67036	1.64454	1.73217	3.41885	3.38784	3.39032	1.70603	1.68022	1.76784	3.85964	3.82862	3.8311	2.14681	2.121	2.20862
48.501	2.27875	2.24781	2.24954	0.564837	0.538895	0.62683	2.2422	2.21126	2.21299	0.528288	0.502346	0.590281	2.34217	2.31124	2.31297	0.628262	0.60232	0.690255	3.38514	3.3542	3.35593	1.67123	1.64529	1.73322	3.4208	3.38987	3.3916	1.70689	1.68095	1.76889	3.86377	3.83284	3.83457	2.14986	2.12392	2.21186
48.6676	2.28018	2.24923	2.25044	0.564932	0.539122	0.627388	2.24342	2.21247	2.21368	0.52817	0.50236	0.590626	2.34377	2.31282	2.31403	0.628517	0.602707	0.690973	3.38712	3.35618	3.35739	1.67188	1.64607	1.73433	3.42282	3.39187	3.39308	1.70757	1.68176	1.77003	3.86787	3.83692	3.83813	2.15262	2.12681	2.21508
48.8343	2.28154	2.25062	2.25115	0.56493	0.539195	0.627795	2.2446	2.21367	2.21421	0.527987	0.502251	0.590851	2.34548	2.31455	2.31509	0.62887	0.603134	0.691734	3.38921	3.35829	3.35882	1.6726	1.64686	1.73546	3.42592	3.39499	3.39553	1.70931	1.68357	1.77217	3.87213	3.8412	3.84174	2.15552	2.12978	2.21838
49.001	2.28205	2.25203	2.25186	0.564915	0.53929	0.628205	2.24503	2.21501	2.21484	0.527891	0.502266	0.591181	2.34637	2.31635	2.31618	0.629229	0.603604	0.692519	3.39048	3.36045	3.36028	1.67334	1.64771	1.73663	3.42711	3.39708	3.39691	1.70997	1.68434	1.77326	3.87544	3.84541	3.84524	2.1583	2.13267	2.22159
49.1677	2.28329	2.25337	2.25253	0.5649	0.539752	0.62862	2.24627	2.21636	2.21552	0.527887	0.502739	0.591607	2.34797	2.31805	2.31721	0.62958	0.604431	0.693299	3.3924	3.36249	3.36165	1.67401	1.64886	1.73773	3.42904	3.39913	3.39829	1.71065	1.68551	1.77437	3.87939	3.84948	3.84864	2.161	2.13585	2.22472
49.3343	2.2846	2.2549	2.25334	0.56501	0.539871	0.629326	2.24732	2.21761	2.21606	0.527726	0.502587	0.592042	2.34943	2.31972	2.31816	0.629834	0.604695	0.69415	3.39423	3.36452	3.36297	1.67464	1.6495	1.73895	3.43074	3.40104	3.39948	1.71115	1.68601	1.77547	3.88332	3.85362	3.85206	2.16373	2.13859	2.22805
49.501	2.28587	2.25629	2.25411	0.564989	0.539907	0.629672	2.24846	2.21887	2.2167	0.527574	0.502492	0.592257	2.35096	2.32137	2.3192	0.630078	0.604996	0.694761	3.39617	3.36658	3.36441	1.67528	1.6502	1.73997	3.43251	3.40292	3.40075	1.71163	1.68655	1.77631	3.88737	3.85779	3.85561	2.16649	2.14141	2.23117
49.6677	2.28711	2.25769	2.25485	0.564951	0.539924	0.629999	2.24951	2.22009	2.21725	0.527348	0.502321	0.592396	2.35252	2.3231	2.32026	0.63036	0.605334	0.695409	3.39811	3.36868	3.36585	1.67594	1.65092	1.74099	3.4343	3.40488	3.40204	1.71214	1.68711	1.77719	3.8914	3.86198	3.85914	2.16924	2.14421	2.23429
49.8343	2.28838	2.25913	2.2557	0.564904	0.539954	0.630357	2.25056	2.22131	2.21788	0.527081	0.502132	0.592535	2.35399	2.32474	2.32131	0.630513	0.605563	0.695966	3.40003	3.37078	3.36735	1.67656	1.65161	1.74201	3.43617	3.40692	3.40349	1.71269	1.68774	1.77815	3.89539	3.86614	3.86271	2.17191	2.14696	2.23736
50.001	2.28968	2.26067	2.25511	0.564819	0.53996	0.630689	2.25163	2.22261	2.21706	0.526763	0.501904	0.592633	2.35545	2.32644	2.32088	0.630589	0.60573	0.696459	3.40193	3.37292	3.36736	1.67707	1.65221	1.74294	3.43799	3.40897	3.40342	1.71312	1.68826	1.77899	3.90521	3.87619	3.87064	2.18034	2.15548	2.24621
50.1677	2.29086	2.26201	2.25567	0.564675	0.539907	0.630945	2.25269	2.22384	2.21751	0.52651	0.501742	0.59278	2.35695	2.3281	2.32177	0.630769	0.606	0.697039	3.40378	3.37493	3.3686	1.6776	1.65283	1.74387	3.43974	3.4109	3.40456	1.71356	1.68879	1.77983	3.90926	3.88041	3.87408	2.18308	2.15831	2.24935
50.3343	2.2921	2.26321	2.25629	0.564503	0.539834	0.631162	2.25384	2.22495	2.21803	0.526242	0.501572	0.592901	2.35846	2.32957	2.32265	0.630863	0.606193	0.697522	3.40567	3.37679	3.36986	1.67808	1.65341	1.74474	3.4416	3.41271	3.40578	1.714	1.68933	1.78066	3.91337	3.88448	3.87756	2.18578	2.16111	2.25243
50.501	2.29329	2.26442	2.25686	0.564315	0.539741	0.631369	2.25489	2.22603	2.21846	0.525917	0.501343	0.592971	2.36004	2.33118	2.32361	0.631069	0.606495	0.698122	3.40756	3.3787	3.37113	1.67859	1.65402	1.74564	3.44337	3.4145	3.40694	1.71439	1.68982	1.78145	3.91745	3.88859	3.88102	2.18848	2.16391	2.25553
50.6677	2.29316	2.26567	2.25741	0.56409	0.539724	0.631469	2.25465	2.22717	2.21891	0.525584	0.501218	0.592963	2.3602	2.33272	2.32445	0.631131	0.606765	0.698509	3.40804	3.38056	3.3723	1.67897	1.65461	1.74635	3.44391	3.41642	3.40816	1.71484	1.69047	1.78222	3.92023	3.89274	3.88448	2.19116	2.16679	2.25854
50.8344	2.29427	2.26689	2.25803	0.563911	0.539587	0.631628	2.25986	2.23248	2.22362	0.529502	0.505178	0.597219	2.36156	2.33418	2.32532	0.631199	0.606875	0.698916	3.40989	3.38251	3.37365	1.67953	1.65521	1.74725	3.44571	3.41833	3.40948	1.71535	1.69103	1.78307	3.92419	3.89681	3.88795	2.19383	2.16951	2.26155
51.001	2.2987	2.27141	2.26186	0.566983	0.542684	0.63502	2.26096	2.23367	2.22412	0.529244	0.504945	0.597282	2.36303	2.33574	2.32619	0.631315	0.607016	0.699352	3.41197	3.38468	3.37513	1.68025	1.65595	1.74829	3.44759	3.4203	3.41075	1.71588	1.69158	1.78391	3.92823	3.90094	3.89139	2.19652	2.17222	2.26455
51.1677	2.29995	2.27282	2.26267	0.566902	0.542644	0.635298	2.26197	2.23484	2.2247	0.528928	0.50467	0.597324	2.36425	2.33712	2.32698	0.631204	0.606946	0.6996	3.41371	3.38657	3.37643	1.68066	1.6564	1.74906	3.44927	3.42214	3.412	1.71622	1.69197	1.78462	3.9322	3.90507	3.89493	2.19915	2.1749	2.26755
51.3344	2.30111	2.27413	2.26339	0.566432	0.542488	0.635403	2.26307	2.23609	2.22535	0.528395	0.504451	0.597366	2.36563	2.33865	2.32791	0.630953	0.607008	0.699923	3.41555	3.38858	3.37783	1.68088	1.65693	1.74985	3.45098	3.424	3.41326	1.71631	1.69236	1.78528	3.93618	3.9092	3.89845	2.2015	2.17756	2.27047
51.501	2.30225	2.27541	2.26406	0.566168	0.542328	0.635568	2.26413	2.23729	2.22594	0.528049	0.504209	0.597449	2.36701	2.34017	2.32883	0.630932	0.607092	0.700332	3.41915	3.39231	3.38096	1.68307	1.65923	1.75247	3.45273	3.42589	3.41455	1.71665	1.69281	1.78605	3.94013	3.9133	3.90195	2.20405	2.18021	2.27345
51.6677	2.30344	2.27671	2.26477	0.565921	0.542198	0.635541	2.26522	2.23849	2.22655	0.527699	0.503976	0.597319	2.3714	2.34467	2.33273	0.633877	0.610154	0.703497	3.42093	3.3942	3.38226	1.68341	1.65969	1.75303	3.45444	3.42771	3.41577	1.71692	1.69319	1.78654	3.94413	3.9174	3.90545	2.20661	2.18288	2.27623
51.8344	2.30471	2.27749	2.26544	0.565632	0.542038	0.635593	2.26638	2.23916	2.22711	0.527304	0.503709	0.597264	2.3729	2.34568	2.33363	0.633823	0.610228	0.703783	3.42289	3.39568	3.38363	1.68382	1.66022	1.75378	3.45614	3.42892	3.41687	1.71706	1.69347	1.78702	3.94819	3.92097	3.90892	2.20911	2.18552	2.27907
52.001	2.30595	2.27876	2.2662	0.565383	0.54189	0.63573	2.26746	2.24026	2.22771	0.526891	0.503398	0.597238	2.37435	2.34716	2.3346	0.633782	0.610288	0.704129	3.42475	3.39755	3.385	1.68418	1.66069	1.75453	3.45782	3.43063	3.41807	1.71725	1.69376	1.7876	3.95217	3.92498	3.91243	2.21161	2.18812	2.28196
52.1677	2.30717	2.28004	2.26501	0.565121	0.541589	0.635766	2.26855	2.24142	2.2264	0.526508	0.502976	0.597152	2.37583	2.3487	2.33367	0.633781	0.610249	0.704425	3.42659	3.39945	3.38443	1.68454	1.66101	1.75518	3.45966	3.43253	3.4175	1.71761	1.69408	1.78826	3.95618	3.92905	3.91402	2.21414	2.1906	2.28478
52.3344	2.30838	2.28131	2.26563	0.564824	0.541383	0.635876	2.26965	2.24258	2.2269	0.526097	0.502656	0.597149	2.37731	2.35025	2.33456	0.633759	0.610318	0.704811	3.42847	3.40141	3.38572	1.68492	1.66148	1.75597	3.46141	3.43435	3.41866	1.71786	1.69442	1.78891	3.96019	3.93312	3.91744	2.21663	2.19319	2.28768
52.501	2.30772	2.28258	2.2663	0.564532	0.541151	0.635833	2.26887	2.24373	2.22745	0.525683	0.502301	0.596983	2.37695	2.35181	2.33553	0.633761	0.61038	0.705062	3.42835	3.40321	3.38693	1.68516	1.66178	1.75646	3.46136	3.43623	3.41994	1.71818	1.6948	1.78948	3.9688	3.94367	3.92739	2.22562	2.20224	2.29692
52.6677	2.30887	2.28387	2.26698	0.563815	0.540945	0.635505	2.26989	2.24489	2.228	0.524837	0.501967	0.596528	2.37834	2.35334	2.33645	0.633286	0.610416	0.704976	3.42989	3.4049	3.388	1.68484	1.66197	1.75653	3.46296	3.43796	3.42106	1.7179	1.69503	1.78959	3.97276	3.94776	3.93087	2.2277	2.20483	2.29939
52.8344	2.31005	2.28518	2.26764	0.563471	0.540675	0.635472	2.27094	2.24606	2.22853	0.524358	0.501562	0.596359	2.37977	2.3549	2.33736	0.63319	0.610394	0.70519	3.43153	3.40666	3.38912	1.68495	1.66215	1.75695	3.46456	3.43969	3.42215	1.71798	1.69519	1.78998	3.97676	3.95188	3.93435	2.23018	2.20738	2.30218
53.0011	2.31123	2.28647	2.2683	0.563124	0.540473	0.635417	2.27199	2.24723	2.22906	0.52388	0.50123	0.596173	2.38124	2.35648	2.33831	0.633134	0.610484	0.705427	3.43314	3.40838	3.39021	1.68503	1.66238	1.75733	3.46617	3.44141	3.42324	1.71806	1.69541	1.79035	3.98077	3.95601	3.93784	2.23266	2.21001	2.30495
53.1677	2.31239	2.28776	2.26898	0.562697	0.540181	0.63533	2.27301	2.24838	2.2296	0.523313	0.500797	0.595946	2.38263	2.35799	2.33921	0.63293	0.610413	0.705562	3.43481	3.41018	3.3914	1.68512	1.6626	1.75775	3.46783	3.44319	3.42441	1.71813	1.69561	1.79076	3.98474	3.96011	3.94133	2.23505	2.21253	2.30768
53.3344	2.31359	2.28907	2.26972	0.562345	0.539836	0.635228	2.27409	2.24957	2.23022	0.522843	0.500335	0.595726	2.38408	2.35956	2.34021	0.632838	0.61033	0.705721	3.4365	3.41198	3.39263	1.68526	1.66275	1.75814	3.46947	3.44495	3.4256	1.71822	1.69572	1.79111	3.98869	3.96417	3.94482	2.23745	2.21494	2.31033
53.5011	2.31474	2.29035	2.27036	0.561924	0.539137	0.634985	2.27513	2.25073	2.23074	0.522312	0.499525	0.595373	2.3855	2.3611	2.34111	0.632682	0.609895	0.705743	3.43807	3.41368	3.39369	1.68525	1.66247	1.75832	3.47099	3.44659	3.42661	1.71817	1.69539	1.79123	3.99259	3.9682	3.94821	2.23977	2.21699	2.31284
53.6677	2.31591	2.29164	2.27099	0.561612	0.538792	0.634446	2.27613	2.25187	2.23122	0.521841	0.499022	0.594676	2.38691	2.36265	2.342	0.632616	0.609796	0.705451	3.43961	3.41534	3.39469	1.68531	1.66249	1.75815	3.47242	3.44815	3.4275	1.71812	1.6953	1.79096	3.99655	3.97229	3.95164	2.24226	2.21944	2.31509
53.8344	2.31706	2.29179	2.27171	0.561215	0.538305	0.634187	2.27718	2.25191	2.23183	0.521334	0.498424	0.594306	2.38831	2.36304	2.34297	0.632469	0.609559	0.705441	3.4412	3.41593	3.39586	1.68536	1.66245	1.75833	3.47403	3.44877	3.42869	1.71819	1.69528	1.79116	4.00046	3.9752	3.95512	2.24462	2.22171	2.31759
54.0011	2.31826	2.29306	2.27246	0.560215	0.537932	0.633886	2.27824	2.25304	2.23245	0.5202	0.497916	0.593871	2.38973	2.36453	2.34393	0.631685	0.609401	0.705356	3.44285	3.41765	3.39706	1.68481	1.66253	1.75848	3.47564	3.45044	3.42985	1.7176	1.69532	1.79127	4.00446	3.97926	3.95866	2.24641	2.22413	2.32009
54.1677	2.32353	2.29841	2.27728	0.563806	0.541611	0.637511	2.28453	2.25941	2.23828	0.524804	0.502609	0.598509	2.39114	2.36603	2.34489	0.631422	0.609227	0.705127	3.44447	3.41935	3.39822	1.68475	1.66255	1.75845	3.47718	3.45206	3.43093	1.71745	1.69526	1.79116	4.00833	3.98321	3.96208	2.24861	2.22641	2.32231
54.3344	2.32242	2.29973	2.27556	0.563447	0.541253	0.637332	2.28326	2.26057	2.2364	0.524286	0.502092	0.598171	2.39023	2.36754	2.34337	0.631253	0.609058	0.705138	3.44359	3.4209	3.39673	1.68461	1.66242	1.7585	3.47637	3.45369	3.42951	1.7174	1.6952	1.79128	4.00994	3.98725	3.96308	2.25096	2.22877	2.32485
54.5011	2.32359	2.30105	2.27625	0.562959	0.540953	0.636843	2.28426	2.26172	2.23692	0.523629	0.501623	0.597513	2.39158	2.36903	2.34424	0.630948	0.608942	0.704831	3.44506	3.42251	3.39772	1.68442	1.66242	1.75831	3.4778	3.45525	3.43046	1.71716	1.69516	1.79105	4.01377	3.99122	3.96643	2.25314	2.23113	2.32702
54.6678	2.32473	2.30233	2.27692	0.562531	0.54	0.636494	2.2853	2.2629	2.23749	0.523098	0.500567	0.597061	2.39293	2.37052	2.34511	0.630726	0.608195	0.704689	3.44659	3.42419	3.39878	1.68439	1.66186	1.75836	3.47917	3.45677	3.43136	1.71697	1.69444	1.79093	4.01761	3.9952	3.96979	2.2554	2.23287	2.32937
54.8344	2.32593	2.30367	2.27766	0.561987	0.539657	0.636217	2.28637	2.26411	2.2381	0.522425	0.500095	0.596655	2.39424	2.37198	2.34597	0.630295	0.607964	0.704525	3.44813	3.42588	3.39986	1.68419	1.66186	1.75842	3.48059	3.45833	3.43231	1.71664	1.69431	1.79087	4.02143	3.99917	3.97315	2.25748	2.23515	2.33171
55.0011	2.32709	2.30499	2.27836	0.561475	0.53921	0.635994	2.28737	2.26526	2.23864	0.521754	0.499488	0.596272	2.39561	2.37351	2.34688	0.629996	0.60773	0.704514	3.4495	3.42739	3.40076	1.68388	1.66161	1.7584	3.48202	3.45992	3.43329	1.71641	1.69414	1.79092	4.02527	4.00316	3.97653	2.25965	2.23738	2.33417
55.1678	2.32826	2.30631	2.27909	0.561009	0.538859	0.635627	2.28842	2.26647	2.23925	0.521169	0.499019	0.595787	2.4007	2.37875	2.35153	0.633446	0.611297	0.708065	3.45088	3.42893	3.40171	1.68363	1.66148	1.75825	3.4834	3.46145	3.43422	1.71615	1.694	1.79076	4.03646	4.01451	3.98729	2.26921	2.24706	2.34383
55.3344	2.32943	2.30763	2.2798	0.559756	0.538417	0.635312	2.2894	2.2676	2.23977	0.519726	0.498388	0.595282	2.40209	2.38029	2.35247	0.632421	0.611083	0.707977	3.45249	3.43069	3.40287	1.68282	1.66148	1.75837	3.48485	3.46305	3.43523	1.71518	1.69384	1.79074	4.0404	4.0186	3.99077	2.27073	2.24939	2.34628
55.5011	2.33057	2.30894	2.28052	0.559218	0.537987	0.634464	2.29033	2.2687	2.24028	0.518977	0.497746	0.594223	2.40353	2.38191	2.35349	0.632182	0.610952	0.707428	3.45392	3.43229	3.40387	1.68256	1.66133	1.75781	3.48622	3.46459	3.43617	1.71486	1.69363	1.79011	4.0442	4.02257	3.99416	2.27285	2.25162	2.3481
55.6678	2.33175	2.31027	2.28127	0.558697	0.537513	0.634063	2.29133	2.26985	2.24085	0.51828	0.497096	0.593646	2.40493	2.38345	2.35445	0.631881	0.610697	0.707247	3.45519	3.43371	3.4047	1.68214	1.66095	1.7575	3.48757	3.46609	3.43709	1.71452	1.69334	1.78989	4.0481	4.02662	3.99762	2.27505	2.25387	2.35042
55.8344	2.33292	2.3116	2.28201	0.558313	0.53717	0.633789	2.29232	2.271	2.24142	0.517718	0.496575	0.593194	2.4063	2.38498	2.3554	0.631699	0.610556	0.707175	3.45658	3.43526	3.40567	1.68198	1.66083	1.75745	3.48887	3.46755	3.43797	1.71427	1.69313	1.78975	4.05198	4.03066	4.00107	2.27737	2.25623	2.35285
56.0011	2.33404	2.311	2.28268	0.557862	0.536759	0.63315	2.29337	2.27032	2.242	0.517187	0.496084	0.592475	2.40774	2.3847	2.35638	0.631562	0.610459	0.70685	3.45799	3.43494	3.40662	1.68181	1.6607	1.7571	3.49334	3.47029	3.44197	1.71715	1.69605	1.79244	4.05593	4.03288	4.00456	2.27974	2.25864	2.35503
56.1678	2.33518	2.31224	2.28338	0.55731	0.535587	0.632518	2.29435	2.27141	2.24254	0.516479	0.494757	0.591688	2.40914	2.3862	2.35734	0.631275	0.609553	0.706484	3.45929	3.43635	3.40749	1.68143	1.6597	1.75664	3.49472	3.47178	3.44292	1.71686	1.69513	1.79207	4.05968	4.03674	4.00788	2.28182	2.26009	2.35702
56.3345	2.33351	2.31353	2.28414	0.55678	0.535056	0.632075	2.29256	2.27258	2.2432	0.515835	0.49411	0.59113	2.40763	2.38765	2.35827	0.630904	0.60918	0.706199	3.45786	3.43788	3.40849	1.68113	1.65941	1.75643	3.49327	3.47329	3.4439	1.71654	1.69481	1.79183	4.06067	4.04069	4.0113	2.28394	2.26222	2.35924
56.5011	2.33458	2.31474	2.28484	0.556267	0.534653	0.630835	2.29348	2.27364	2.24374	0.515165	0.493551	0.589732	2.4089	2.38906	2.35917	0.630589	0.608974	0.705156	3.4592	3.43935	3.40946	1.68088	1.65927	1.75545	3.49467	3.47483	3.44493	1.71636	1.69474	1.79092	4.06442	4.04457	4.01468	2.2861	2.26449	2.36067
56.6678	2.33575	2.31603	2.28564	0.554708	0.534203	0.630349	2.29464	2.27491	2.24452	0.513595	0.49309	0.589236	2.41008	2.39036	2.35997	0.629043	0.608538	0.704683	3.46052	3.4408	3.41041	1.67948	1.65897	1.75512	3.49589	3.47617	3.44578	1.71485	1.69434	1.79049	4.06808	4.04836	4.01797	2.28704	2.26653	2.36268
56.8345	2.34159	2.32201	2.28801	0.558766	0.538356	0.634609	2.29548	2.2759	2.2419	0.512655	0.492245	0.588498	2.41152	2.39194	2.35794	0.628697	0.608287	0.704539	3.46179	3.44221	3.40821	1.67897	1.65856	1.75481	3.4971	3.47752	3.44351	1.71427	1.69386	1.79011	4.07179	4.05221	4.01821	2.28897	2.26856	2.36481
57.0011	2.34263	2.32314	2.28859	0.557955	0.53769	0.634185	2.30244	2.28295	2.2484	0.517764	0.497498	0.593993	2.41286	2.39336	2.35881	0.628177	0.607911	0.704406	3.46313	3.44363	3.40908	1.67845	1.65818	1.75468	3.49847	3.47897	3.44442	1.71379	1.69352	1.79002	4.07554	4.05605	4.0215	2.29086	2.2706	2.36709
57.1678	2.34363	2.32419	2.28916	0.557142	0.537089	0.633482	2.30343	2.284	2.24897	0.516949	0.496897	0.593289	2.41424	2.3948	2.35977	0.627753	0.6077	0.704093	3.46442	3.44498	3.40996	1.67794	1.65788	1.75428	3.49972	3.48028	3.44526	1.71324	1.69318	1.78958	4.0794	4.05996	4.02494	2.29291	2.27286	2.36925
57.3345	2.3448	2.32552	2.28994	0.556634	0.536438	0.632161	2.30435	2.28506	2.24948	0.516179	0.495983	0.591706	2.41557	2.39628	2.3607	0.627397	0.607201	0.702924	3.46571	3.44643	3.41085	1.67754	1.65735	1.75307	3.5009	3.48162	3.44604	1.71273	1.69254	1.78826	4.08314	4.06386	4.02828	2.29497	2.27478	2.3705
57.5012	2.34585	2.32673	2.29058	0.555847	0.534801	0.631491	2.30534	2.28622	2.25007	0.515344	0.494297	0.590987	2.41682	2.3977	2.36155	0.626819	0.605773	0.702463	3.46702	3.4479	3.41175	1.67702	1.65597	1.75266	3.50222	3.4831	3.44695	1.71222	1.69117	1.78786	4.08688	4.06776	4.03161	2.29688	2.27583	2.37252
57.6678	2.34697	2.32803	2.29124	0.555086	0.534256	0.630823	2.30638	2.28745	2.25066	0.514499	0.493669	0.590236	2.41817	2.39923	2.36245	0.626288	0.605458	0.702025	3.46832	3.44939	3.4126	1.67644	1.65561	1.75218	3.50351	3.48458	3.44779	1.71163	1.6908	1.78737	4.09062	4.07169	4.0349	2.29874	2.27791	2.37448
57.8345	2.34794	2.3291	2.29183	0.554486	0.533623	0.630059	2.30739	2.28856	2.25129	0.513944	0.493081	0.589517	2.41945	2.40061	2.36334	0.625997	0.605134	0.70157	3.46956	3.45073	3.41346	1.67611	1.65525	1.75169	3.50476	3.48593	3.44866	1.71131	1.69045	1.78689	4.10238	4.08355	4.04628	2.30893	2.28807	2.3845
58.0012	2.34913	2.32797	2.29257	0.552885	0.533047	0.629655	2.30838	2.28723	2.25183	0.512139	0.4923	0.588909	2.42075	2.39959	2.36419	0.624505	0.604666	0.701275	3.47088	3.44973	3.41433	1.67464	1.6548	1.75141	3.5061	3.48495	3.44955	1.70986	1.69002	1.78663	4.10631	4.08515	4.04975	2.31007	2.29023	2.38684
58.1678	2.35034	2.32924	2.29336	0.552233	0.532577	0.629024	2.3094	2.2883	2.25242	0.511297	0.491642	0.588088	2.42205	2.40095	2.36508	0.623948	0.604292	0.700739	3.4722	3.4511	3.41523	1.6741	1.65444	1.75089	3.50737	3.48627	3.45039	1.70927	1.68961	1.78606	4.11009	4.089	4.05312	2.31199	2.29234	2.38878
58.3345	2.34786	2.33028	2.29393	0.551502	0.531815	0.627532	2.30695	2.28938	2.25302	0.510596	0.490909	0.586626	2.42461	2.40703	2.37068	0.628252	0.608565	0.704282	3.47001	3.45243	3.41608	1.67365	1.65396	1.74968	3.50518	3.4876	3.45125	1.70882	1.68914	1.78485	4.11044	4.09286	4.05651	2.31408	2.29439	2.39011
58.5012	2.34864	2.3312	2.2944	0.550467	0.531103	0.62651	2.30789	2.29045	2.25365	0.509715	0.490351	0.585758	2.42591	2.40847	2.37167	0.627738	0.608374	0.703781	3.47114	3.4537	3.4169	1.67297	1.65361	1.74901	3.50628	3.48884	3.45204	1.70811	1.68875	1.78415	4.11408	4.09664	4.05984	2.31591	2.29654	2.39195
58.6678	2.34968	2.33227	2.29507	0.549697	0.530319	0.625704	2.30875	2.29134	2.25414	0.508767	0.489389	0.584775	2.42733	2.40992	2.37272	0.627347	0.607969	0.703354	3.47236	3.45494	3.41774	1.67237	1.65299	1.74838	3.50748	3.49007	3.45287	1.7075	1.68812	1.78351	4.11791	4.10049	4.0633	2.31792	2.29855	2.39393
58.8345	2.35068	2.33336	2.29575	0.54904	0.528301	0.624845	2.30938	2.29205	2.25444	0.507734	0.486996	0.583539	2.42854	2.41122	2.37361	0.626902	0.606163	0.702707	3.47347	3.45615	3.41854	1.67183	1.65109	1.74764	3.50864	3.49132	3.45371	1.707	1.68626	1.7828	4.12161	4.10429	4.06668	2.31997	2.29923	2.39577
59.0012	2.35187	2.3347	2.29664	0.548303	0.527732	0.624258	2.31028	2.29311	2.25504	0.506711	0.48614	0.582666	2.42986	2.41269	2.37462	0.62629	0.605719	0.702245	3.47462	3.45745	3.41938	1.67105	1.65048	1.747	3.50977	3.4926	3.45454	1.7062	1.68563	1.78216	4.1252	4.10803	4.06996	2.32163	2.30106	2.39758
59.1679	2.35298	2.33591	2.29374	0.547541	0.527042	0.622629	2.31114	2.29407	2.2519	0.505704	0.485204	0.580792	2.43132	2.41425	2.37208	0.625881	0.605382	0.700969	3.47585	3.45878	3.41661	1.67041	1.64991	1.7455	3.511	3.49394	3.45177	1.70557	1.68507	1.78066	4.12913	4.11207	4.0699	2.32369	2.30319	2.39878
59.3345	2.35396	2.337	2.29437	0.545389	0.526401	0.621692	2.31203	2.29506	2.25243	0.503452	0.484464	0.579755	2.43258	2.41561	2.37298	0.624002	0.605014	0.700305	3.477	3.46003	3.4174	1.66842	1.64943	1.74473	3.51216	3.49519	3.45256	1.70358	1.6846	1.77989	4.13286	4.1159	4.07327	2.32429	2.3053	2.40059
59.5012	2.35488	2.33803	2.29495	0.54471	0.525842	0.620678	2.31284	2.29599	2.25291	0.502669	0.483801	0.578637	2.43387	2.41702	2.37394	0.623694	0.604826	0.699662	3.4781	3.46125	3.41817	1.66792	1.64906	1.74389	3.51326	3.4964	3.45332	1.70308	1.68421	1.77905	4.13655	4.1197	4.07662	2.32638	2.30751	2.40235
59.6679	2.35612	2.3392	2.29569	0.544127	0.525198	0.61984	2.31383	2.29691	2.2534	0.501834	0.482906	0.577548	2.43514	2.41822	2.3747	0.623141	0.604212	0.698854	3.47933	3.4624	3.41889	1.66733	1.6484	1.74304	3.51448	3.49756	3.45405	1.70249	1.68356	1.7782	4.14038	4.12346	4.07995	2.32838	2.30945	2.4041
59.8345	2.36257	2.34301	2.3018	0.548829	0.530024	0.624101	2.31453	2.29497	2.25376	0.500788	0.481983	0.57606	2.43648	2.41693	2.37572	0.622745	0.60394	0.698017	3.48044	3.46088	3.41967	1.6667	1.6479	1.74197	3.51559	3.49603	3.45483	1.70185	1.68305	1.77712	4.14407	4.12451	4.0833	2.33033	2.31153	2.4056
60.0012	2.36354	2.34402	2.30241	0.548064	0.52922	0.622107	2.32215	2.30262	2.26102	0.506672	0.487828	0.580715	2.43758	2.41805	2.37645	0.622101	0.603256	0.696144	3.48155	3.46202	3.42041	1.66607	1.64722	1.74011	3.51669	3.49716	3.45556	1.70121	1.68237	1.77526	4.14766	4.12813	4.08652	2.33218	2.31333	2.40622
60.1679	2.36084	2.34504	2.30306	0.547306	0.527188	0.620939	2.31941	2.30361	2.26163	0.505876	0.485758	0.57951	2.435	2.4192	2.37722	0.621466	0.601348	0.6951	3.47895	3.46316	3.42117	1.66542	1.6453	1.73905	3.51412	3.49833	3.45635	1.70059	1.68047	1.77422	4.15623	4.14043	4.09845	2.3427	2.32258	2.41633
60.3345	2.3616	2.34582	2.30352	0.546179	0.526155	0.619513	2.3203	2.30453	2.26223	0.504886	0.484863	0.57822	2.43607	2.4203	2.378	0.620653	0.60063	0.693987	3.48002	3.46425	3.42195	1.66461	1.64458	1.73794	3.51518	3.49941	3.45711	1.69977	1.67974	1.7731	4.15996	4.14419	4.10189	2.34455	2.32452	2.41788
60.5012	2.3623	2.34661	2.3039	0.544998	0.525076	0.618042	2.3213	2.30561	2.2629	0.503995	0.484073	0.577039	2.43728	2.4216	2.37888	0.619984	0.600062	0.693027	3.48113	3.46545	3.42273	1.66383	1.64391	1.73688	3.51632	3.50064	3.45792	1.69902	1.6791	1.77207	4.16358	4.1479	4.10518	2.34628	2.32636	2.41932
60.6679	2.36309	2.34751	2.30443	0.542168	0.524162	0.616795	2.32205	2.30647	2.26339	0.501131	0.483126	0.575758	2.43838	2.4228	2.37972	0.617462	0.599457	0.692089	3.48214	3.46656	3.42348	1.66123	1.64322	1.73585	3.51737	3.5018	3.45871	1.69646	1.67845	1.77108	4.16707	4.15149	4.10841	2.34615	2.32815	2.42078
60.8346	2.36377	2.34828	2.30472	0.540909	0.523085	0.614408	2.32295	2.30745	2.2639	0.500085	0.482262	0.573584	2.43949	2.42399	2.38044	0.616627	0.598803	0.690126	3.48668	3.47118	3.42763	1.66382	1.64599	1.73732	3.51846	3.50297	3.45942	1.6956	1.67778	1.7691	4.17095	4.15546	4.1119	2.34809	2.33027	2.42159
61.0012	2.36463	2.34917	2.30522	0.539725	0.522085	0.612945	2.32379	2.30833	2.26438	0.498881	0.481241	0.572101	2.44065	2.42519	2.38124	0.615742	0.598102	0.688962	3.48781	3.47235	3.4284	1.6629	1.64526	1.73612	3.51961	3.50415	3.4602	1.6947	1.67706	1.76792	4.17473	4.15927	4.11532	2.34983	2.33219	2.42305
61.1679	2.36567	2.35044	2.30601	0.539141	0.521384	0.611775	2.32456	2.30933	2.26489	0.498026	0.480269	0.57066	2.44165	2.42642	2.38198	0.615116	0.597359	0.68775	3.48882	3.47359	3.42915	1.66229	1.64453	1.73492	3.52062	3.50538	3.46095	1.69409	1.67633	1.76672	4.1782	4.16297	4.11854	2.35167	2.33392	2.42431
61.3346	2.36647	2.35136	2.30659	0.538153	0.520442	0.610225	2.32513	2.31002	2.26525	0.496814	0.479104	0.568886	2.44266	2.42756	2.38279	0.61435	0.596639	0.686422	3.48989	3.47478	3.43001	1.66157	1.64386	1.73365	3.52167	3.50656	3.4618	1.69336	1.67565	1.76543	4.1817	4.1666	4.12183	2.35339	2.33568	2.42546
61.5012	2.36705	2.35203	2.30687	0.53716	0.519394	0.608699	2.32574	2.31071	2.26556	0.495846	0.47808	0.567385	2.44871	2.43368	2.38853	0.618816	0.60105	0.690355	3.49087	3.47585	3.43069	1.66098	1.64321	1.73252	3.52271	3.50769	3.46253	1.69282	1.67505	1.76436	4.18511	4.17009	4.12493	2.35522	2.33745	2.42676
61.6679	2.36768	2.34955	2.30321	0.53622	0.516761	0.606182	2.3264	2.30827	2.26193	0.494936	0.475477	0.564898	2.44941	2.43128	2.38494	0.617944	0.598485	0.687906	3.49181	3.47368	3.42734	1.66035	1.64089	1.73031	3.52358	3.50546	3.45911	1.69212	1.67266	1.76208	4.18852	4.17039	4.12405	2.35706	2.3376	2.42702
61.8346	2.36827	2.3503	2.30351	0.534981	0.515784	0.604871	2.32693	2.30896	2.26218	0.493645	0.474448	0.563535	2.45033	2.43236	2.38557	0.617041	0.597844	0.686931	3.49273	3.47476	3.42798	1.65944	1.64025	1.72933	3.52452	3.50654	3.45976	1.69123	1.67203	1.76112	4.19207	4.1741	4.12732	2.35878	2.33959	2.42868
62.0012	2.36474	2.35113	2.30386	0.534021	0.514588	0.603169	2.32344	2.30983	2.26256	0.492721	0.473288	0.561869	2.44716	2.43355	2.38628	0.616443	0.59701	0.685591	3.48956	3.47594	3.42868	1.65884	1.6394	1.72799	3.52138	3.50776	3.4605	1.69066	1.67123	1.75981	4.1916	4.17799	4.13072	2.36089	2.34145	2.43003
62.1679	2.36537	2.35188	2.30429	0.531033	0.513704	0.601581	2.32392	2.31043	2.26284	0.489589	0.47226	0.560137	2.4483	2.43481	2.38722	0.613969	0.596639	0.684516	3.49049	3.477	3.42942	1.65616	1.63883	1.72671	3.52229	3.5088	3.46121	1.68796	1.67063	1.7585	4.19516	4.18167	4.13409	2.36083	2.3435	2.43138
62.3346	2.36632	2.35282	2.30494	0.530415	0.5129	0.599021	2.3246	2.31111	2.26322	0.488698	0.471183	0.557304	2.44927	2.43578	2.38789	0.613369	0.595854	0.681975	3.49167	3.47818	3.4303	1.65577	1.63826	1.72438	3.52329	3.50979	3.46191	1.68738	1.66987	1.75599	4.19882	4.18533	4.13744	2.36292	2.3454	2.43152
62.5012	2.3672	2.35375	2.30553	0.529585	0.512115	0.597391	2.32525	2.3118	2.26358	0.487638	0.470168	0.555443	2.45033	2.43687	2.38866	0.612711	0.595241	0.680516	3.49271	3.47925	3.43103	1.65509	1.63762	1.7229	3.52428	3.51082	3.4626	1.68666	1.66919	1.75447	4.21169	4.19824	4.15002	2.37407	2.3566	2.44188
62.6679	2.36802	2.35467	2.30613	0.528767	0.511587	0.596059	2.32569	2.31234	2.26379	0.486432	0.469252	0.553724	2.45111	2.43776	2.38921	0.611847	0.594668	0.679139	3.49358	3.48023	3.43168	1.65432	1.63714	1.72161	3.52934	3.51599	3.46744	1.69008	1.6729	1.75737	4.21529	4.20194	4.15339	2.37603	2.35885	2.44332
62.8346	2.36861	2.35545	2.30647	0.527741	0.51066	0.594494	2.3261	2.31294	2.26396	0.485229	0.468149	0.551983	2.45206	2.4389	2.38993	0.611192	0.594112	0.677946	3.49444	3.48127	3.4323	1.65357	1.63649	1.72032	3.53017	3.51701	3.46803	1.6893	1.67222	1.75605	4.21895	4.20578	4.15681	2.37808	2.361	2.44483
63.0013	2.36951	2.3564	2.30695	0.526957	0.509818	0.593012	2.32667	2.31357	2.26412	0.484123	0.466984	0.550178	2.45274	2.43964	2.39018	0.61019	0.593051	0.676245	3.49545	3.48235	3.43289	1.6529	1.63576	1.71896	3.53122	3.51811	3.46866	1.68867	1.67153	1.75472	4.22274	4.20964	4.16019	2.38019	2.36305	2.44625
63.1679	2.36986	2.35682	2.30725	0.525683	0.50662	0.590131	2.32703	2.31399	2.26442	0.482853	0.463789	0.547301	2.45369	2.44065	2.39108	0.609508	0.590444	0.673955	3.4962	3.48316	3.43359	1.65202	1.63296	1.71647	3.53208	3.51904	3.46947	1.6879	1.66884	1.75235	4.22629	4.21325	4.16368	2.38211	2.36305	2.44656
63.3346	2.37065	2.35409	2.30777	0.524822	0.505713	0.588615	2.33526	2.3187	2.27238	0.489428	0.470319	0.553221	2.45444	2.43788	2.39156	0.608608	0.589499	0.672402	3.4971	3.48054	3.43422	1.65127	1.63216	1.71506	3.53289	3.51634	3.47001	1.68706	1.66796	1.75086	4.22999	4.21343	4.16711	2.38416	2.36505	2.44795
63.5013	2.37135	2.35489	2.30806	0.52366	0.504702	0.587002	2.33592	2.31947	2.27264	0.488234	0.469276	0.551576	2.45521	2.43875	2.39192	0.60752	0.588562	0.670862	3.49816	3.4817	3.43487	1.65047	1.63151	1.71381	3.53387	3.51741	3.47058	1.68618	1.66722	1.74952	4.23374	4.21728	4.17045	2.38605	2.36709	2.44939
63.6679	2.37847	2.362	2.3149	0.527	0.510223	0.591696	2.33654	2.32006	2.27297	0.485063	0.468286	0.549759	2.45622	2.43974	2.39265	0.604744	0.587967	0.66944	3.49906	3.48259	3.4355	1.64759	1.63081	1.71229	3.53469	3.51822	3.47113	1.68322	1.66644	1.74792	4.23736	4.22088	4.17379	2.38589	2.36911	2.45058
63.8346	2.37458	2.36267	2.31077	0.525917	0.509186	0.589857	2.33264	2.32073	2.26883	0.483976	0.467245	0.547916	2.45243	2.44053	2.38862	0.603767	0.587036	0.667707	3.49541	3.4835	3.4316	1.64675	1.63001	1.71069	3.53102	3.51911	3.46721	1.68236	1.66562	1.7463	4.23635	4.22444	4.17254	2.38769	2.37095	2.45163
64.0013	2.37485	2.36307	2.31084	0.524451	0.507872	0.586876	2.33299	2.32121	2.26898	0.482589	0.46601	0.545014	2.45315	2.44137	2.38914	0.602752	0.586173	0.665178	3.49621	3.48443	3.4322	1.64581	1.62923	1.70823	3.53167	3.51988	3.46766	1.68126	1.66469	1.74369	4.23992	4.22814	4.17591	2.38952	2.37294	2.45194
64.168	2.37531	2.36346	2.31089	0.52302	0.506545	0.585058	2.33342	2.32158	2.26901	0.481135	0.46466	0.543174	2.45376	2.44192	2.38935	0.601474	0.584999	0.663512	3.49715	3.4853	3.43273	1.64486	1.62838	1.7069	3.53254	3.52069	3.46813	1.68025	1.66378	1.74229	4.24364	4.23179	4.17923	2.39135	2.37488	2.45339
64.3346	2.37571	2.36407	2.31123	0.521698	0.505718	0.58328	2.33356	2.32192	2.26907	0.479546	0.463566	0.541128	2.4543	2.44266	2.38981	0.600286	0.584306	0.661868	3.49773	3.4861	3.43325	1.64372	1.62774	1.70531	3.5333	3.52167	3.46882	1.67929	1.66331	1.74088	4.25668	4.24504	4.1922	2.40267	2.38669	2.46425
64.5013	2.37613	2.36456	2.31132	0.520234	0.504459	0.58128	2.33387	2.3223	2.26907	0.477975	0.4622	0.539021	2.45485	2.44329	2.39005	0.598955	0.58318	0.660001	3.49862	3.48705	3.43381	1.64272	1.62695	1.70377	3.53418	3.52261	3.46937	1.67828	1.6625	1.73932	4.2604	4.24883	4.19559	2.4045	2.38873	2.46555
64.668	2.37666	2.36516	2.31159	0.519099	0.503519	0.579493	2.33427	2.32277	2.2692	0.476706	0.461126	0.5371	2.45555	2.44405	2.39049	0.597992	0.582412	0.658386	3.49941	3.4879	3.43434	1.64184	1.62626	1.70224	3.53485	3.52335	3.46979	1.67729	1.66171	1.73769	4.26414	4.25264	4.19907	2.40657	2.39099	2.46697
64.8346	2.37692	2.36564	2.31167	0.517859	0.499891	0.577573	2.33448	2.32321	2.26924	0.475424	0.457457	0.535138	2.45618	2.4449	2.39093	0.597119	0.579152	0.656833	3.50001	3.48873	3.43476	1.64095	1.62298	1.70066	3.53556	3.52428	3.47031	1.6765	1.65853	1.73621	4.26766	4.25638	4.20241	2.4086	2.39063	2.46831
65.0013	2.37743	2.36225	2.31201	0.516831	0.498887	0.574542	2.33462	2.31944	2.2692	0.474017	0.456074	0.531729	2.4567	2.44152	2.39128	0.5961	0.578156	0.653811	3.50067	3.48549	3.43525	1.64007	1.62212	1.69778	3.53629	3.52111	3.47087	1.67569	1.65774	1.7334	4.271	4.25582	4.20558	2.4104	2.39246	2.46811
65.168	2.37791	2.36263	2.31216	0.515617	0.497712	0.572313	2.335	2.31973	2.26926	0.47271	0.454805	0.529406	2.45748	2.44221	2.39174	0.595191	0.577286	0.651886	3.50148	3.4862	3.43573	1.63919	1.62128	1.69588	3.53701	3.52174	3.47126	1.67472	1.65681	1.73141	4.2748	4.25953	4.20905	2.41251	2.3946	2.4692
65.3346	2.37858	2.36327	2.31256	0.511968	0.496785	0.5706	2.33522	2.31992	2.2692	0.468613	0.45343	0.527244	2.45805	2.44274	2.39203	0.591437	0.576253	0.650068	3.5022	3.48689	3.43618	1.63559	1.62041	1.69422	3.53781	3.5225	3.47179	1.6712	1.65601	1.72983	4.27849	4.26318	4.21247	2.41188	2.3967	2.47051
65.5013	2.37425	2.36374	2.31273	0.51061	0.495591	0.568773	2.33072	2.32021	2.2692	0.467079	0.45206	0.525242	2.45398	2.44347	2.39246	0.590337	0.575318	0.6485	3.49813	3.48761	3.43661	1.63448	1.61946	1.69265	3.53363	3.52312	3.47211	1.66999	1.65497	1.72815	4.27728	4.26677	4.21576	2.41364	2.39862	2.4718
65.668	2.37471	2.36422	2.31298	0.509301	0.494438	0.566802	2.33094	2.32046	2.26922	0.465537	0.450675	0.523038	2.45448	2.44399	2.39275	0.589069	0.574206	0.64657	3.49866	3.48817	3.43693	1.63325	1.61839	1.69075	3.53425	3.52376	3.47252	1.66884	1.65398	1.72634	4.28076	4.27027	4.21903	2.41535	2.40049	2.47285
65.8346	2.37512	2.36469	2.30836	0.507941	0.493309	0.563383	2.33108	2.32065	2.26432	0.463905	0.449272	0.519346	2.45491	2.44448	2.38815	0.58773	0.573098	0.643172	3.49916	3.48873	3.4324	1.63198	1.61735	1.68742	3.53493	3.5245	3.46817	1.66775	1.65312	1.72319	4.28439	4.27396	4.21763	2.41721	2.40258	2.47266
66.0013	2.37534	2.36504	2.30827	0.506564	0.49201	0.561327	2.33126	2.32096	2.26419	0.462484	0.44793	0.517247	2.45538	2.44508	2.3883	0.586602	0.572048	0.641364	3.49968	3.48938	3.4326	1.6309	1.61635	1.68566	3.53542	3.52512	3.46834	1.66664	1.65209	1.7214	4.28797	4.27768	4.2209	2.41919	2.40464	2.47396
66.168	2.37575	2.36545	2.30827	0.505226	0.490813	0.55931	2.33154	2.32125	2.26407	0.461023	0.44661	0.515108	2.4559	2.4456	2.38842	0.585376	0.570963	0.639461	3.50037	3.49008	3.43289	1.62985	1.61544	1.68393	3.53612	3.52582	3.46864	1.66559	1.65118	1.71968	4.30191	4.29162	4.23444	2.43139	2.41698	2.48548
66.3347	2.37619	2.36575	2.30835	0.503812	0.489656	0.557292	2.33185	2.32141	2.26401	0.459468	0.445312	0.512948	2.45637	2.44594	2.38853	0.583995	0.569839	0.637475	3.50111	3.49068	3.43327	1.62873	1.61458	1.68221	3.53683	3.5264	3.469	1.66446	1.6503	1.71794	4.3056	4.29517	4.23776	2.43322	2.41907	2.4867
66.5013	2.37654	2.36176	2.30868	0.502592	0.488528	0.555193	2.3319	2.31712	2.26404	0.457954	0.44389	0.510555	2.45678	2.44199	2.38892	0.582827	0.568764	0.635428	3.50157	3.48679	3.43371	1.62762	1.61356	1.68022	3.53731	3.52253	3.46945	1.66336	1.6493	1.71596	4.30927	4.29448	4.24141	2.43532	2.42125	2.48792
66.668	2.37715	2.3621	2.30889	0.501244	0.484629	0.551647	2.33232	2.31727	2.26405	0.45641	0.439796	0.506813	2.45751	2.44246	2.38925	0.581606	0.564991	0.632009	3.50226	3.48721	3.43399	1.62635	1.60974	1.67675	3.5381	3.52305	3.46983	1.66219	1.64557	1.71259	4.31312	4.29808	4.24486	2.43722	2.4206	2.48762
66.8347	2.37733	2.36247	2.30896	0.499872	0.483269	0.549465	2.33238	2.31753	2.26402	0.454929	0.438325	0.504522	2.4579	2.44304	2.38953	0.580443	0.563839	0.630036	3.50265	3.4878	3.43429	1.6252	1.6086	1.67479	3.53847	3.52361	3.4701	1.66101	1.64441	1.71061	4.31664	4.30178	4.24827	2.43918	2.42258	2.48877
67.0013	2.37759	2.36267	2.30904	0.495668	0.482042	0.54733	2.33249	2.31757	2.26394	0.450563	0.436938	0.502225	2.45831	2.44339	2.38976	0.576389	0.562763	0.628051	3.50312	3.4882	3.43457	1.6212	1.60757	1.67286	3.5388	3.52388	3.47025	1.65688	1.64325	1.70854	4.32018	4.30526	4.25163	2.43826	2.42463	2.48992
67.168	2.37254	2.3629	2.30908	0.49421	0.480711	0.545196	2.32736	2.31773	2.26391	0.449033	0.435534	0.500019	2.45344	2.44381	2.38999	0.575118	0.56162	0.626105	3.50268	3.49305	3.43923	1.62436	1.61086	1.67534	3.53399	3.52436	3.47054	1.65567	1.64217	1.70665	4.31843	4.3088	4.25498	2.4401	2.42661	2.49109
67.3347	2.37277	2.3633	2.30915	0.492796	0.479425	0.543116	2.32744	2.31797	2.26382	0.447468	0.434097	0.497788	2.4538	2.44434	2.39019	0.573831	0.560459	0.624151	3.49859	3.48913	3.43498	1.61862	1.60525	1.66894	3.53423	3.52477	3.47062	1.65426	1.64089	1.70458	4.32196	4.3125	4.25834	2.44199	2.42862	2.49231
67.5014	2.373	2.36357	2.30927	0.49141	0.478163	0.539603	2.32752	2.31808	2.26378	0.445923	0.432675	0.494115	2.4603	2.45086	2.39657	0.578706	0.565459	0.626899	3.50323	3.49379	3.43949	1.62163	1.60839	1.66983	3.53458	3.52514	3.47084	1.65298	1.63974	1.70118	4.32551	4.31608	4.26178	2.44392	2.43067	2.49211
67.668	2.37327	2.36383	2.3093	0.490009	0.476864	0.537428	2.32765	2.31821	2.26368	0.444391	0.431246	0.491809	2.46075	2.45131	2.39678	0.577489	0.564344	0.624907	3.5037	3.49426	3.43973	1.62044	1.60729	1.66786	3.53503	3.52559	3.47106	1.65177	1.63862	1.69919	4.32907	4.31963	4.26509	2.44581	2.43266	2.49322
67.8347	2.37359	2.36421	2.3094	0.48865	0.475597	0.535138	2.33633	2.32695	2.27213	0.451389	0.438336	0.497878	2.4612	2.45182	2.39701	0.576259	0.563206	0.622748	3.50424	3.49487	3.44005	1.61931	1.60625	1.66579	3.53523	3.52585	3.47103	1.65029	1.63723	1.69678	4.33265	4.32327	4.26845	2.44771	2.43465	2.4942
68.0014	2.37387	2.35946	2.30403	0.48728	0.474331	0.532885	2.33649	2.32207	2.26664	0.449896	0.436947	0.495502	2.46162	2.4472	2.39177	0.575027	0.562078	0.620632	3.50459	3.49018	3.43475	1.618	1.60505	1.6636	3.53547	3.52105	3.46562	1.64888	1.63593	1.69448	4.34735	4.33293	4.2775	2.46076	2.44781	2.50636
68.168	2.38108	2.36665	2.31099	0.492827	0.480006	0.537726	2.33662	2.32219	2.26653	0.448367	0.435546	0.493266	2.46203	2.4476	2.39194	0.573781	0.56096	0.61868	3.50495	3.49052	3.43486	1.6167	1.60388	1.6616	3.53571	3.52128	3.46562	1.64746	1.63464	1.69236	4.35089	4.33647	4.28081	2.46264	2.44982	2.50754
68.3347	2.38137	2.36691	2.3109	0.491416	0.475681	0.535423	2.33678	2.32232	2.26631	0.44683	0.431095	0.490837	2.46246	2.448	2.39199	0.572507	0.556772	0.616514	3.50516	3.49069	3.43469	1.6152	1.59947	1.65921	3.53598	3.52152	3.46551	1.64603	1.63029	1.69003	4.35445	4.33999	4.28398	2.4645	2.44876	2.5085
68.5014	2.38166	2.36713	2.31098	0.490026	0.474379	0.531621	2.33694	2.32241	2.26625	0.445304	0.429656	0.486898	2.46289	2.44835	2.3922	0.57125	0.555603	0.612845	3.50549	3.49096	3.4348	1.61385	1.59821	1.65545	3.53623	3.5217	3.46554	1.64459	1.62895	1.68619	4.35794	4.34341	4.28725	2.4663	2.45066	2.5079
68.668	2.38202	2.36737	2.31098	0.485585	0.473063	0.529389	2.33717	2.32252	2.26614	0.440739	0.428217	0.484543	2.46338	2.44873	2.39234	0.566945	0.554423	0.610749	3.50596	3.49131	3.43492	1.60952	1.597	1.65333	3.53659	3.52194	3.46555	1.64015	1.62763	1.68396	4.3615	4.34685	4.29046	2.46506	2.45254	2.50887
68.8347	2.38233	2.36761	2.31103	0.484139	0.471753	0.527054	2.33737	2.32264	2.26607	0.439172	0.426786	0.482086	2.4638	2.44908	2.3925	0.565606	0.55322	0.608521	3.50643	3.4917	3.43513	1.60823	1.59585	1.65115	3.53704	3.52231	3.46574	1.63884	1.62646	1.68176	4.36499	4.35026	4.29369	2.46679	2.45441	2.50971
69.0014	2.37607	2.3672	2.3104	0.482353	0.470147	0.524362	2.33095	2.32208	2.26528	0.437235	0.42503	0.479244	2.45775	2.44888	2.39207	0.56403	0.551824	0.606038	3.50079	3.49193	3.43512	1.60708	1.59487	1.64909	3.53144	3.52257	3.46577	1.63773	1.62552	1.67973	4.36199	4.35312	4.29632	2.46827	2.45607	2.51028
69.168	2.37556	2.36675	2.30972	0.480545	0.468522	0.521623	2.33031	2.32151	2.26448	0.4353	0.423278	0.476378	2.45748	2.44867	2.39164	0.562464	0.550442	0.603542	3.50092	3.49211	3.43508	1.6059	1.59388	1.64698	3.5316	3.52279	3.46576	1.63658	1.62456	1.67766	4.36474	4.35594	4.29891	2.46973	2.45771	2.51081
69.3347	2.37506	2.36631	2.30906	0.47874	0.466886	0.517121	2.32974	2.32099	2.26374	0.433419	0.421565	0.471801	2.45719	2.44845	2.3912	0.560878	0.549024	0.599259	3.50103	3.49229	3.43503	1.60472	1.59286	1.6431	3.53172	3.52298	3.46572	1.6354	1.62355	1.67378	4.36745	4.35871	4.30145	2.47113	2.45928	2.50951
69.5014	2.37457	2.36029	2.3084	0.476925	0.465259	0.514225	2.32918	2.3149	2.263	0.431532	0.419866	0.468832	2.45696	2.44268	2.39078	0.559308	0.547642	0.596608	3.50115	3.48687	3.43497	1.6035	1.59184	1.6408	3.53183	3.51755	3.46566	1.63419	1.62252	1.67149	4.37017	4.35589	4.30399	2.47252	2.46085	2.50982
69.6681	2.37413	2.35982	2.30779	0.475146	0.460299	0.511374	2.32862	2.31431	2.26228	0.429636	0.414789	0.465864	2.45669	2.44239	2.39036	0.55771	0.542863	0.593938	3.5012	3.4869	3.43487	1.60222	1.58738	1.63845	3.53193	3.51762	3.4656	1.63295	1.6181	1.66917	4.37283	4.35853	4.3065	2.47385	2.459	2.51008
69.8347	2.37379	2.35943	2.30729	0.470145	0.458681	0.508586	2.3281	2.31374	2.2616	0.424454	0.412989	0.462895	2.45649	2.44213	2.38999	0.552843	0.541378	0.591284	3.50126	3.4869	3.43476	1.59761	1.58615	1.63605	3.53201	3.51765	3.46551	1.62836	1.6169	1.6668	4.38738	4.37302	4.32088	2.48374	2.47227	2.52218
70.0014	2.37343	2.35905	2.30679	0.468354	0.45704	0.503863	2.3276	2.31322	2.26096	0.422522	0.411208	0.458031	2.45631	2.44193	2.38967	0.551232	0.539918	0.586741	3.50128	3.4869	3.43464	1.5962	1.58489	1.63171	3.53207	3.51769	3.46543	1.62699	1.61568	1.6625	4.39003	4.37565	4.32339	2.48495	2.47364	2.52046
70.1681	2.3731	2.3587	2.30024	0.466531	0.455406	0.500905	2.32712	2.31271	2.25426	0.420547	0.409422	0.454921	2.45615	2.44175	2.38329	0.549582	0.538457	0.583956	3.50131	3.4869	3.42845	1.59473	1.58361	1.62911	3.53215	3.51774	3.45929	1.62558	1.61445	1.65995	4.39273	4.37832	4.31987	2.48615	2.47503	2.52053
70.3347	2.37987	2.36544	2.30681	0.471787	0.460832	0.505009	2.33534	2.32091	2.26228	0.427259	0.416304	0.460481	2.45604	2.44161	2.38298	0.547958	0.537003	0.58118	3.50167	3.48723	3.42861	1.59358	1.58263	1.62681	3.5322	3.51777	3.45914	1.62412	1.61317	1.65734	4.39534	4.38091	4.32228	2.48726	2.4763	2.52048
70.5014	2.37964	2.36519	2.30637	0.470015	0.45921	0.502069	2.33498	2.32053	2.26171	0.425356	0.414551	0.45741	2.46222	2.44777	2.38895	0.552599	0.541794	0.584653	3.50168	3.48723	3.42841	1.59206	1.58125	1.62411	3.53774	3.52329	3.46447	1.62812	1.61731	1.66017	4.39802	4.38357	4.32476	2.4884	2.4776	2.52046
70.6681	2.37952	2.36503	2.30604	0.468322	0.457655	0.499196	2.33467	2.32018	2.26118	0.423469	0.412802	0.454343	2.46221	2.44772	2.38872	0.55101	0.540344	0.581884	3.50172	3.48722	3.42823	1.59052	1.57985	1.62139	3.53781	3.52332	3.46432	1.62661	1.61594	1.65748	4.40073	4.38624	4.32725	2.48953	2.47887	2.52041
70.8347	2.37937	2.36483	2.30567	0.466528	0.45602	0.494122	2.33442	2.31988	2.26072	0.421579	0.411071	0.449173	2.46227	2.44773	2.38857	0.549425	0.538917	0.577019	3.50177	3.48723	3.42807	1.58893	1.57842	1.61652	3.53787	3.52333	3.46417	1.62503	1.61452	1.65262	4.41528	4.40074	4.34158	2.50243	2.49193	2.53003
71.0014	2.37284	2.36472	2.30541	0.46114	0.450703	0.491126	2.32774	2.31962	2.26031	0.416039	0.405602	0.446025	2.45588	2.44777	2.38845	0.544182	0.533746	0.574169	3.49536	3.48724	3.42793	1.58366	1.57322	1.61364	3.5315	3.52338	3.46407	1.6198	1.60936	1.64978	4.4115	4.40339	4.34408	2.49981	2.48937	2.52979
71.1681	2.37282	2.35864	2.30526	0.459367	0.449101	0.488177	2.32752	2.31334	2.25996	0.414068	0.403803	0.442878	2.45598	2.4418	2.38843	0.542532	0.532266	0.571342	3.49537	3.48119	3.42781	1.58192	1.57166	1.61073	3.53157	3.51739	3.46401	1.61812	1.60785	1.64693	4.41422	4.40003	4.34666	2.50076	2.4905	2.52957
71.3348	2.37281	2.3586	2.30513	0.457592	0.447488	0.485227	2.32733	2.31311	2.25965	0.412111	0.402007	0.439746	2.45612	2.4419	2.38844	0.540898	0.530794	0.568533	3.49535	3.48113	3.42767	1.58013	1.57002	1.60776	3.53162	3.5174	3.46394	1.6164	1.60629	1.64403	4.41694	4.40272	4.34926	2.50172	2.49161	2.52935
71.5014	2.37285	2.35859	2.30503	0.4558	0.445855	0.482263	2.32719	2.31292	2.25936	0.410131	0.400187	0.436594	2.45632	2.44205	2.3885	0.539265	0.529321	0.565728	3.49541	3.48114	3.42759	1.57836	1.56841	1.60482	3.53171	3.51744	3.46389	1.61465	1.60471	1.64112	4.42033	4.40606	4.35251	2.50328	2.49333	2.52974
71.6681	2.37301	2.3587	2.30505	0.454063	0.444286	0.47936	2.32711	2.3128	2.25915	0.408168	0.398391	0.433465	2.45655	2.44225	2.3886	0.537609	0.527832	0.562906	3.49546	3.48116	3.4275	1.57652	1.56674	1.60182	3.53181	3.51751	3.46385	1.61287	1.60309	1.63817	4.42321	4.4089	4.35525	2.50426	2.49449	2.52956
71.8348	2.37316	2.35882	2.30509	0.452302	0.442692	0.474014	2.32712	2.31278	2.25905	0.406263	0.396653	0.427975	2.45678	2.44244	2.38871	0.535924	0.526314	0.557637	3.4956	3.48126	3.42753	1.57474	1.56513	1.59645	3.53196	3.51762	3.46389	1.6111	1.60149	1.63282	4.43801	4.42367	4.36994	2.51715	2.50754	2.53886
72.0014	2.3733	2.35895	2.30512	0.450493	0.44105	0.470966	2.3271	2.31275	2.25892	0.404299	0.394856	0.424771	2.45709	2.44274	2.38891	0.534288	0.524845	0.554761	3.49574	3.48139	3.42756	1.57294	1.56349	1.59341	3.53208	3.51773	3.46389	1.60927	1.59983	1.62974	4.44092	4.42657	4.37274	2.51811	2.50867	2.53859
72.1681	2.37353	2.35917	2.30524	0.448736	0.439459	0.467996	2.32717	2.31281	2.25888	0.402377	0.393101	0.421637	2.45746	2.4431	2.38917	0.532668	0.523391	0.551928	3.49589	3.48152	3.4276	1.57109	1.56181	1.59035	3.5323	3.51793	3.46401	1.6075	1.59823	1.62676	4.4439	4.42953	4.37561	2.5191	2.50982	2.53836
72.3348	2.37381	2.35942	2.2989	0.446997	0.437886	0.46505	2.32725	2.31286	2.25234	0.400437	0.391326	0.41849	2.45788	2.4435	2.38298	0.531075	0.521964	0.549128	3.496	3.48162	3.4211	1.56919	1.56008	1.58724	3.53247	3.51809	3.45757	1.60566	1.59655	1.62371	4.44685	4.43247	4.37195	2.52004	2.51093	2.53809
72.5015	2.37409	2.35971	2.29906	0.44525	0.436301	0.462092	2.32737	2.313	2.25235	0.398536	0.389586	0.415377	2.4583	2.44393	2.38328	0.529465	0.520515	0.546306	3.49615	3.48178	3.42113	1.56732	1.55837	1.58416	3.53267	3.51829	3.45764	1.60383	1.59488	1.62067	4.44992	4.43554	4.37489	2.52108	2.51213	2.53792
72.6681	2.37446	2.35371	2.29928	0.443533	0.430486	0.459183	2.32755	2.3068	2.25237	0.396624	0.383577	0.412274	2.45883	2.43808	2.38365	0.527906	0.514859	0.543557	3.49639	3.47565	3.42122	1.56547	1.55243	1.58112	3.53292	3.51217	3.45775	1.602	1.58895	1.61765	4.46503	4.44428	4.38986	2.53411	2.52106	2.54976
72.8348	2.36813	2.35406	2.29956	0.437601	0.428897	0.453655	2.32103	2.30696	2.25246	0.390504	0.3818	0.406557	2.45262	2.43855	2.38405	0.522091	0.513388	0.538145	3.4899	3.47583	3.42133	1.55937	1.55067	1.57543	3.52644	3.51238	3.45787	1.59592	1.58721	1.61197	4.46148	4.44741	4.39291	2.53095	2.52225	2.54701
73.0015	2.3685	2.3544	2.29981	0.435836	0.42729	0.450697	2.32123	2.30712	2.25254	0.388561	0.380015	0.403422	2.45312	2.43901	2.38443	0.520452	0.511906	0.535313	3.49014	3.47603	3.42145	1.55747	1.54892	1.57233	3.52665	3.51255	3.45796	1.59399	1.58544	1.60885	4.4646	4.4505	4.39591	2.53193	2.52339	2.54679
73.1681	2.36896	2.35479	2.30011	0.434096	0.425723	0.44779	2.32148	2.30731	2.25263	0.386616	0.378243	0.40031	2.45372	2.43954	2.38486	0.518851	0.510478	0.532545	3.49503	3.48085	3.42618	1.56016	1.55179	1.57386	3.52701	3.51283	3.45815	1.59214	1.58377	1.60583	4.46791	4.45373	4.39905	2.53304	2.52467	2.54673
73.3348	2.36938	2.35516	2.30043	0.432354	0.424132	0.444905	2.32179	2.30757	2.25284	0.384762	0.37654	0.397313	2.45431	2.44009	2.38536	0.517281	0.509059	0.529831	3.4954	3.48118	3.42644	1.55837	1.55014	1.57092	3.52735	3.51314	3.4584	1.59033	1.5821	1.60288	4.47124	4.45702	4.40229	2.53421	2.52599	2.54676
73.5015	2.36989	2.35564	2.30081	0.430697	0.422623	0.442077	2.32207	2.30782	2.25299	0.382878	0.374804	0.394258	2.45493	2.44068	2.38585	0.515733	0.507659	0.527113	3.49578	3.48153	3.4267	1.55659	1.54851	1.56797	3.52767	3.51342	3.45859	1.58848	1.5804	1.59985	4.48671	4.47246	4.41763	2.54752	2.53945	2.5589
73.6681	2.37037	2.35608	2.30114	0.429006	0.421068	0.439242	2.32241	2.30811	2.25318	0.381041	0.373102	0.391276	2.45561	2.44132	2.38638	0.514243	0.506304	0.524478	3.49618	3.48189	3.42695	1.55482	1.54688	1.56505	3.52804	3.51374	3.4588	1.58667	1.57873	1.5969	4.49018	4.47589	4.42095	2.54882	2.54088	2.55905
73.8348	2.37086	2.35011	2.30154	0.427358	0.419552	0.436486	2.33195	2.3112	2.26263	0.388446	0.38064	0.397574	2.45629	2.43553	2.38696	0.512779	0.504973	0.521907	3.49656	3.47581	3.42724	1.55306	1.54525	1.56219	3.52842	3.50767	3.4591	1.58492	1.57711	1.59405	4.4936	4.47285	4.42428	2.55009	2.54229	2.55922
74.0015	2.37905	2.35823	2.30295	0.433382	0.425723	0.43851	2.33232	2.3115	2.25622	0.386655	0.378996	0.391782	2.45696	2.43614	2.38086	0.511291	0.503633	0.516419	3.49691	3.47609	3.42081	1.55124	1.54359	1.55637	3.52879	3.50797	3.45269	1.58312	1.57546	1.58825	4.49724	4.47642	4.42114	2.55157	2.54392	2.5567
74.1681	2.37278	2.35874	2.30341	0.431828	0.4243	0.435794	2.32587	2.31183	2.2565	0.384914	0.377386	0.38888	2.45082	2.43679	2.38145	0.509869	0.502341	0.513835	3.49053	3.47649	3.42116	1.54958	1.54205	1.55354	3.52231	3.50827	3.45294	1.58135	1.57383	1.58532	4.49401	4.47997	4.42464	2.55306	2.54553	2.55702
74.3348	2.37334	2.35922	2.30381	0.430271	0.422884	0.433125	2.32624	2.31212	2.25671	0.383173	0.375785	0.386027	2.4515	2.43739	2.38198	0.50844	0.501053	0.511294	3.49093	3.47682	3.42141	1.54787	1.54048	1.55072	3.52268	3.50857	3.45316	1.57962	1.57223	1.58247	4.49766	4.48354	4.42813	2.55459	2.5472	2.55745
74.5015	2.37387	2.35966	2.3042	0.428743	0.421462	0.430408	2.3266	2.31239	2.25692	0.38147	0.374189	0.383135	2.45216	2.43795	2.38249	0.507033	0.499752	0.508698	3.49146	3.47725	3.42179	1.54633	1.53905	1.548	3.52309	3.50888	3.45342	1.57796	1.57068	1.57963	4.51366	4.49945	4.44398	2.56853	2.56125	2.57019
74.6682	2.37438	2.36013	2.3046	0.427211	0.420063	0.427729	2.32694	2.31269	2.25716	0.379764	0.372616	0.380282	2.4528	2.43855	2.38302	0.50563	0.498482	0.506147	3.49191	3.47766	3.42213	1.54474	1.53759	1.54526	3.52356	3.50931	3.45378	1.57638	1.56924	1.5769	4.51732	4.50307	4.44754	2.57014	2.563	2.57066
74.8348	2.37487	2.36052	2.30496	0.425702	0.418677	0.425074	2.32725	2.3129	2.25734	0.378082	0.371057	0.377454	2.45343	2.43908	2.38352	0.50426	0.497235	0.503632	3.49234	3.47799	3.42242	1.54316	1.53614	1.54254	3.52396	3.50961	3.45405	1.57479	1.56777	1.57416	4.52111	4.50675	4.45119	2.57193	2.56491	2.5713
75.0015	2.37536	2.35435	2.30529	0.419507	0.412515	0.419468	2.32758	2.30656	2.25751	0.371719	0.364728	0.371681	2.45406	2.43304	2.38399	0.498199	0.491207	0.49816	3.49286	3.47184	3.42279	1.537	1.53001	1.53696	3.52436	3.50334	3.45429	1.5685	1.56151	1.56847	4.52493	4.50391	4.45486	2.56907	2.56208	2.56903
75.1682	2.37585	2.35472	2.30568	0.418032	0.411136	0.416837	2.32786	2.30672	2.25768	0.370041	0.363144	0.368846	2.45465	2.43351	2.38447	0.496831	0.489934	0.495635	3.49328	3.47214	3.4231	1.53546	1.52856	1.53426	3.5309	3.50976	3.46072	1.57308	1.56618	1.57188	4.52864	4.5075	4.45846	2.57082	2.56392	2.56962
75.3348	2.37631	2.35504	2.306	0.416561	0.409762	0.414188	2.32814	2.30686	2.25782	0.368389	0.36159	0.366016	2.45523	2.43396	2.38492	0.495485	0.488686	0.493112	3.49379	3.47251	3.42347	1.53404	1.52724	1.53167	3.53135	3.51007	3.46103	1.5716	1.5648	1.56922	4.53256	4.51129	4.46225	2.57281	2.56601	2.57044
75.5015	2.36975	2.35531	2.29946	0.415126	0.408418	0.411567	2.32139	2.30694	2.25109	0.366765	0.360057	0.363206	2.4488	2.43436	2.37851	0.494179	0.487471	0.49062	3.48723	3.47279	3.41694	1.53261	1.5259	1.52905	3.5248	3.51036	3.45451	1.57018	1.56347	1.56662	4.52943	4.51499	4.45914	2.57481	2.5681	2.57125
75.6682	2.37011	2.35557	2.29967	0.413643	0.407054	0.408939	2.32158	2.30703	2.25114	0.365108	0.358519	0.360405	2.44931	2.43476	2.37887	0.492838	0.48625	0.488135	3.48764	3.47309	3.4172	1.53117	1.52458	1.52646	3.52521	3.51067	3.45477	1.56874	1.56215	1.56404	4.54585	4.5313	4.47541	2.58938	2.58279	2.58467
75.8349	2.37044	2.35581	2.29989	0.412174	0.405749	0.406421	2.32172	2.30709	2.25117	0.36345	0.357026	0.357698	2.44977	2.43515	2.37923	0.491507	0.485083	0.485755	3.48803	3.4734	3.41748	1.52976	1.52334	1.52401	3.52561	3.51099	3.45507	1.56735	1.56092	1.5616	4.54968	4.53505	4.47913	2.59141	2.58499	2.58566
76.0015	2.37076	2.3493	2.30005	0.410718	0.40441	0.40071	2.32185	2.30039	2.25114	0.361808	0.3555	0.351799	2.45023	2.42877	2.37952	0.490187	0.483879	0.480178	3.48844	3.46698	3.41774	1.5284	1.52209	1.51839	3.52601	3.50455	3.45531	1.56597	1.55966	1.55596	4.55358	4.53212	4.48288	2.59354	2.58723	2.58353
76.1682	2.37102	2.34941	2.30016	0.409282	0.403116	0.398108	2.32193	2.30031	2.25107	0.360189	0.354024	0.349015	2.45062	2.429	2.37976	0.488879	0.482714	0.477705	3.48887	3.46726	3.41802	1.52713	1.52097	1.51596	3.52637	3.50475	3.45551	1.56463	1.55846	1.55345	4.55755	4.53593	4.48669	2.59581	2.58964	2.58464
76.3349	2.37123	2.34948	2.30023	0.407829	0.401801	0.395507	2.32196	2.3002	2.25095	0.358553	0.352525	0.346231	2.45096	2.42921	2.37996	0.487561	0.481532	0.475238	3.48928	3.46752	3.41827	1.52587	1.51984	1.51355	3.52672	3.50496	3.45571	1.56331	1.55729	1.55099	4.56146	4.53971	4.49046	2.59806	2.59203	2.58574
76.5015	2.37144	2.34948	2.30024	0.406429	0.400506	0.392833	2.32198	2.30001	2.25078	0.356965	0.351043	0.34337	2.45131	2.42935	2.38012	0.4863	0.480378	0.472704	3.48969	3.46773	3.4185	1.52468	1.51876	1.51108	3.52713	3.50517	3.45594	1.56212	1.5562	1.54852	4.5654	4.54344	4.49421	2.60039	2.59447	2.5868
76.6682	2.37158	2.34944	2.30024	0.40011	0.399217	0.390188	2.32193	2.29979	2.25059	0.35046	0.349566	0.340538	2.45159	2.42945	2.38025	0.480121	0.479228	0.470199	3.49005	3.46791	3.41871	1.51858	1.51769	1.50866	3.52746	3.50532	3.45613	1.556	1.5551	1.54607	4.56934	4.5472	4.498	2.59787	2.59698	2.58795
76.8349	2.36446	2.34938	2.3002	0.398727	0.397895	0.384436	2.31462	2.29955	2.25037	0.348894	0.348062	0.334603	2.44461	2.42954	2.38036	0.478883	0.478052	0.464592	3.48313	3.46806	3.41887	1.5174	1.51657	1.50311	3.52057	3.5055	3.45632	1.55484	1.55401	1.54055	4.56607	4.551	4.50181	2.60034	2.59951	2.58605
77.0015	2.36448	2.3493	2.29302	0.397243	0.39153	0.38169	2.31446	2.29928	2.243	0.347223	0.341511	0.331671	2.44478	2.4296	2.37332	0.477545	0.471833	0.461992	3.48345	3.46827	3.41199	1.51621	1.5105	1.50066	3.52083	3.50565	3.44937	1.5536	1.54789	1.53805	4.58274	4.56756	4.51128	2.61551	2.6098	2.59996
77.1682	2.36448	2.34225	2.29286	0.395812	0.390164	0.378979	2.31427	2.29204	2.24265	0.345606	0.339958	0.328773	2.44492	2.42269	2.3733	0.476257	0.470609	0.459424	3.48375	3.46152	3.41213	1.51509	1.50944	1.49825	3.52108	3.49885	3.44946	1.55241	1.54677	1.53558	4.5867	4.56447	4.51508	2.61803	2.61239	2.6012
77.3349	2.36443	2.342	2.29267	0.394327	0.388834	0.376291	2.31403	2.29161	2.24228	0.343934	0.338441	0.325898	2.44502	2.42259	2.37326	0.474916	0.469423	0.45688	3.48405	3.46162	3.41229	1.51395	1.50846	1.49591	3.5213	3.49887	3.44954	1.5512	1.54571	1.53316	4.59064	4.56821	4.51888	2.62054	2.61505	2.6025
77.5015	2.36433	2.34169	2.29241	0.392857	0.38751	0.370386	2.31375	2.2911	2.24183	0.342275	0.336929	0.319804	2.44507	2.42242	2.37315	0.473593	0.468247	0.451122	3.48431	3.46166	3.41239	1.51283	1.50749	1.49036	3.52151	3.49886	3.44959	1.55003	1.54469	1.52756	4.59458	4.57194	4.52266	2.62311	2.61776	2.60064
77.6682	2.36419	2.34134	2.29213	0.391369	0.386154	0.367527	2.31342	2.29057	2.24136	0.340596	0.335381	0.316754	2.44508	2.42223	2.37302	0.472256	0.467041	0.448414	3.48451	3.46166	3.41245	1.51169	1.50647	1.48784	3.52171	3.49886	3.44965	1.54889	1.54368	1.52505	4.59846	4.57561	4.5264	2.62564	2.62043	2.6018
77.8349	2.36401	2.34095	2.29182	0.389917	0.384752	0.364643	2.31303	2.28998	2.24085	0.338944	0.333779	0.31367	2.44504	2.42199	2.37285	0.47095	0.465785	0.445677	3.48467	3.46161	3.41248	1.51058	1.50541	1.4853	3.52184	3.49879	3.44965	1.54775	1.54259	1.52248	4.60235	4.5793	4.53016	2.62826	2.6231	2.60299
78.0016	2.3638	2.34053	2.29146	0.383329	0.383372	0.361742	2.31263	2.28936	2.24029	0.33216	0.332203	0.310574	2.44497	2.4217	2.37263	0.4645	0.464543	0.442913	3.48485	3.46158	3.41251	1.50438	1.50442	1.4828	3.52198	3.49872	3.44964	1.54151	1.54156	1.51993	4.6062	4.58293	4.53386	2.62573	2.62577	2.60414
78.1682	2.36358	2.34011	2.2911	0.381748	0.381978	0.355635	2.31218	2.28871	2.2397	0.330349	0.33058	0.304237	2.44487	2.42139	2.37239	0.463034	0.463265	0.436922	3.48502	3.46155	3.41255	1.50319	1.50342	1.47708	3.52211	3.49863	3.44963	1.54027	1.5405	1.51416	4.61008	4.58661	4.53761	2.62825	2.62848	2.60214
78.3349	2.3558	2.3396	2.29066	0.380136	0.380584	0.352571	2.30422	2.28802	2.23908	0.328557	0.329005	0.300992	2.43724	2.42104	2.3721	0.461569	0.462017	0.434004	3.47766	3.46145	3.41251	1.50199	1.50244	1.47442	3.51474	3.49853	3.44959	1.53907	1.53952	1.5115	4.6064	4.5902	4.54126	2.63073	2.63118	2.60317
78.5016	2.35544	2.33194	2.29022	0.378551	0.373893	0.349481	2.30364	2.28014	2.23841	0.326747	0.322089	0.297676	2.43701	2.4135	2.37178	0.460114	0.455456	0.431043	3.47769	3.45419	3.41247	1.5008	1.49614	1.47173	3.51474	3.49124	3.44951	1.53785	1.53319	1.50878	4.61018	4.58668	4.54495	2.63329	2.62863	2.60422
78.6682	2.35506	2.33135	2.28975	0.376856	0.372387	0.346403	2.30306	2.27935	2.23775	0.324859	0.320391	0.294407	2.43676	2.41305	2.37145	0.458556	0.454087	0.428103	3.47774	3.45403	3.41243	1.49954	1.49507	1.46908	3.51474	3.49103	3.44943	1.53654	1.53207	1.50609	4.62702	4.60331	4.56171	2.64882	2.64435	2.61836
78.8349	2.35465	2.33073	2.28927	0.375209	0.370853	0.339933	2.30246	2.27853	2.23708	0.323019	0.318662	0.287743	2.43646	2.41254	2.37108	0.457021	0.452664	0.421745	3.47776	3.45384	3.41238	1.49832	1.49396	1.46304	3.51468	3.49076	3.4493	1.53524	1.53089	1.49997	4.63082	4.60689	4.56544	2.65138	2.64702	2.6161
79.0016	2.3542	2.33006	2.28874	0.373451	0.369279	0.336683	2.30182	2.27768	2.23636	0.321073	0.3169	0.284304	2.43613	2.41199	2.37067	0.45538	0.451207	0.418611	3.47776	3.45362	3.4123	1.49701	1.49284	1.46024	3.51469	3.49056	3.44923	1.53395	1.52977	1.49718	4.63459	4.61045	4.56913	2.65384	2.64967	2.61707
79.1683	2.35374	2.32938	2.28069	0.371678	0.367673	0.333334	2.30115	2.2768	2.2281	0.319092	0.315088	0.280748	2.43581	2.41146	2.36276	0.453753	0.449748	0.415409	3.47773	3.45337	3.40468	1.49567	1.49166	1.45732	3.51464	3.49029	3.44159	1.53258	1.52858	1.49424	4.63833	4.61398	4.56528	2.65627	2.65227	2.61793
79.3349	2.35324	2.32867	2.28008	0.364601	0.366033	0.329985	2.30048	2.27591	2.22731	0.311833	0.313265	0.277218	2.44262	2.41805	2.36946	0.453976	0.455408	0.419361	3.47768	3.45311	3.40452	1.48904	1.49047	1.45443	3.51457	3.49	3.4414	1.52592	1.52736	1.49131	4.64205	4.61748	4.56889	2.65341	2.65484	2.61879
79.5016	2.35274	2.32796	2.27947	0.362719	0.36442	0.326586	2.29978	2.27499	2.22651	0.309751	0.311452	0.273619	2.44227	2.41749	2.369	0.45225	0.453951	0.416117	3.47761	3.45282	3.40433	1.48758	1.48928	1.45145	3.51449	3.4897	3.44121	1.52446	1.52616	1.48833	4.64574	4.62095	4.57247	2.65572	2.65742	2.61958
79.6683	2.35224	2.32724	2.27887	0.360904	0.362757	0.319588	2.29907	2.27407	2.2257	0.307735	0.309589	0.26642	2.44187	2.41687	2.3685	0.450536	0.45239	0.409221	3.47751	3.45251	3.40414	1.48617	1.48803	1.44486	3.51438	3.48937	3.441	1.52304	1.52489	1.48172	4.64939	4.62439	4.57602	2.65805	2.65991	2.61674
79.8349	2.35173	2.32652	2.27826	0.359069	0.361049	0.316072	2.29836	2.27315	2.22488	0.305697	0.307677	0.262699	2.44151	2.41629	2.36803	0.44884	0.45082	0.405842	3.47743	3.45221	3.40395	1.48476	1.48674	1.44177	3.51426	3.48904	3.44078	1.52159	1.52357	1.47859	4.65303	4.62781	4.57955	2.66036	2.66234	2.61737
80.0016	2.35123	2.31843	2.27765	0.357149	0.353807	0.312509	2.29762	2.26483	2.22404	0.303542	0.3002	0.258902	2.44112	2.40832	2.36754	0.447039	0.443696	0.402398	3.47734	3.44455	3.40376	1.48326	1.47992	1.43862	3.51412	3.48133	3.44055	1.52005	1.51671	1.47541	4.65664	4.62385	4.58307	2.66257	2.65922	2.61793
80.1683	2.35071	2.31766	2.27704	0.355204	0.352058	0.308918	2.29686	2.26381	2.22319	0.301357	0.29821	0.25507	2.44076	2.40772	2.36709	0.44526	0.442114	0.398974	3.47722	3.44417	3.40355	1.48171	1.47857	1.43543	3.51396	3.48092	3.44029	1.51846	1.51531	1.47217	4.67338	4.64033	4.59971	2.67787	2.67473	2.63159
80.3349	2.34238	2.31686	2.27641	0.353213	0.350203	0.305235	2.28831	2.26278	2.22233	0.299134	0.296125	0.251156	2.43256	2.40704	2.36659	0.44339	0.440381	0.395412	3.46929	3.44377	3.40331	1.48012	1.47711	1.43214	3.50601	3.48049	3.44004	1.51684	1.51383	1.46886	4.66915	4.64363	4.60318	2.67998	2.67697	2.63201
80.5016	2.34182	2.31607	2.27579	0.351184	0.348365	0.301542	2.28753	2.26178	2.2215	0.296893	0.294075	0.247252	2.43208	2.40634	2.36605	0.441445	0.438627	0.391803	3.46912	3.44337	3.40308	1.47848	1.47566	1.42884	3.50581	3.48006	3.43977	1.51517	1.51235	1.46553	4.67268	4.64694	4.60665	2.68204	2.67923	2.6324
80.6683	2.34126	2.31529	2.27517	0.349206	0.346491	0.293967	2.28673	2.26075	2.22064	0.294673	0.291958	0.239434	2.43169	2.40571	2.3656	0.439635	0.43692	0.384396	3.46894	3.44296	3.40285	1.47688	1.47417	1.42164	3.50559	3.47961	3.4395	1.51353	1.51082	1.45829	4.6762	4.65023	4.61011	2.68415	2.68143	2.62891
80.835	2.34069	2.31448	2.27454	0.341395	0.344609	0.290129	2.28596	2.25975	2.21981	0.286665	0.289879	0.235399	2.43125	2.40504	2.3651	0.431955	0.435169	0.380689	3.46875	3.44254	3.4026	1.46946	1.47267	1.41819	3.50537	3.47916	3.43922	1.50607	1.50929	1.45481	4.67958	4.65338	4.61344	2.68029	2.68351	2.62903
81.0016	2.34019	2.31375	2.27399	0.33927	0.342714	0.286328	2.2852	2.25876	2.219	0.284284	0.287728	0.231342	2.43081	2.40437	2.36461	0.429889	0.433333	0.376947	3.46855	3.44211	3.40235	1.46764	1.47108	1.41469	3.50515	3.47871	3.43895	1.50424	1.50768	1.45129	4.68301	4.65657	4.61681	2.68209	2.68554	2.62915
81.1683	2.33966	2.313	2.27341	0.337096	0.340797	0.28248	2.28443	2.25777	2.21819	0.281872	0.285573	0.227256	2.43037	2.40371	2.36412	0.427805	0.431506	0.373189	3.46834	3.44168	3.4021	1.46578	1.46948	1.41116	3.5049	3.47824	3.43866	1.50234	1.50604	1.44773	4.68644	4.65978	4.6202	2.68388	2.68758	2.62926
81.335	2.33902	2.31215	2.26501	0.334767	0.338724	0.278481	2.28367	2.25679	2.20965	0.279413	0.28337	0.223127	2.43001	2.40313	2.356	0.425754	0.429711	0.369468	3.46812	3.44124	3.3941	1.46386	1.46782	1.40758	3.50466	3.47778	3.43065	1.5004	1.50436	1.44412	4.68989	4.66301	4.61588	2.68563	2.68959	2.62935
81.5016	2.33849	2.30392	2.26439	0.332491	0.336718	0.274537	2.28297	2.2484	2.20887	0.276973	0.2812	0.219019	2.42962	2.39505	2.35552	0.423625	0.427852	0.365671	3.46791	3.43334	3.39381	1.46191	1.46614	1.40396	3.50443	3.46986	3.43033	1.49843	1.50266	1.44048	4.70637	4.67181	4.63228	2.70038	2.70461	2.64243
81.6683	2.33802	2.30321	2.26387	0.33025	0.328721	0.266455	2.28226	2.24745	2.20811	0.274488	0.272959	0.210693	2.42923	2.39442	2.35508	0.421459	0.41993	0.357664	3.46767	3.43287	3.39352	1.4599	1.45838	1.39611	3.50416	3.46936	3.43002	1.4964	1.49487	1.4326	4.7099	4.67509	4.63575	2.70213	2.7006	2.63833
81.835	2.33755	2.30248	2.26335	0.328013	0.326645	0.262458	2.2815	2.24643	2.2073	0.271968	0.270599	0.206413	2.42885	2.39378	2.35465	0.419318	0.417949	0.353763	3.46744	3.43237	3.39324	1.45791	1.45654	1.39235	3.5039	3.46883	3.4297	1.49437	1.493	1.42881	4.7134	4.67833	4.6392	2.70386	2.70249	2.63831
82.0016	2.33709	2.30176	2.26283	0.325736	0.324609	0.258435	2.28076	2.24543	2.2065	0.269407	0.268281	0.202106	2.42845	2.39312	2.35419	0.417101	0.415974	0.3498	3.4672	3.43187	3.39294	1.45584	1.45472	1.38854	3.50363	3.4683	3.42937	1.49228	1.49115	1.42497	4.71687	4.68154	4.64261	2.70552	2.70439	2.63822
82.1683	2.32884	2.30113	2.2624	0.32357	0.322589	0.254476	2.27221	2.2445	2.20577	0.26694	0.265959	0.197846	2.42023	2.39252	2.35379	0.414956	0.413976	0.345862	3.45908	3.43136	3.39264	1.4538	1.45282	1.38471	3.49547	3.46776	3.42904	1.4902	1.48922	1.42111	4.7125	4.68479	4.64606	2.70723	2.70625	2.63813
82.335	2.32838	2.30042	2.2619	0.321219	0.320475	0.250405	2.28117	2.25321	2.21469	0.27401	0.273267	0.203197	2.41987	2.39191	2.35339	0.412708	0.411965	0.341895	3.45883	3.43087	3.39235	1.45167	1.45092	1.38085	3.49518	3.46722	3.4287	1.48802	1.48728	1.41721	4.7289	4.70094	4.66242	2.72174	2.721	2.65093
82.5016	2.33602	2.30783	2.26953	0.327033	0.32649	0.254451	2.28049	2.2523	2.214	0.271497	0.270954	0.198915	2.41956	2.39137	2.35307	0.410569	0.410026	0.337987	3.45853	3.43034	3.39204	1.44955	1.449	1.37696	3.49485	3.46666	3.42836	1.48586	1.48532	1.41328	4.73243	4.70424	4.66594	2.72344	2.7229	2.65086
82.6683	2.33565	2.29975	2.26911	0.324678	0.324394	0.250416	2.27985	2.24396	2.21332	0.268885	0.2686	0.194622	2.41925	2.38336	2.35272	0.408285	0.408001	0.334023	3.45827	3.42238	3.39174	1.44731	1.44702	1.37304	3.49456	3.45866	3.42802	1.48359	1.48331	1.40933	4.73598	4.70009	4.66945	2.72501	2.72473	2.65075
82.835	2.33532	2.29915	2.26878	0.316068	0.322371	0.24643	2.27921	2.24304	2.21267	0.259962	0.266265	0.190325	2.41895	2.38279	2.35241	0.399704	0.406006	0.330066	3.458	3.42184	3.39146	1.43875	1.44506	1.36911	3.49424	3.45807	3.4277	1.47499	1.48129	1.40535	4.73938	4.70321	4.67284	2.72013	2.72643	2.65049
83.0017	2.33497	2.2985	2.26841	0.313714	0.320293	0.242406	2.27862	2.24215	2.21206	0.257367	0.263946	0.186058	2.41863	2.38216	2.35207	0.397377	0.403956	0.326068	3.45773	3.42126	3.39117	1.43648	1.44306	1.36517	3.49391	3.45744	3.42735	1.47266	1.47924	1.40135	4.74272	4.70625	4.67617	2.72147	2.72805	2.65016
83.1683	2.33457	2.29779	2.26024	0.311271	0.318137	0.233637	2.27805	2.24127	2.20372	0.254747	0.261613	0.177113	2.41837	2.38158	2.34403	0.395063	0.40193	0.31743	3.45744	3.42066	3.38311	1.43414	1.441	1.3565	3.49358	3.45679	3.41924	1.47027	1.47714	1.39264	4.75905	4.72227	4.68472	2.73575	2.74261	2.65811
83.335	2.33428	2.29717	2.25993	0.308884	0.316056	0.229574	2.2775	2.24039	2.20315	0.252103	0.259274	0.172793	2.41817	2.38107	2.34382	0.392779	0.39995	0.313469	3.45718	3.42007	3.38283	1.43179	1.43896	1.35248	3.49325	3.45615	3.4189	1.46786	1.47503	1.38855	4.76247	4.72536	4.68811	2.73707	2.74424	2.65776
83.5017	2.33397	2.29656	2.25956	0.306492	0.313911	0.225486	2.27693	2.23952	2.20252	0.249451	0.25687	0.168445	2.41793	2.38052	2.34352	0.390453	0.397872	0.309446	3.4569	3.4195	3.3825	1.42943	1.43685	1.34842	3.4929	3.45549	3.41849	1.46542	1.47284	1.38442	4.76601	4.7286	4.6916	2.73853	2.74595	2.65752
83.6683	2.32576	2.29596	2.25922	0.304096	0.311787	0.22139	2.26845	2.23864	2.2019	0.246781	0.254472	0.164075	2.40982	2.38001	2.34327	0.38815	0.395841	0.305443	3.44874	3.41894	3.3822	1.42707	1.43477	1.34437	3.48467	3.45486	3.41812	1.463	1.47069	1.38029	4.76172	4.73191	4.69517	2.74005	2.74774	2.65734
83.835	2.32544	2.28795	2.25891	0.301681	0.309643	0.217291	2.26791	2.23041	2.20137	0.244146	0.252108	0.159756	2.40953	2.37204	2.343	0.385772	0.393734	0.301383	3.44842	3.41093	3.38189	1.42467	1.43263	1.34028	3.48428	3.44678	3.41774	1.46052	1.46848	1.37613	4.77803	4.74053	4.71149	2.75427	2.76223	2.66988
84.0017	2.32511	2.28734	2.25858	0.299302	0.307512	0.213226	2.26742	2.22966	2.2009	0.241618	0.249827	0.155542	2.40921	2.37145	2.34269	0.383407	0.391617	0.297331	3.44807	3.41031	3.38155	1.42227	1.43048	1.33619	3.48388	3.44612	3.41736	1.45808	1.46629	1.372	4.78153	4.74377	4.71501	2.75573	2.76394	2.66965
84.1684	2.3248	2.2867	2.25823	0.296876	0.305353	0.20913	2.26685	2.22876	2.20028	0.23893	0.247407	0.151184	2.40903	2.37093	2.34246	0.381107	0.389583	0.293361	3.44775	3.40966	3.38119	1.41983	1.42831	1.33209	3.48353	3.44543	3.41696	1.45561	1.46408	1.36786	4.78505	4.74695	4.71848	2.75713	2.7656	2.66938
84.335	2.32453	2.28612	2.25794	0.294492	0.303241	0.205098	2.26632	2.22791	2.19974	0.236283	0.245032	0.146888	2.40881	2.37039	2.34222	0.378769	0.387518	0.289375	3.4474	3.40899	3.38082	1.41736	1.42611	1.32797	3.48314	3.44473	3.41656	1.45311	1.46186	1.36371	4.78854	4.75013	4.72196	2.75851	2.76725	2.66911
84.5017	2.32424	2.28551	2.25763	0.292076	0.301103	0.201069	2.26582	2.22709	2.19921	0.233654	0.242682	0.142648	2.40858	2.36985	2.34197	0.376417	0.385444	0.28541	3.44707	3.40834	3.38046	1.41491	1.42394	1.3239	3.48279	3.44406	3.41618	1.45063	1.45966	1.35962	4.80476	4.76603	4.73816	2.7726	2.78163	2.6816
84.6684	2.32389	2.28484	2.24949	0.289644	0.29893	0.197015	2.26532	2.22627	2.19092	0.231069	0.240355	0.13844	2.40838	2.36933	2.33398	0.374132	0.383418	0.281503	3.44675	3.4077	3.37235	1.4125	1.42179	1.31987	3.48236	3.44331	3.40796	1.44811	1.4574	1.35548	4.8083	4.76925	4.7339	2.77405	2.78333	2.68142
84.835	2.32364	2.28424	2.24917	0.287285	0.296828	0.187854	2.26488	2.22548	2.19041	0.228527	0.238071	0.129096	2.40822	2.36882	2.33374	0.371862	0.381406	0.272431	3.45236	3.41296	3.37788	1.416	1.42555	1.31657	3.48193	3.44253	3.40745	1.44557	1.45512	1.34614	4.81184	4.77244	4.73736	2.77548	2.78502	2.67605
85.0017	2.31549	2.27626	2.24885	0.284959	0.294759	0.183867	2.2565	2.21727	2.18986	0.225968	0.235768	0.124877	2.40019	2.36097	2.33356	0.369664	0.379464	0.268573	3.44412	3.4049	3.37748	1.41359	1.42339	1.3125	3.47358	3.43436	3.40695	1.44306	1.45286	1.34197	4.8074	4.76818	4.74077	2.77688	2.78668	2.67578
85.1684	2.31516	2.27562	2.24858	0.282621	0.285566	0.17986	2.25595	2.21641	2.18937	0.223408	0.226352	0.120646	2.39994	2.3604	2.33336	0.367394	0.370338	0.264633	3.44377	3.40423	3.37719	1.41123	1.41417	1.30847	3.47307	3.43353	3.40649	1.44052	1.44347	1.33776	4.82345	4.78391	4.75687	2.79091	2.79386	2.68815
85.335	2.31484	2.27497	2.24826	0.280278	0.283426	0.175846	2.25545	2.21558	2.18887	0.220888	0.224036	0.116456	2.39977	2.3599	2.33318	0.365203	0.368351	0.260771	3.44336	3.40349	3.37678	1.40879	1.41194	1.30436	3.47252	3.43265	3.40594	1.43796	1.44111	1.33353	4.82691	4.78704	4.76033	2.79235	2.7955	2.68792
85.5017	2.31459	2.27436	2.24801	0.278042	0.281393	0.17194	2.25491	2.21469	2.18834	0.218366	0.221717	0.112264	2.39947	2.35924	2.33289	0.362922	0.366272	0.25682	3.4429	3.40268	3.37633	1.40636	1.40971	1.30026	3.47201	3.43179	3.40544	1.43547	1.43882	1.32936	4.83043	4.79021	4.76386	2.79389	2.79724	2.68778
85.6684	2.31434	2.27377	2.24773	0.275809	0.279361	0.168057	2.25441	2.21384	2.18779	0.215876	0.219428	0.108123	2.39923	2.35866	2.33262	0.360701	0.364253	0.252949	3.44246	3.40189	3.37585	1.40393	1.40748	1.29618	3.47149	3.43093	3.40488	1.43296	1.43652	1.32521	4.83396	4.79339	4.76734	2.79543	2.79898	2.68768
85.835	2.31409	2.27316	2.23956	0.273596	0.277346	0.164216	2.25388	2.21296	2.17936	0.213394	0.217145	0.104014	2.39902	2.3581	2.3245	0.358534	0.362285	0.249155	3.44205	3.40113	3.36753	1.40156	1.40531	1.29218	3.471	3.43008	3.39648	1.43051	1.43426	1.32113	4.85008	4.80916	4.77556	2.80959	2.81334	2.70021
86.0017	2.31381	2.26513	2.23926	0.271412	0.275356	0.160413	2.25331	2.20463	2.17876	0.210912	0.214857	0.0999129	2.39876	2.35008	2.32421	0.356365	0.36031	0.245366	3.44156	3.39288	3.36701	1.39917	1.40311	1.28817	3.47045	3.42177	3.3959	1.42806	1.432	1.31706	4.85363	4.80496	4.77908	2.81124	2.81518	2.70024
86.1684	2.30554	2.26445	2.23892	0.269224	0.273364	0.156604	2.24479	2.20369	2.17817	0.20847	0.212611	0.0958506	2.3905	2.34941	2.32388	0.354182	0.358323	0.241563	3.43318	3.39208	3.36656	1.39686	1.401	1.28424	3.4619	3.42081	3.39528	1.42558	1.42972	1.31296	4.84949	4.8084	4.78287	2.81317	2.81731	2.70055
86.3351	2.30518	2.26369	2.23855	0.267025	0.27136	0.152743	2.24421	2.20273	2.17759	0.206061	0.210397	0.0917793	2.3902	2.34871	2.32357	0.352045	0.35638	0.237763	3.43266	3.39117	3.36604	1.39451	1.39884	1.28023	3.46131	3.41983	3.39469	1.42316	1.4275	1.30888	4.85349	4.812	4.78686	2.81533	2.81967	2.70105
86.5017	2.30472	2.26287	2.23811	0.264798	0.269333	0.143316	2.24356	2.20171	2.17695	0.20364	0.208174	0.0821575	2.38981	2.34796	2.3232	0.349887	0.354421	0.228405	3.43212	3.39027	3.36551	1.39219	1.39673	1.27071	3.46064	3.41879	3.39402	1.42071	1.42525	1.29923	4.86947	4.82762	4.80286	2.82955	2.83408	2.70807
86.6684	2.30425	2.26203	2.23763	0.262573	0.267293	0.139426	2.24296	2.20074	2.17634	0.201283	0.206004	0.0781372	2.3894	2.34718	2.32278	0.347723	0.352443	0.224577	3.43156	3.38934	3.36494	1.38988	1.3946	1.26674	3.46001	3.41779	3.39339	1.41833	1.42305	1.29519	4.87322	4.831	4.80659	2.83154	2.83626	2.70839
86.8351	2.30383	2.26121	2.2372	0.260421	0.265324	0.135593	2.24232	2.1997	2.17569	0.198908	0.203811	0.0740806	2.38904	2.34643	2.32242	0.345636	0.350539	0.220808	3.43098	3.38836	3.36435	1.38757	1.39247	1.26274	3.45935	3.41674	3.39273	1.41595	1.42085	1.29112	4.87707	4.83445	4.81044	2.83366	2.83856	2.70883
87.0017	2.30337	2.25295	2.23679	0.258282	0.263372	0.131803	2.24162	2.1912	2.17504	0.196532	0.201623	0.0700532	2.38864	2.33821	2.32205	0.343544	0.348635	0.217066	3.43042	3.37999	3.36384	1.38533	1.39042	1.25885	3.4587	3.40827	3.39212	1.41361	1.4187	1.28713	4.89314	4.84271	4.82656	2.84805	2.85314	2.72157
87.1684	2.30288	2.25202	2.22826	0.248629	0.261444	0.128021	2.24094	2.19009	2.16632	0.186695	0.199511	0.0660879	2.3882	2.33734	2.31358	0.333952	0.346767	0.213344	3.42979	3.37894	3.35518	1.37555	1.38836	1.25494	3.45797	3.40712	3.38335	1.40372	1.41654	1.28312	4.89684	4.84598	4.82222	2.84259	2.85541	2.72198
87.3351	2.29431	2.25107	2.22771	0.246504	0.259536	0.124264	2.23215	2.18891	2.16554	0.184338	0.19737	0.0620985	2.37967	2.33643	2.31306	0.331863	0.344895	0.209623	3.42111	3.37787	3.3545	1.3733	1.38633	1.25106	3.44911	3.40587	3.38251	1.4013	1.41434	1.27906	4.89278	4.84954	4.82618	2.84497	2.85801	2.72273
87.5018	2.29371	2.25008	2.22707	0.244349	0.25762	0.120525	2.23137	2.18774	2.16473	0.182011	0.195283	0.0581874	2.37918	2.33555	2.31254	0.329822	0.343093	0.205998	3.42045	3.37682	3.35381	1.37109	1.38436	1.24727	3.44834	3.4047	3.3817	1.39898	1.41225	1.27515	4.89671	4.85307	4.83007	2.84735	2.86062	2.72352
87.6684	2.29311	2.24906	2.22643	0.242247	0.255729	0.116793	2.23055	2.18651	2.16387	0.179689	0.193171	0.0542347	2.3786	2.33456	2.31192	0.327741	0.341223	0.202287	3.41978	3.37574	3.3531	1.36892	1.3824	1.24347	3.44753	3.40349	3.38085	1.39667	1.41015	1.27122	4.90048	4.85644	4.8338	2.84962	2.8631	2.72417
87.8351	2.29244	2.24803	2.22571	0.240112	0.253831	0.107196	2.22969	2.18528	2.16296	0.177362	0.191082	0.0444468	2.37805	2.33365	2.31132	0.325729	0.339448	0.192813	3.4191	3.37469	3.35237	1.36677	1.38049	1.23385	3.44659	3.40219	3.37986	1.39427	1.40799	1.26135	4.91665	4.87224	4.84992	2.86432	2.87804	2.73141
88.0018	2.29173	2.23945	2.22498	0.238004	0.251945	0.10338	2.22877	2.17649	2.16202	0.175045	0.188986	0.0404207	2.37745	2.32517	2.3107	0.32372	0.337661	0.189096	3.41839	3.36611	3.35164	1.36466	1.3786	1.23004	3.454	3.40172	3.38725	1.40028	1.41422	1.26565	4.92056	4.86827	4.85381	2.86683	2.88077	2.7322
88.1684	2.29102	2.23835	2.22425	0.235918	0.250124	0.0996819	2.22781	2.17514	2.16104	0.172704	0.186911	0.0364686	2.37677	2.3241	2.31	0.321663	0.33587	0.185428	3.41753	3.36486	3.35076	1.36243	1.37663	1.22619	3.45315	3.40048	3.38638	1.39805	1.41225	1.26181	4.92432	4.87165	4.85755	2.86922	2.88342	2.73298
88.3351	2.29027	2.23716	2.22348	0.233868	0.248281	0.0959155	2.22687	2.17376	2.16008	0.170466	0.18488	0.0325136	2.37611	2.323	2.30932	0.319703	0.334116	0.18175	3.41679	3.36368	3.35	1.36039	1.3748	1.22243	3.45219	3.39908	3.3854	1.39578	1.41019	1.25783	4.92831	4.8752	4.86152	2.87191	2.88632	2.73395
88.5018	2.28952	2.23599	2.21446	0.231842	0.246467	0.0921518	2.22588	2.17235	2.15082	0.1682	0.182825	0.0285092	2.3754	2.32187	2.30034	0.317718	0.332343	0.178027	3.41598	3.36245	3.34092	1.3583	1.37292	1.21861	3.45128	3.39774	3.37622	1.3936	1.40822	1.25391	4.94442	4.89089	4.86936	2.88674	2.90137	2.74705
88.6684	2.28046	2.23477	2.2136	0.229803	0.244642	0.0883862	2.21661	2.17091	2.14974	0.165949	0.180788	0.0245322	2.36639	2.3207	2.29953	0.315732	0.330572	0.174315	3.40688	3.36119	3.34002	1.35622	1.37106	1.2148	3.44209	3.3964	3.37523	1.39143	1.40627	1.25002	4.94013	4.89443	4.87326	2.88947	2.90431	2.74805
88.8351	2.2796	2.23351	2.21267	0.227782	0.242835	0.0846504	2.21553	2.16943	2.1486	0.163709	0.178763	0.0205782	2.36557	2.31948	2.29865	0.313754	0.328807	0.170622	3.40603	3.35993	3.3391	1.35421	1.36926	1.21108	3.44114	3.39505	3.37421	1.38932	1.40438	1.24619	4.94421	4.89811	4.87728	2.89239	2.90744	2.74926
89.0018	2.27863	2.2322	2.21166	0.225756	0.240999	0.0808727	2.21434	2.16791	2.14737	0.161468	0.176711	0.0165851	2.36469	2.31826	2.29772	0.311816	0.327059	0.166933	3.40515	3.35871	3.33818	1.35228	1.36752	1.20739	3.44008	3.39365	3.37312	1.38721	1.40245	1.24233	4.94807	4.90164	4.8811	2.8952	2.91044	2.75032
89.1685	2.27763	2.22316	2.21062	0.223706	0.23914	0.0710175	2.21312	2.15864	2.14611	0.159189	0.174623	0.00650064	2.36378	2.3093	2.29677	0.309855	0.325288	0.157166	3.40429	3.34981	3.33728	1.35037	1.3658	1.19768	3.43909	3.38461	3.37208	1.38516	1.4006	1.23247	4.9641	4.90962	4.89709	2.91017	2.92561	2.75748
89.3351	2.27661	2.22171	2.20957	0.221651	0.237334	0.0671975	2.21188	2.15698	2.14484	0.156919	0.172602	0.00246542	2.36285	2.30795	2.29581	0.30789	0.323573	0.153437	3.41023	3.35533	3.34319	1.35527	1.37095	1.20082	3.43799	3.38309	3.37095	1.38303	1.39871	1.22857	4.96811	4.91322	4.90108	2.91315	2.92884	2.7587
89.5018	2.27555	2.22025	2.20848	0.219573	0.235526	0.0634261	2.2106	2.15529	2.14353	0.154615	0.170568	-0.00153128	2.36187	2.30657	2.2948	0.305887	0.32184	0.149741	3.40931	3.35401	3.34224	1.35333	1.36928	1.19718	3.43689	3.38159	3.36982	1.38091	1.39686	1.22476	4.97215	4.91684	4.90508	2.91617	2.93212	2.76002
89.6685	2.27447	2.21873	2.20732	0.217525	0.22562	0.0594988	2.20929	2.15355	2.14214	0.152347	0.160442	-0.00567902	2.36087	2.30513	2.29371	0.303923	0.312018	0.145897	3.4084	3.35266	3.34125	1.35145	1.35955	1.19343	3.43576	3.38002	3.36861	1.37882	1.38691	1.22079	4.97623	4.92049	4.90908	2.91929	2.92738	2.76126
89.8351	2.27331	2.21717	2.20612	0.215546	0.223749	0.0556332	2.20792	2.15178	2.14073	0.150154	0.158357	-0.00975896	2.35982	2.30368	2.29263	0.302055	0.310258	0.142142	3.40747	3.35133	3.34028	1.34971	1.35791	1.18979	3.43468	3.37854	3.36748	1.37691	1.38512	1.217	4.98027	4.92413	4.91308	2.92251	2.93071	2.76259
90.0018	2.27214	2.21556	2.20488	0.205402	0.221862	0.0517061	2.20652	2.14995	2.13926	0.139789	0.156249	-0.0139069	2.35871	2.30214	2.29145	0.291978	0.308439	0.138283	3.40661	3.35004	3.33935	1.33988	1.35634	1.18618	3.43361	3.37704	3.36635	1.36688	1.38334	1.21318	4.99637	4.9398	4.92911	2.92964	2.9461	2.77594
90.1685	2.26242	2.21393	2.19506	0.203312	0.22002	0.0415884	2.19658	2.14809	2.12923	0.137474	0.154181	-0.02425	2.34907	2.30059	2.28172	0.289969	0.306676	0.128245	3.39716	3.34868	3.32981	1.33806	1.35476	1.17633	3.42397	3.37549	3.35662	1.36487	1.38158	1.20315	4.99202	4.94354	4.92467	2.93292	2.94962	2.77119
90.3351	2.26115	2.21228	2.19373	0.201226	0.218159	0.0377295	2.19508	2.14621	2.12765	0.135151	0.152085	-0.028345	2.34789	2.29901	2.28046	0.287958	0.304892	0.124462	3.39615	3.34728	3.32872	1.33622	1.35316	1.17273	3.42272	3.37384	3.35529	1.36279	1.37972	1.19929	4.99619	4.94731	4.92876	2.93626	2.95319	2.77276
90.5018	2.25983	2.20276	2.19237	0.199127	0.216278	0.0337539	2.19352	2.13645	2.12606	0.13282	0.149971	-0.0325532	2.34664	2.28957	2.27918	0.285934	0.303085	0.120561	3.3952	3.33814	3.32775	1.3345	1.35165	1.16913	3.42144	3.36437	3.35398	1.36074	1.37789	1.19537	5.00023	4.94316	4.93277	2.93953	2.95668	2.77416
90.6685	2.25849	2.201	2.19098	0.19699	0.214406	0.0297244	2.19195	2.13446	2.12444	0.13045	0.147866	-0.0368152	2.34537	2.28788	2.27786	0.28387	0.301286	0.116605	3.39426	3.33678	3.32675	1.33277	1.35018	1.1655	3.42031	3.36283	3.3528	1.35882	1.37623	1.19155	5.00425	4.94677	4.93674	2.94276	2.96017	2.77549
90.8351	2.25709	2.19922	2.18956	0.194867	0.21253	0.0257716	2.19031	2.13244	2.12278	0.128091	0.145754	-0.0410042	2.34405	2.28617	2.27652	0.281825	0.299488	0.11273	3.39326	3.33539	3.32573	1.33104	1.34871	1.16195	3.41908	3.36121	3.35155	1.35686	1.37453	1.18777	5.00832	4.95045	4.94079	2.9461	2.96376	2.777
91.0018	2.25568	2.19737	2.18808	0.192702	0.210616	0.0217353	2.18867	2.13036	2.12108	0.125694	0.143608	-0.0452727	2.34271	2.28441	2.27512	0.27974	0.297653	0.108773	3.39224	3.33393	3.32465	1.32927	1.34718	1.1583	3.41794	3.35963	3.35035	1.35496	1.37288	1.184	5.0245	4.96619	4.95691	2.96153	2.97944	2.79056
91.1685	2.25424	2.19551	2.18656	0.19055	0.208627	0.0110672	2.18699	2.12826	2.11932	0.123304	0.141381	-0.0561783	2.34135	2.28262	2.27368	0.277664	0.295742	0.0981821	3.39122	3.33249	3.32354	1.32753	1.34561	1.14805	3.4167	3.35797	3.34903	1.35302	1.37109	1.17353	5.02866	4.96993	4.96098	2.96497	2.98305	2.78549
91.3352	2.25275	2.19361	2.18505	0.188371	0.206647	0.00688133	2.18527	2.12613	2.11757	0.120894	0.13917	-0.0605954	2.33994	2.2808	2.27224	0.275566	0.293843	0.0940771	3.39024	3.3311	3.32254	1.32587	1.34414	1.14438	3.41553	3.35639	3.34783	1.35115	1.36943	1.16966	5.0328	4.97366	4.9651	2.96843	2.9867	2.78694
91.5018	2.25125	2.19169	2.1835	0.186225	0.204711	0.00259678	2.18352	2.12395	2.11576	0.118491	0.136977	-0.0651371	2.33852	2.27895	2.27076	0.273492	0.291979	0.0898641	3.38924	3.32968	3.32149	1.32422	1.3427	1.14059	3.41435	3.35479	3.3466	1.34933	1.36781	1.1657	5.037	4.97744	4.96925	2.97198	2.99047	2.78835
91.6685	2.24975	2.18977	2.18195	0.183991	0.202741	-0.00165102	2.18175	2.12177	2.11395	0.115985	0.134735	-0.069657	2.33707	2.27709	2.26927	0.271306	0.290056	0.0856634	3.38825	3.32827	3.32045	1.32248	1.34123	1.13684	3.41315	3.35317	3.34535	1.34739	1.36614	1.16175	5.04117	4.98119	4.97337	2.97541	2.99416	2.78977
91.8352	2.24819	2.18779	2.18034	0.181733	0.200726	-0.00592774	2.17996	2.11956	2.11211	0.113504	0.132496	-0.0741569	2.33558	2.27518	2.26773	0.269124	0.288117	0.0814637	3.38722	3.32682	3.31937	1.32076	1.33976	1.1331	3.41195	3.35155	3.34409	1.34549	1.36448	1.15783	5.05729	4.99689	4.98943	2.99083	3.00982	2.80317
92.0018	2.23786	2.17779	2.17871	0.170887	0.198687	-0.0102375	2.1694	2.10933	2.11025	0.102426	0.130225	-0.0786986	2.32535	2.26527	2.26619	0.25837	0.28617	0.0772458	3.37747	3.31739	3.31831	1.31049	1.33829	1.12937	3.40201	3.34194	3.34285	1.33503	1.36283	1.15391	5.0528	4.99273	4.99365	2.98583	3.01363	2.80471
92.1685	2.23625	2.17576	2.16821	0.168467	0.188058	-0.0214438	2.16754	2.10705	2.0995	0.0997602	0.119351	-0.0901508	2.32378	2.26329	2.25574	0.256	0.275591	0.0660888	3.37639	3.3159	3.30835	1.30861	1.3282	1.1187	3.40084	3.34034	3.33279	1.33305	1.35264	1.14314	5.05703	4.99654	4.98899	2.98925	3.00884	2.79934
92.3352	2.2346	2.17368	2.16652	0.166119	0.18597	-0.0258859	2.16566	2.10474	2.09758	0.0971804	0.117031	-0.0948242	2.3222	2.26128	2.25412	0.253716	0.273567	0.0617112	3.37537	3.31445	3.30728	1.30688	1.32673	1.11488	3.39961	3.33869	3.33152	1.33113	1.35098	1.13912	5.06125	5.00033	4.99317	2.99277	3.01262	2.80076
92.5019	2.23294	2.1716	2.16482	0.163705	0.183833	-0.0304096	2.16375	2.10241	2.09563	0.0945165	0.114645	-0.0995978	2.32062	2.25928	2.2525	0.25139	0.271518	0.0572758	3.37437	3.31303	3.30626	1.30514	1.32527	1.11103	3.39843	3.33709	3.33031	1.3292	1.34933	1.13509	5.06553	5.00419	4.99741	2.9963	3.01643	2.80219
92.6685	2.23127	2.1695	2.16312	0.161304	0.181667	-0.034941	2.16181	2.10004	2.09366	0.0918433	0.112207	-0.104402	2.31898	2.25721	2.25083	0.249015	0.269378	0.0527698	3.37333	3.31157	3.30519	1.30337	1.32373	1.10712	3.39719	3.33542	3.32904	1.32723	1.34759	1.13098	5.06978	5.00801	5.00163	2.99981	3.02017	2.80357
92.8352	2.22961	2.16742	2.16143	0.15884	0.17951	-0.039434	2.15988	2.0977	2.0917	0.0891138	0.109784	-0.10916	2.31735	2.25517	2.24917	0.246582	0.267252	0.0483082	3.37231	3.31012	3.30413	1.30154	1.32221	1.10326	3.39598	3.33379	3.3278	1.32521	1.34588	1.12693	5.07405	5.01186	5.00587	3.00328	3.02395	2.805
93.0019	2.22791	2.16528	2.1597	0.156303	0.177312	-0.0440405	2.15796	2.09533	2.08975	0.0863536	0.107362	-0.11399	2.31571	2.25308	2.2475	0.244105	0.265113	0.0437611	3.37131	3.30868	3.3031	1.2997	1.32071	1.09936	3.39473	3.3321	3.32653	1.32313	1.34414	1.12278	5.09006	5.02742	5.02185	3.01845	3.03946	2.81811
93.1685	2.22626	2.16321	2.15802	0.153805	0.175166	-0.0486704	2.156	2.09294	2.08776	0.083543	0.104904	-0.118932	2.31405	2.251	2.24582	0.241597	0.262958	0.0391219	3.3703	3.30725	3.30207	1.29785	1.31921	1.09537	3.39357	3.33052	3.32534	1.32112	1.34248	1.11864	5.09434	5.03128	5.0261	3.02188	3.04324	2.81941
93.3352	2.22459	2.16112	2.15634	0.151345	0.172934	-0.060555	2.15403	2.09056	2.08578	0.0807826	0.102372	-0.131117	2.31235	2.24889	2.24411	0.239111	0.260701	0.0272116	3.36925	3.30578	3.301	1.296	1.31759	1.0841	3.3923	3.32883	3.32405	1.31906	1.34065	1.10716	5.09861	5.03514	5.03036	3.02536	3.04695	2.81346
93.5019	2.22293	2.15098	2.15466	0.148733	0.170678	-0.0653056	2.15207	2.08013	2.08381	0.0778821	0.0998272	-0.136157	2.3107	2.23875	2.24243	0.236504	0.258449	0.0224646	3.3682	3.29626	3.29994	1.29401	1.31596	1.07997	3.3911	3.31916	3.32284	1.31691	1.33886	1.10287	5.1029	5.03095	5.03463	3.02871	3.05065	2.81467
93.6685	2.22126	2.14884	2.15297	0.146213	0.168395	-0.0701332	2.15012	2.07771	2.08184	0.0750819	0.097264	-0.141264	2.30904	2.23663	2.24076	0.233997	0.256179	0.017651	3.36721	3.29479	3.29892	1.29217	1.31435	1.07582	3.38993	3.31752	3.32165	1.31489	1.33707	1.09854	5.10718	5.03476	5.03889	3.03213	3.05431	2.81579
93.8352	2.21959	2.14671	2.1513	0.143693	0.166116	-0.0749648	2.14817	2.07528	2.07987	0.0722693	0.0946925	-0.146388	2.30741	2.23453	2.23912	0.231513	0.253936	0.0128552	3.36619	3.2933	3.29789	1.29029	1.31271	1.07163	3.3888	3.31592	3.32051	1.3129	1.33533	1.09425	5.11145	5.03857	5.04315	3.03555	3.05797	2.81689
94.0019	2.20902	2.14455	2.14959	0.131802	0.163835	-0.0798531	2.13735	2.07288	2.07793	0.0601368	0.0921706	-0.151518	2.29686	2.23239	2.23743	0.219644	0.251678	0.00798935	3.3563	3.29183	3.29687	1.27908	1.31112	1.06743	3.37877	3.3143	3.31934	1.30155	1.33359	1.0899	5.11836	5.05389	5.05893	3.04114	3.07318	2.82949
94.1685	2.20728	2.14239	2.13885	0.129044	0.161435	-0.0847595	2.13531	2.07042	2.06688	0.057076	0.0894664	-0.156728	2.29518	2.23029	2.22674	0.216941	0.249331	0.00313709	3.35531	3.29042	3.28687	1.27707	1.30946	1.06327	3.37758	3.31269	3.30915	1.29934	1.33173	1.08554	5.12259	5.0577	5.05416	3.04436	3.07675	2.83055
94.3352	2.2055	2.14017	2.13709	0.126237	0.15895	-0.089764	2.13331	2.06798	2.0649	0.0540475	0.0867603	-0.161954	2.29347	2.22814	2.22506	0.214208	0.246921	-0.00179335	3.35429	3.28896	3.28588	1.27503	1.30774	1.05903	3.3764	3.31106	3.30799	1.29713	1.32985	1.08113	5.12679	5.06145	5.05837	3.04752	3.08023	2.83152
94.5019	2.20382	2.13804	2.1354	0.123524	0.147252	-0.0947157	2.13135	2.06557	2.06294	0.0510577	0.0747854	-0.167183	2.29177	2.22599	2.22335	0.211475	0.235203	-0.00676515	3.35328	3.2875	3.28486	1.27298	1.29671	1.05474	3.37523	3.30945	3.30682	1.29494	1.31867	1.0767	5.13104	5.06526	5.06263	3.05075	3.07448	2.83251
94.6686	2.2021	2.13585	2.13369	0.120736	0.144709	-0.0997753	2.12938	2.06313	2.06097	0.0480133	0.0719865	-0.172498	2.29016	2.22391	2.22175	0.208797	0.23277	-0.0117141	3.35228	3.28604	3.28388	1.27092	1.29489	1.05041	3.37403	3.30779	3.30563	1.29267	1.31664	1.07216	5.13519	5.06894	5.06678	3.05383	3.0778	2.83331
94.8352	2.20047	2.13378	2.13208	0.11795	0.142251	-0.112519	2.12735	2.06066	2.05897	0.0448323	0.0691331	-0.185636	2.28849	2.2218	2.2201	0.20597	0.230271	-0.0244986	3.35128	3.28459	3.2829	1.26876	1.29306	1.03829	3.37285	3.30616	3.30447	1.29033	1.31463	1.05986	5.15058	5.08389	5.0822	3.06806	3.09236	2.8376
95.0019	2.19882	2.12366	2.13044	0.115185	0.139748	-0.117578	2.12537	2.05021	2.05699	0.0417371	0.0662999	-0.191026	2.28675	2.21159	2.21837	0.203119	0.227682	-0.0296438	3.35027	3.27511	3.28189	1.26664	1.2912	1.03387	3.37167	3.29651	3.30329	1.28803	1.3126	1.05527	5.15479	5.07963	5.08641	3.07116	3.09572	2.83839
95.1686	2.19716	2.12147	2.12877	0.112347	0.137194	-0.122679	2.1234	2.04772	2.05502	0.0385904	0.0634377	-0.196435	2.28514	2.20945	2.21675	0.200327	0.225174	-0.0346993	3.34927	3.27358	3.28089	1.26446	1.28931	1.02943	3.37048	3.2948	3.3021	1.28567	1.31052	1.05065	5.1589	5.08321	5.09051	3.07409	3.09893	2.83906
95.3352	2.19548	2.11933	2.1271	0.109384	0.134564	-0.127841	2.12149	2.04534	2.05311	0.0353911	0.0605717	-0.201833	2.28355	2.2074	2.21517	0.197455	0.222635	-0.0397697	3.34826	3.27211	3.27988	1.26217	1.28735	1.02494	3.3693	3.29314	3.30092	1.2832	1.30838	1.04597	5.163	5.08685	5.09462	3.0769	3.10208	2.83968
95.5019	2.18496	2.11721	2.12548	0.1065	0.131969	-0.132977	2.11071	2.04295	2.05123	0.0322476	0.0577161	-0.207229	2.27305	2.2053	2.21358	0.194593	0.220061	-0.0448838	3.33838	3.27062	3.2789	1.25991	1.28538	1.02044	3.35922	3.29147	3.29974	1.28076	1.30623	1.04128	5.15827	5.09051	5.09879	3.07981	3.10528	2.84033
95.6686	2.18333	2.1151	2.11485	0.103702	0.129382	-0.138098	2.10877	2.04054	2.04029	0.0291418	0.0548214	-0.212658	2.27132	2.20309	2.20284	0.191687	0.217367	-0.0501127	3.33733	3.2691	3.26884	1.2577	1.28337	1.0159	3.35801	3.28978	3.28953	1.27838	1.30406	1.03658	5.17332	5.10509	5.10483	3.09369	3.11936	2.85189
95.8353	2.18162	2.11292	2.11317	0.10066	0.126722	-0.143314	2.1069	2.0382	2.03844	0.0259361	0.0519976	-0.218038	2.26967	2.20097	2.20121	0.188705	0.214767	-0.0552689	3.33628	3.26757	3.26782	1.25531	1.28137	1.01134	3.35678	3.28808	3.28833	1.27582	1.30188	1.03185	5.17737	5.10866	5.10891	3.0964	3.12247	2.85243
96.0019	2.17992	2.11071	2.11143	0.0976287	0.123981	-0.148581	2.10504	2.03583	2.03655	0.022752	0.0491043	-0.223457	2.26805	2.19884	2.19956	0.18576	0.212112	-0.0604494	3.33526	3.26605	3.26676	1.25297	1.27932	1.00676	3.35559	3.28638	3.28709	1.2733	1.29965	1.02709	5.18139	5.11218	5.1129	3.0991	3.12545	2.85289
96.1686	2.17826	2.10067	2.10979	0.0945999	0.121298	-0.153795	2.10313	2.02554	2.03466	0.0194703	0.0461681	-0.228924	2.26645	2.18886	2.19798	0.182794	0.209492	-0.0656009	3.33418	3.2566	3.26572	1.25053	1.27723	1.00213	3.35434	3.27675	3.28587	1.27069	1.29738	1.02229
96.3353	2.17663	2.09851	2.10821	0.0915956	0.118662	-0.158978	2.10113	2.02301	2.03271	0.0161006	0.0431674	-0.234473	2.26494	2.18682	2.19652	0.179907	0.206974	-0.0706664	3.33309	3.25498	3.26468	1.24806	1.27513	0.99749	3.35308	3.27496	3.28466	1.26805	1.29511	1.01747
96.5019	2.1751	2.09652	2.10675	0.0886918	0.116032	-0.164096	2.09926	2.02067	2.0309	0.0128464	0.0401863	-0.239941	2.26331	2.18473	2.19495	0.176901	0.204241	-0.0758863	3.33203	3.25345	3.26367	1.24562	1.27296	0.992832	3.35182	3.27324	3.28346	1.26541	1.29275	1.01262
96.6686	2.16477	2.09445	2.10522	0.08578	0.113418	-0.169224	2.08868	2.01836	2.02913	0.0096927	0.0373304	-0.245312	2.25293	2.18262	2.19339	0.173948	0.201585	-0.0810566	3.32216	3.25185	3.26262	1.24317	1.27081	0.98817	3.34176	3.27144	3.28221	1.26277	1.29041	1.00777
96.8353	2.16318	2.09238	2.09465	0.082767	0.110726	-0.174399	2.08692	2.01611	2.01839	0.00650456	0.0344632	-0.250661	2.2513	2.1805	2.18277	0.170886	0.198845	-0.0862793	3.32105	3.25025	3.25253	1.24064	1.2686	0.983478	3.34046	3.26965	3.27193	1.26004	1.288	1.00288
97.0019	2.16164	2.09031	2.09311	0.0798393	0.108063	-0.179539	2.08521	2.01389	2.01668	0.00341228	0.0316359	-0.255966	2.24973	2.1784	2.1812	0.167929	0.196153	-0.0914497	3.31992	3.2486	3.25139	1.23812	1.26634	0.978742	3.33915	3.26782	3.27062	1.25735	1.28557	0.997968
97.1686	2.16014	2.08037	2.09167	0.0769231	0.105459	-0.193325	2.08341	2.00363	2.01493	0.000186344	0.0287217	-0.270062	2.2482	2.16843	2.17973	0.164982	0.193518	-0.105266	3.31875	3.23897	3.25027	1.23553	1.26406	0.96528	3.33778	3.25801	3.26931	1.25456	1.2831	0.984315
97.3353	2.15865	2.07836	2.09019	0.0740216	0.102923	-0.19846	2.08163	2.00135	2.01317	-0.00299522	0.025906	-0.275477	2.2466	2.16632	2.17815	0.161978	0.190879	-0.110504	3.3176	3.23731	3.24914	1.23297	1.26187	0.960487	3.33642	3.25613	3.26796	1.25179	1.28069	0.97931
97.5019	2.15718	2.07637	2.08878	0.0711621	0.100359	-0.203537	2.07987	1.99905	2.01146	-0.00615602	0.0230411	-0.280855	2.24512	2.1643	2.17671	0.159094	0.188291	-0.115605	3.31641	3.23559	3.248	1.23039	1.25958	0.955687	3.33502	3.2542	3.26661	1.249	1.27819	0.974296
97.6686	2.14688	2.07428	2.08733	0.0682315	0.0977693	-0.208675	2.07911	2.00651	2.01956	0.00045959	0.0299974	-0.276447	2.2349	2.16229	2.17534	0.156244	0.185782	-0.120662	3.30641	3.23381	3.24686	1.22776	1.2573	0.950855	3.32484	3.25224	3.26529	1.24619	1.27573	0.969283
97.8353	2.14528	2.07213	2.08574	0.0547181	0.0951454	-0.213834	2.07733	2.00418	2.01779	-0.013231	0.0271964	-0.281783	2.23331	2.16016	2.17377	0.142753	0.18318	-0.1258	3.30514	3.23199	3.2456	1.21458	1.25501	0.94603	3.32335	3.25021	3.26381	1.23279	1.27322	0.964243
98.002	2.14367	2.07008	2.07522	0.0517565	0.0925497	-0.218944	2.07558	2.002	2.00714	-0.0163279	0.0244653	-0.287029	2.23171	2.15813	2.16327	0.139804	0.180598	-0.130896	3.30381	3.23023	3.23537	1.21191	1.2527	0.941205	3.32177	3.24819	3.25332	1.22986	1.27065	0.959159
98.1686	2.14213	2.06012	2.07371	0.0488015	0.0899742	-0.224024	2.07384	1.99184	2.00542	-0.0194826	0.0216901	-0.292309	2.23019	2.14819	2.16177	0.136864	0.178037	-0.135962	3.30247	3.22047	3.23405	1.20915	1.25032	0.93632	3.32026	3.23826	3.25184	1.22693	1.26811	0.954108
98.3353	2.14058	2.05799	2.07212	0.0458282	0.0873336	-0.229127	2.07211	1.98952	2.00365	-0.0226391	0.0188662	-0.297594	2.22871	2.14612	2.16025	0.133961	0.175466	-0.140994	3.30118	3.21859	3.23272	1.20643	1.24794	0.931478	3.31874	3.23615	3.25028	1.22399	1.2655	0.949036
98.502	2.13898	2.05591	2.0706	0.0429244	0.0847876	-0.23416	2.07035	1.98729	2.00198	-0.0256979	0.0161653	-0.302782	2.22719	2.14412	2.15882	0.131136	0.173	-0.145948	3.29975	3.21668	3.23138	1.2037	1.24556	0.926611	3.31714	3.23407	3.24877	1.22109	1.26295	0.944003
98.6686	2.13747	2.05378	2.06906	0.040028	0.0822751	-0.239168	2.06873	1.98505	2.00033	-0.0287035	0.0135437	-0.3079	2.22566	2.14198	2.15726	0.128225	0.170472	-0.150971	3.29839	3.2147	3.22998	1.20095	1.24319	0.921751	3.31552	3.23183	3.24711	1.21808	1.26032	0.938881
98.8353	2.1272	2.05178	2.06767	0.0372724	0.0799193	-0.244018	2.05819	1.98278	1.99866	-0.0317324	0.0109145	-0.313023	2.21526	2.13985	2.15574	0.125341	0.167988	-0.155949	3.29678	3.22136	3.23725	1.20685	1.2495	0.925561	3.30503	3.22961	3.2455	1.2151	1.25775	0.933811
99.002	2.12559	2.04981	2.05713	0.0345011	0.0774819	-0.248867	2.05639	1.98061	1.98793	-0.0347034	0.00827741	-0.318071	2.21359	2.13781	2.14513	0.122498	0.165479	-0.16087	3.2952	3.21942	3.22675	1.20411	1.2471	0.920747	3.30321	3.22743	3.23475	1.21212	1.2551	0.928751
99.1686	2.12389	2.03965	2.05543	0.0316022	0.074922	-0.253857	2.05469	1.97045	1.98623	-0.0376001	0.00571973	-0.32306	2.21193	2.12769	2.14347	0.11964	0.16296	-0.16582	3.29372	3.20948	3.22526	1.20143	1.24475	0.915969	3.30142	3.21718	3.23296	1.20913	1.25245	0.923669
99.3353	2.12223	2.03755	2.05387	0.0288052	0.0724461	-0.258733	2.05284	1.96816	1.98448	-0.0405846	0.00305627	-0.328123	2.21022	2.12554	2.14186	0.116794	0.160435	-0.170744	3.2921	3.20742	3.22374	1.19867	1.24231	0.911134	3.29954	3.21486	3.23118	1.20612	1.24976	0.918579
99.502	2.12063	2.03546	2.05229	0.0261134	0.070105	-0.263475	2.05101	1.96584	1.98267	-0.0435055	0.000485999	-0.333094	2.20851	2.12334	2.14017	0.113994	0.157985	-0.175595	3.2905	3.20532	3.22215	1.19598	1.23997	0.906388	3.29761	3.21244	3.22927	1.20309	1.24709	0.913506
99.6687	2.11908	2.03333	2.0508	0.0234548	0.0678002	-0.268198	2.04931	1.96356	1.98104	-0.0463138	-0.00196845	-0.337967	2.20692	2.12117	2.13864	0.111295	0.15564	-0.180358	3.28889	3.20315	3.22062	1.19327	1.23762	0.901618	3.29574	3.20999	3.22746	1.20011	1.24446	0.90846
99.8353	2.10851	2.03117	2.04	0.020804	0.0654985	-0.272908	2.03851	1.96117	1.97	-0.0491952	-0.00450073	-0.342908	2.19633	2.11899	2.12782	0.108625	0.153319	-0.185088	3.2783	3.20095	3.20978	1.19059	1.23528	0.896877	3.28484	3.2075	3.21633	1.19713	1.24183	0.90342
100.002	2.10675	2.02097	2.03823	0.01806	0.0630937	-0.277717	2.03669	1.95091	1.96817	-0.0520014	-0.00696766	-0.347778	2.19458	2.1088	2.12606	0.105889	0.150923	-0.189888	3.2766	3.19081	3.20807	1.1879	1.23294	0.892126	3.2829	3.19711	3.21437	1.1942	1.23924	0.898425
100.169	2.10517	2.01882	2.03664	0.015525	0.0608926	-0.282296	2.02495	1.9386	1.95642	-0.0646977	-0.0193302	-0.362519	2.19289	2.10654	2.12436	0.103241	0.148608	-0.194581	3.27497	3.18862	3.20644	1.18533	1.23069	0.887504	3.28102	3.19467	3.21249	1.19137	1.23674	0.89355
100.335	2.10343	2.01647	2.03486	0.0128749	0.0585783	-0.296672	2.02303	1.93607	1.95446	-0.0675234	-0.02182	-0.37707	2.19122	2.10426	2.12265	0.100665	0.146368	-0.208882	3.27326	3.1863	3.20469	1.1827	1.22841	0.873157	3.27904	3.19208	3.21047	1.18848	1.23419	0.878937
100.502	2.10164	2.0141	2.03301	0.0102305	0.0562664	-0.301431	2.02104	1.93349	1.9524	-0.070373	-0.0243371	-0.382035	2.1895	2.10196	2.12087	0.0980901	0.144126	-0.213572	3.2714	3.18386	3.20277	1.17999	1.22603	0.868329	3.28781	3.20026	3.21917	1.19639	1.24243	0.884731
100.669	2.09984	2.01168	2.03114	0.00761107	0.0539775	-0.306176	2.01914	1.93099	1.95044	-0.0730822	-0.0267158	-0.386869	2.17827	2.09012	2.10957	0.0860483	0.132415	-0.227739	3.26964	3.18149	3.20094	1.17741	1.22378	0.863628	3.28564	3.19749	3.21694	1.19342	1.23978	0.879628
100.835	2.08889	2.0093	2.02932	0.0050667	0.0517735	-0.310826	2.00813	1.92855	1.94856	-0.0756857	-0.0289789	-0.391579	2.16733	2.08774	2.10776	0.0835065	0.130213	-0.232386	3.25876	3.17918	3.1992	1.17495	1.22165	0.859053	3.27434	3.19476	3.21477	1.19052	1.23723	0.87463
101.002	2.08705	2.00688	2.01806	0.00256843	0.0496101	-0.315406	2.00611	1.92593	1.93711	-0.0783775	-0.0313358	-0.396352	2.16542	2.08524	2.09642	0.0809349	0.127977	-0.237039	3.25693	3.17675	3.18793	1.17244	1.21948	0.854467	3.27213	3.19196	3.20314	1.18765	1.23469	0.869676
101.169	2.08514	1.99631	2.01614	8.61501e-05	0.0474677	-0.31996	2.00401	1.91518	1.935	-0.0810511	-0.0336695	-0.401098	2.16343	2.07461	2.09443	0.0783781	0.12576	-0.241668	3.25499	3.16616	3.18599	1.16993	1.21731	0.849885	3.26991	3.18108	3.20091	1.18485	1.23224	0.864807
101.335	2.08316	1.99379	2.01413	-0.00239195	0.0452955	-0.324556	2.00194	1.91256	1.93291	-0.0836181	-0.0359306	-0.405782	2.16137	2.072	2.09234	0.0758177	0.123505	-0.246347	3.25302	3.16364	3.18399	1.16746	1.21515	0.845297	3.26759	3.17822	3.19856	1.18204	1.22973	0.859874
101.502	2.08121	1.99132	2.01218	-0.00483858	0.0432045	-0.329096	1.99982	1.90993	1.93079	-0.0862295	-0.0381864	-0.410487	2.15941	2.06952	2.09038	0.0733621	0.121405	-0.250895	3.25105	3.16116	3.18203	1.16501	1.21305	0.840751	3.26533	3.17544	3.19631	1.17929	1.22733	0.855031
101.669	2.07916	1.9887	2.01011	-0.00736772	0.0410254	-0.333705	1.99757	1.90712	1.92852	-0.0889564	-0.0405633	-0.415293	2.15737	2.06692	2.08833	0.0708465	0.11924	-0.25549	3.25837	3.16792	3.18933	1.17185	1.22024	0.845511	3.26306	3.1726	3.19401	1.17653	1.22492	0.850194
101.835	2.07711	1.98608	2.00805	-0.00977138	0.0389484	-0.338199	1.99546	1.90443	1.9264	-0.091422	-0.0427022	-0.41985	2.15527	2.06424	2.08621	0.0683897	0.117109	-0.260038	3.25643	3.1654	3.18737	1.16955	1.21827	0.84112	3.26075	3.16972	3.19169	1.17387	1.22259	0.84544
102.002	2.06566	1.98344	2.00591	-0.0122164	0.0368214	-0.34275	1.98396	1.90174	1.92421	-0.0939167	-0.044879	-0.424451	2.14384	2.06163	2.0841	0.0659712	0.115009	-0.264563	3.24507	3.16286	3.18533	1.1672	1.21624	0.836664	3.24918	3.16697	3.18944	1.17131	1.22035	0.840775
102.169	2.06346	1.98077	1.99406	-0.0146568	0.0347362	-0.347299	1.98159	1.8989	1.91219	-0.0965282	-0.0471352	-0.42917	2.14167	2.05898	2.07226	0.0635488	0.112942	-0.269093	3.24302	3.16033	3.17361	1.1649	1.21429	0.832254	3.24685	3.16416	3.17745	1.16873	1.21813	0.83609
102.335	2.06124	1.9781	1.99185	-0.0169814	0.0326786	-0.361961	1.97916	1.89602	1.90978	-0.0990589	-0.0493989	-0.444039	2.13933	2.05619	2.06995	0.0611113	0.110771	-0.283869	3.24089	3.15775	3.17151	1.16267	1.21233	0.817692	3.24429	3.16115	3.17491	1.16607	1.21573	0.821094
102.502	2.059	1.96698	1.98958	-0.0192871	0.0306147	-0.366555	1.9768	1.88478	1.90737	-0.101494	-0.0515925	-0.448762	2.13709	2.04507	2.06766	0.0587968	0.108699	-0.288471	3.23895	3.14693	3.16953	1.16066	1.21057	0.813396	3.24184	3.14982	3.17241	1.16355	1.21345	0.816278
102.669	2.05678	1.9642	1.98733	-0.0215883	0.0286266	-0.371012	1.97439	1.88181	1.90494	-0.103976	-0.0537614	-0.4534	2.13474	2.04216	2.06529	0.056377	0.106592	-0.293047	3.23689	3.14432	3.16745	1.15853	1.20874	0.809106	3.23938	3.1468	3.16993	1.16102	1.21123	0.811592
102.835	2.05448	1.96135	1.985	-0.023947	0.0266248	-0.375618	1.97195	1.87882	1.90247	-0.106479	-0.055907	-0.45815	2.13241	2.03928	2.06293	0.0539825	0.104554	-0.297688	3.23481	3.14168	3.16533	1.15638	1.20695	0.80471	3.23685	3.14372	3.16737	1.15842	1.209	0.806752
103.002	2.05214	1.95846	1.98261	-0.0262503	0.0245825	-0.380235	1.96949	1.87581	1.89996	-0.108903	-0.0580699	-0.462887	2.13009	2.03641	2.06056	0.0516948	0.102528	-0.30229	3.23274	3.13906	3.16321	1.15435	1.20518	0.800361	3.23444	3.14076	3.16491	1.15605	1.20688	0.802064
103.169	2.04968	1.95557	1.98019	-0.0286064	0.0225814	-0.384845	1.96686	1.87275	1.89737	-0.111426	-0.0602381	-0.467665	2.1276	2.03349	2.05811	0.0493142	0.100502	-0.306925	3.23066	3.13655	3.16117	1.15237	1.20356	0.796136	3.2319	3.13779	3.16241	1.15361	1.2048	0.797373
103.335	2.03741	1.94277	1.96791	-0.0408153	0.0107338	-0.399238	1.96425	1.86961	1.89476	-0.113972	-0.0624229	-0.472395	2.12513	2.03049	2.05564	0.0469057	0.0984549	-0.311517	3.22856	3.13392	3.15907	1.15034	1.20189	0.791917	3.22957	3.13493	3.16008	1.15135	1.2029	0.792925
103.502	2.02532	1.93976	1.96539	-0.0430951	0.00870922	-0.40381	1.95199	1.86643	1.89206	-0.116423	-0.0646184	-0.477138	2.11304	2.02748	2.05311	0.0446227	0.096427	-0.316092	3.21693	3.13137	3.157	1.14851	1.20032	0.787799	3.2175	3.13194	3.15757	1.14908	1.20089	0.788367
103.669	2.02283	1.93681	1.95283	-0.0453452	0.00677248	-0.408392	1.94925	1.86323	1.87925	-0.118927	-0.0668093	-0.481974	2.11042	2.0244	2.04042	0.0422384	0.0943561	-0.320808	3.2149	3.12888	3.1449	1.14672	1.19884	0.783673	3.21489	3.12887	3.14489	1.14671	1.19883	0.783667
103.835	2.02026	1.93379	1.95023	-0.047709	-0.007276	-0.413039	1.94645	1.85998	1.87643	-0.121517	-0.0810844	-0.486848	2.10778	2.02131	2.03775	0.0398116	0.0802446	-0.325519	3.21287	3.1264	3.14284	1.1449	1.18533	0.77957	3.2123	3.12583	3.14227	1.14433	1.18476	0.779
104.002	2.01762	1.92209	1.94758	-0.0500981	-0.00937154	-0.428301	1.94363	1.84811	1.8736	-0.124085	-0.0833584	-0.502288	2.09528	1.99975	2.02525	0.0275627	0.0682893	-0.35064	3.21072	3.11519	3.14068	1.143	1.18373	0.764798	3.20979	3.11426	3.13976	1.14207	1.1828	0.76387
104.169	2.01494	1.91895	1.94489	-0.0524721	-0.0114913	-0.433054	1.94074	1.84475	1.8707	-0.126664	-0.0856829	-0.507245	2.09254	1.99655	2.0225	0.0251331	0.0661139	-0.355449	3.20855	3.11256	3.13851	1.14114	1.18212	0.76056	3.20728	3.1113	3.13724	1.13988	1.18086	0.759295
104.335	2.01226	1.91577	1.94218	-0.0548088	-0.0135872	-0.437691	1.93784	1.84135	1.86776	-0.129225	-0.0880032	-0.512107	2.08979	1.9933	2.01971	0.0227195	0.0639411	-0.360163	3.20641	3.10992	3.13633	1.13934	1.18056	0.756457	3.20477	3.10828	3.13469	1.1377	1.17892	0.754817
104.502	2.00952	1.91256	1.93943	-0.0573127	-0.0157246	-0.442526	1.93489	1.83793	1.8648	-0.13194	-0.090352	-0.517154	2.08698	1.99002	2.01689	0.0201492	0.0617373	-0.365064	3.20434	3.10739	3.13426	1.13751	1.1791	0.752301	3.2021	3.10514	3.13201	1.13527	1.17686	0.750056
104.669	2.00675	1.9093	1.93664	-0.0722784	-0.0178948	-0.447298	1.93193	1.83448	1.86183	-0.147093	-0.0927093	-0.522113	2.08416	1.98672	2.01406	0.00513905	0.0595227	-0.369881	3.20242	3.10497	3.13232	1.1234	1.17778	0.748376	3.19961	3.10216	3.1295	1.12058	1.17497	0.745562
104.835	2.00394	1.90602	1.93383	-0.0747977	-0.0201261	-0.452111	1.92892	1.83099	1.85881	-0.149819	-0.0951474	-0.527132	2.08129	1.98336	2.01118	0.00255142	0.0572231	-0.374762	3.20028	3.10236	3.13017	1.12154	1.17621	0.74423	3.19722	3.0993	3.12712	1.11849	1.17316	0.741176
105.002	2.00109	1.90269	1.93097	-0.0773234	-0.0223153	-0.456935	1.92587	1.82747	1.85575	-0.152539	-0.097531	-0.532151	2.07839	1.97999	2.00827	-2.14461e-05	0.0549867	-0.379633	3.19816	3.09976	3.12805	1.11975	1.17476	0.74014	3.19471	3.09631	3.12459	1.1163	1.17131	0.736687
105.169	1.99821	1.89934	1.92808	-0.0799276	-0.0245397	-0.46188	1.9228	1.82392	1.85266	-0.155343	-0.0999554	-0.537295	2.07548	1.97661	2.00534	-0.00265941	0.0527285	-0.384611	3.19601	3.09714	3.12588	1.11787	1.17326	0.73592	3.19225	3.09338	3.12211	1.11411	1.1695	0.73216
105.335	1.98539	1.89597	1.92515	-0.0825104	-0.0267198	-0.466847	1.90977	1.82036	1.84953	-0.158124	-0.102333	-0.54246	2.0626	1.97318	2.00236	-0.00529631	0.0504943	-0.389633	3.18408	3.09466	3.12384	1.11618	1.17197	0.731844	3.17991	3.09049	3.11967	1.11201	1.1678	0.727675
105.502	1.98243	1.89257	1.91178	-0.0852014	-0.0290256	-0.482893	1.90659	1.81673	1.83595	-0.161034	-0.104858	-0.558725	2.0596	1.96974	1.98896	-0.00802743	0.0481484	-0.405719	3.1821	3.09224	3.11145	1.11447	1.17064	0.716777	3.17746	3.0876	3.10681	1.10983	1.16601	0.71214
105.669	1.97945	1.88032	1.90878	-0.0879207	-0.031319	-0.487967	1.90342	1.80428	1.83274	-0.163956	-0.107355	-0.564002	2.05659	1.95745	1.98591	-0.0107878	0.0458139	-0.410834	3.18012	3.08099	3.10945	1.11275	1.16935	0.712703	3.17504	3.07591	3.10436	1.10767	1.16427	0.707621
105.835	1.97646	1.87684	1.90576	-0.0906152	-0.0337203	-0.493248	1.90022	1.8006	1.82951	-0.166859	-0.109965	-0.569492	2.05355	1.95393	1.98284	-0.0135334	0.0433615	-0.416166	3.17814	3.07852	3.10744	1.11106	1.16796	0.708428	3.17259	3.07297	3.10188	1.10551	1.1624	0.702874
106.002	1.97346	1.87337	1.90272	-0.0933298	-0.0361089	-0.498488	1.897	1.79691	1.82626	-0.16979	-0.112569	-0.574949	2.05049	1.9504	1.97975	-0.0162978	0.0409231	-0.421456	3.17615	3.07606	3.10541	1.10936	1.16658	0.704202	3.17031	3.07021	3.09957	1.10352	1.16074	0.698358
106.169	1.97043	1.86985	1.89965	-0.0961252	-0.0384515	-0.503717	1.89376	1.79318	1.82298	-0.172794	-0.115121	-0.580386	2.04743	1.94685	1.97665	-0.019128	0.0385458	-0.42672	3.17416	3.07358	3.10338	1.10761	1.16528	0.700014	3.16809	3.06751	3.09731	1.10153	1.15921	0.693943
106.335	1.9674	1.86634	1.89658	-0.0987911	-0.0408434	-0.509011	1.89048	1.78942	1.81966	-0.175708	-0.11776	-0.585928	2.04433	1.94327	1.97352	-0.0218559	0.0360918	-0.432076	3.17217	3.07111	3.10135	1.10598	1.16393	0.695762	3.16573	3.06467	3.09491	1.09954	1.15749	0.689321
106.502	1.96433	1.86282	1.8935	-0.101742	-0.0433407	-0.514239	1.88718	1.78566	1.81634	-0.178901	-0.1205	-0.591398	2.04121	1.9397	1.97038	-0.0248618	0.0335396	-0.437359	3.17024	3.06873	3.0994	1.10416	1.16257	0.691666	3.16344	3.06192	3.0926	1.09736	1.15576	0.684866
106.669	1.96129	1.8593	1.89041	-0.104613	-0.0458244	-0.519676	1.88387	1.78188	1.81298	-0.182037	-0.123249	-0.5971	2.0381	1.93611	1.96722	-0.0278026	0.0309862	-0.442865	3.16836	3.06637	3.09747	1.10245	1.16124	0.687392	3.16119	3.0592	3.09031	1.09529	1.15408	0.680226
106.835	1.95821	1.85574	1.88728	-0.107559	-0.0483326	-0.525071	1.88055	1.77807	1.80961	-0.185224	-0.125998	-0.602737	2.03495	1.93248	1.96402	-0.030821	0.028405	-0.448334	3.16653	3.06405	3.09559	1.10076	1.15998	0.683244	3.1589	3.05643	3.08797	1.09313	1.15236	0.675618
107.002	1.94506	1.85214	1.88414	-0.110642	-0.050894	-0.530656	1.86718	1.77425	1.80626	-0.188524	-0.128776	-0.608538	2.02176	1.92884	1.96085	-0.0339386	0.0258092	-0.453953	3.15452	3.0616	3.09361	1.09882	1.15857	0.678807	3.14663	3.0537	3.08571	1.09092	1.15067	0.670911
107.169	1.94196	1.83968	1.88105	-0.11369	-0.0535279	-0.536076	1.86379	1.76151	1.80288	-0.191857	-0.131695	-0.614243	2.0186	1.91632	1.95769	-0.0370503	0.0231116	-0.459436	3.15265	3.05037	3.09174	1.097	1.15716	0.674616	3.14434	3.04206	3.08343	1.08869	1.14886	0.666308
107.335	1.93884	1.83605	1.86728	-0.11676	-0.069091	-0.55321	1.8604	1.75761	1.78885	-0.195198	-0.147529	-0.631648	2.0154	1.9126	1.94384	-0.0402064	0.00746212	-0.476657	3.15079	3.04799	3.07923	1.09519	1.14286	0.658739	3.14211	3.03932	3.07055	1.08651	1.13418	0.65006
107.502	1.93568	1.83241	1.86408	-0.133328	-0.0718215	-0.558895	1.85705	1.75379	1.78545	-0.211955	-0.150449	-0.637523	2.01223	1.90896	1.94063	-0.0567759	0.00473025	-0.482343	3.14893	3.04566	3.07733	1.07992	1.14143	0.654357	3.13982	3.03655	3.06822	1.07081	1.13232	0.645243
107.669	1.93245	1.8286	1.8608	-0.136701	-0.0747323	-0.564689	1.8537	1.74985	1.78206	-0.215447	-0.153478	-0.643435	2.00907	1.90522	1.93742	-0.0600814	0.00188741	-0.488069	3.14712	3.04327	3.07548	1.07797	1.13994	0.649985	3.13765	3.0338	3.066	1.0685	1.13047	0.640512
107.835	1.92931	1.8249	1.85761	-0.139737	-0.0776365	-0.570486							2.00591	1.9015	1.93421	-0.0631333	-0.00103248	-0.493882	3.14532	3.04091	3.07362	1.07627	1.13838	0.645526	3.13548	3.03106	3.06377	1.06643	1.12853	0.635682
108.002	1.92624	1.82132	1.85449	-0.14307	-0.0804325	-0.576273							2.00279	1.89787	1.93103	-0.0665263	-0.00388889	-0.49973	3.14353	3.0386	3.07177	1.07421	1.13685	0.641009	3.13332	3.0284	3.06156	1.06401	1.12664	0.630802
108.169	1.92318	1.81779	1.85137	-0.146174	-0.0832895	-0.58208							1.99959	1.89419	1.92777	-0.0697727	-0.00688864	-0.505679	3.14168	3.03629	3.06987	1.07233	1.13521	0.636419	3.13111	3.02572	3.0593	1.06175	1.12464	0.625849
108.335	1.91005	1.81418	1.84829	-0.149458	-0.0861893	-0.58777							1.98635	1.89048	1.92459	-0.0731527	-0.00988412	-0.511464	3.12981	3.03394	3.06805	1.0703	1.13357	0.631992	3.11889	3.02301	3.05712	1.05938	1.12265	0.621067
108.502	1.90686	1.80159	1.84507	-0.152946	-0.0892581	-0.593737							1.98323	1.87797	1.92145	-0.0765672	-0.0128794	-0.517358	3.12797	3.0227	3.06619	1.06817	1.13186	0.627378	3.1167	3.01143	3.05492	1.0569	1.12059	0.616107
108.669	1.90365	1.79788	1.83118	-0.156603	-0.0922861	-0.599692							1.98003	1.87425	1.90756	-0.0802261	-0.0159089	-0.523315	3.1261	3.02033	3.05363	1.06585	1.13016	0.622758	3.11449	3.00871	3.04202	1.05423	1.11855	0.611143
108.836	1.90062	1.79432	1.82809	-0.15987	-0.0952713	-0.605655							1.9768	1.8705	1.90426	-0.0836916	-0.0190924	-0.529476	3.12425	3.01796	3.05172	1.06376	1.12836	0.617976	3.11232	3.00602	3.03978	1.05182	1.11642	0.606037
109.002	1.89748	1.79064	1.82487	-0.163426	-0.0983616	-0.611661							1.97361	1.86677	1.901	-0.0872971	-0.0222331	-0.535532	3.12242	3.01558	3.04982	1.06151	1.12658	0.61328	3.11012	3.00329	3.03752	1.04922	1.11429	0.600986
109.169	1.89438	1.78703	1.82167	-0.167106	-0.101417	-0.61765							1.97042	1.86307	1.89772	-0.0910582	-0.0253689	-0.541602	3.12059	3.01324	3.04788	1.05911	1.12479	0.608561	3.10795	3.0006	3.03524	1.04647	1.11216	0.595925
109.336	1.89108	1.78323	1.81842	-0.170916	-0.104638	-0.623767							1.96707	1.85922	1.8944	-0.0949309	-0.0286533	-0.547783	3.11867	3.01082	3.046	1.05667	1.12295	0.603816	3.10568	2.99783	3.03302	1.04368	1.10996	0.59083
109.502	1.87783	1.77945	1.81521	-0.174522	-0.107719	-0.629758							1.95373	1.85536	1.89112	-0.0986175	-0.0318143	-0.553854	3.10666	3.00828	3.04404	1.05431	1.12111	0.599072	3.0933	2.99493	3.03069	1.04095	1.10776	0.585716
109.669	1.87455	1.76667	1.81199	-0.178191	-0.110936	-0.635842							1.95037	1.84248	1.88781	-0.102377	-0.0351221	-0.560028	3.10468	2.9968	3.04212	1.05194	1.11919	0.594286	3.09094	2.98306	3.02839	1.0382	1.10545	0.580549
109.836	1.87147	1.76296	1.79807	-0.18177	-0.114048	-0.641969							1.94722	1.83871	1.87383	-0.106017	-0.0382952	-0.566216	3.10279	2.99428	3.02939	1.04955	1.11727	0.58935	3.0887	2.98019	3.0153	1.03546	1.10318	0.57526
110.002	1.86863	1.75952	1.79515	-0.1851	-0.116947	-0.647723							1.94404	1.83493	1.87056	-0.109692	-0.0415393	-0.572316	3.10089	2.99178	3.02741	1.04716	1.11531	0.584536	3.08643	2.97733	3.01295	1.0327	1.10085	0.570078
110.169	1.86551	1.7559	1.79207	-0.188767	-0.120084	-0.653765							1.9407	1.83109	1.86726	-0.11358	-0.0448967	-0.578577	3.09884	2.98922	3.0254	1.04456	1.11324	0.579561	3.084	2.97438	3.01056	1.02972	1.0984	0.564722
110.336	1.86232	1.75206	1.78876	-0.192599	-0.123327	-0.659968							1.9375	1.82723	1.86393	-0.117425	-0.0481529	-0.584794	3.09692	2.98666	3.02336	1.042	1.11127	0.574633	3.0817	2.97144	3.00814	1.02678	1.09605	0.559413
110.502	1.8492	1.74843	1.78572	-0.196169	-0.126344	-0.665869							1.92423	1.82346	1.86075	-0.121136	-0.0513112	-0.590835	3.08476	2.98399	3.02128	1.03939	1.10921	0.569689	3.06916	2.96839	3.00569	1.02379	1.09362	0.554095
110.669	1.84595	1.73581	1.77178	-0.199698	-0.1295	-0.684674							1.92085	1.81071	1.84668	-0.124798	-0.0546003	-0.609774	3.08255	2.97241	3.00839	1.0369	1.1071	0.551928	3.06656	2.95642	2.99239	1.02091	1.09111	0.535933
110.836	1.84281	1.73211	1.76859	-0.203328	-0.132678	-0.690746							1.91752	1.80681	1.84329	-0.128628	-0.0579773	-0.616045	3.08038	2.96967	3.00615	1.03423	1.10488	0.546815	3.06403	2.95332	2.98981	1.01789	1.08854	0.530471
111.002	1.83971	1.72845	1.76553	-0.206847	-0.135737	-0.696695							1.91429	1.80303	1.84011	-0.132268	-0.0611581	-0.622116	3.07815	2.96689	3.00397	1.03159	1.1027	0.541744	3.06141	2.95015	2.98723	1.01485	1.08596	0.525006
111.169	1.83653	1.72469	1.76238	-0.210443	-0.138933	-0.70275							1.91107	1.79922	1.83692	-0.135906	-0.0643956	-0.628212	3.08799	2.97615	3.01384	1.04102	1.11253	0.548716	3.05881	2.94697	2.98466	1.01184	1.08335	0.519536
111.336	1.8233	1.72117	1.75933	-0.213871	-0.14201	-0.708622							1.89743	1.7953	1.83346	-0.139741	-0.0678804	-0.634492	3.0756	2.97347	3.01163	1.03843	1.11029	0.543678	3.04595	2.94382	2.98198	1.00878	1.08064	0.51403
111.502	1.82024	1.70864	1.75626	-0.217253	-0.145014	-0.714495							1.89419	1.78259	1.8302	-0.143307	-0.0710676	-0.640549	3.07332	2.96172	3.00934	1.03583	1.10807	0.538585	3.04324	2.93164	2.97925	1.00574	1.07798	0.508503
111.669	1.81717	1.70493	1.74225	-0.220751	-0.148024	-0.720352							1.8908	1.77856	1.81588	-0.147124	-0.0743964	-0.646724	3.07101	2.95877	2.9961	1.03309	1.10582	0.533489	3.04048	2.92824	2.96557	1.00256	1.07529	0.50296
111.836	1.81402	1.70138	1.73898	-0.224284	-0.151131	-0.726254							1.88759	1.77495	1.81255	-0.150719	-0.0775654	-0.652689	3.06866	2.95602	2.99363	1.03036	1.10351	0.52839	3.03766	2.92502	2.96262	0.999352	1.07251	0.497382
112.002	1.81074	1.69755	1.7358	-0.227811	-0.154214	-0.732219							1.88416	1.77097	1.80921	-0.154393	-0.0807959	-0.6588	3.06625	2.95306	2.9913	1.0277	1.1013	0.523291	3.03477	2.92159	2.95983	0.996226	1.06982	0.491819
112.169	1.79748	1.69392	1.73276	-0.231185	-0.15717	-0.737941							1.87059	1.76702	1.80587	-0.158079	-0.0840633	-0.664834	3.05358	2.95001	2.98886	1.02491	1.09892	0.518154	3.02167	2.91811	2.95695	0.993003	1.06702	0.486247
112.336	1.79415	1.69003	1.72943	-0.234694	-0.160216	-0.743777							1.86698	1.76286	1.80226	-0.161863	-0.0873859	-0.670946	3.05105	2.94693	2.98633	1.0222	1.09668	0.513121	3.01858	2.91446	2.95386	0.989728	1.06421	0.480645
112.502	1.7909	1.67688	1.71521	-0.23815	-0.163252	-0.749577							1.86351	1.74948	1.78781	-0.165545	-0.0906476	-0.676972	3.0485	2.93448	2.97281	1.01945	1.09435	0.508024	3.01553	2.90151	2.93984	0.986481	1.06138	0.475054
112.669	1.78761	1.67316	1.71192	-0.241386	-0.166167	-0.755266							1.85992	1.74547	1.78422	-0.16908	-0.0938607	-0.68296	3.04582	2.93137	2.97013	1.01682	1.09204	0.502944	3.01229	2.89784	2.9366	0.983294	1.05851	0.469414
112.836	1.78407	1.66914	1.70843	-0.245007	-0.16936	-0.761163							1.85635	1.74142	1.78071	-0.172731	-0.0970834	-0.688887	3.04307	2.92813	2.96742	1.01399	1.08963	0.497829	3.009	2.89407	2.93336	0.979922	1.05557	0.463766
113.002	1.77065	1.66542	1.70528	-0.248109	-0.172133	-0.766616							1.84261	1.73738	1.77724	-0.176149	-0.100172	-0.694655	3.03001	2.92478	2.96464	1.01125	1.08723	0.492744	2.99547	2.89024	2.93011	0.976714	1.05269	0.458207
113.169	1.76748	1.66177	1.70223	-0.251156	-0.174795	-0.772034							1.83899	1.73328	1.77374	-0.179643	-0.103282	-0.700521	3.02717	2.92145	2.96191	1.00853	1.08489	0.487653	2.99214	2.88642	2.92689	0.973503	1.04986	0.452625
113.336	1.76395	1.65771	1.68758	-0.254475	-0.177787	-0.77768							1.83529	1.72905	1.75892	-0.183136	-0.106448	-0.706342	3.02423	2.91799	2.94786	1.0058	1.08249	0.482599	2.98866	2.88242	2.91229	0.970233	1.04692	0.447027
113.502	1.76047	1.64438	1.68415	-0.25774	-0.180688	-0.783223							1.83167	1.71558	1.75535	-0.18654	-0.109487	-0.712023	3.02119	2.9051	2.94486	1.00297	1.08003	0.477491	2.98524	2.86915	2.90891	0.967024	1.04408	0.441541
113.669	1.75684	1.64042	1.68071	-0.260969	-0.18355	-0.788759							1.82793	1.71151	1.7518	-0.189877	-0.112458	-0.717667	3.01811	2.90168	2.94197	1.0003	1.07771	0.472507	2.98165	2.86522	2.90551	0.963836	1.04126	0.436047
113.836	1.75336	1.63626	1.67721	-0.264138	-0.186412	-0.794256							1.8244	1.7073	1.74825	-0.193098	-0.115373	-0.723216	3.02787	2.91078	2.95172	1.01037	1.0881	0.480257	2.97812	2.86102	2.90197	0.96062	1.03835	0.430502
114.002	1.73919	1.63223	1.67372	-0.267207	-0.189108	-0.799676							1.80992	1.70295	1.74445	-0.19648	-0.118381	-0.728948	3.01416	2.90719	2.94868	1.00776	1.08586	0.475291	2.96377	2.8568	2.89829	0.957368	1.03547	0.4249
114.169	1.73562	1.62834	1.67034	-0.270253	-0.191799	-0.805048							1.80611	1.69883	1.74083	-0.199766	-0.121313	-0.734562	3.01107	2.90379	2.94579	1.0052	1.08365	0.4704	2.96001	2.85273	2.89473	0.954135	1.03259	0.419339
114.336	1.73207	1.62435	1.65546	-0.273189	-0.1944	-0.810319							1.80221	1.69449	1.7256	-0.203048	-0.124259	-0.740178	3.00763	2.89992	2.93102	1.00238	1.08117	0.465249	2.95622	2.8485	2.8796	0.950961	1.02975	0.413831
114.502	1.72847	1.6106	1.65195	-0.276166	-0.197037	-0.81555							1.79833	1.68046	1.72181	-0.206305	-0.127176	-0.745689	3.00448	2.88661	2.92797	0.999845	1.07897	0.460461	2.95242	2.83455	2.8759	0.94778	1.02691	0.408396
114.669	1.72486	1.60653	1.64841	-0.27906	-0.199606	-0.82071							1.79436	1.67603	1.71791	-0.209561	-0.130107	-0.751211	3.00125	2.88292	2.9248	0.997331	1.07678	0.455681	2.96322	2.8449	2.88677	0.959306	1.03876	0.417656
114.836													1.79039	1.67175	1.71414	-0.212594	-0.132798	-0.75651	2.9978	2.87917	2.92155	0.994823	1.07462	0.450906	2.95928	2.84064	2.88303	0.956302	1.0361	0.412386
115.002													1.78661	1.66754	1.71049	-0.215518	-0.119817	-0.761816	2.9944	2.87532	2.91828	0.992269	1.08797	0.445972
115.169													1.77168	1.66304	1.70662	-0.218566	-0.122478	-0.767122	2.98014	2.8715	2.91509	0.989898	1.08599	0.441341
115.336													1.76763	1.65858	1.69097	-0.221585	-0.125111	-0.772435	2.99001	2.88096	2.91335	1.00079	1.09726	0.44994
115.502													1.76354	1.65401	1.68695	-0.224549	-0.127679	-0.791645	2.9866	2.87707	2.91001	0.99851	1.09538	0.431414
115.669													1.75934	1.64945	1.6829	-0.227517	-0.130282	-0.796867	2.98293	2.87304	2.9065	0.99608	1.09331	0.42673
115.836													1.74347	1.63308	1.66708	-0.242151	-0.144528	-0.813779	2.97946	2.86907	2.90307	0.99384	1.09146	0.422211
116.002													1.73928	1.61853	1.66296	-0.245074	-0.147077	-0.819141	2.97607	2.85532	2.89976	0.991719	1.08972	0.417652
116.169													1.73504	1.61378	1.65885	-0.247999	-0.149628	-0.824454	2.97289	2.85162	2.89669	0.989843	1.08821	0.413388
116.336													1.73076	1.60896	1.65458	-0.250854	-0.152148	-0.829719	2.96952	2.84773	2.89335	0.987914	1.08662	0.409049
116.502													1.7264	1.60408	1.65023	-0.253881	-0.154743	-0.834997	2.96617	2.84385	2.88999	0.985885	1.08502	0.404769
116.669													1.7109	1.59937	1.64602	-0.256686	-0.157136	-0.839945	2.95169	2.84016	2.88681	0.984099	1.08365	0.40084
116.836																			2.94821	2.83624	2.87126	0.982174	1.08209	0.396608
117.002																			2.95879	2.84634	2.88184	0.994244	1.09463	0.406503
117.169																			2.95562	2.84279	2.8787	0.992578	1.0934	0.402387
117.336																			2.95243	2.83919	2.8756	0.991084	1.0923	0.384159
117.502																			2.94905	2.83544	2.87222	0.989324	1.09102	0.380098
117.669																			2.9458	2.83179	2.869	0.987799	1.07376	0.376158
117.836																			2.94247	2.81774	2.86566	0.986105	1.07252	0.372086
118.002																			2.93918	2.81402	2.86236	0.984607	1.0713	0.368007
118.169																			2.93595	2.81035	2.85913	0.983183	1.07017	0.364129
118.336																			2.93284	2.80682	2.856	0.981809	1.06919	0.360045
118.502																			2.9297	2.80327	2.85284	0.980559	1.06826	0.356249
118.669																			2.91466	2.7996	2.83699	0.979199	1.06719	0.337333
118.836																			2.91165	2.79623	2.83396	0.977928	1.06641	0.333765
119.002																			2.90875	2.79294	2.83103	0.976789	1.06564	0.32982
119.169																			2.90577	2.78958	2.82802	0.975704	1.06484	0.325835
119.336																			2.90294	2.78636	2.82517	0.95748	1.06421	0.321831
119.502																			2.89995	2.78296	2.82213	0.956246	1.06334	0.317575
119.669																			2.89706	2.77973	2.8192	0.955222	1.0626	0.31355
119.836																			2.90961	2.78133	2.83173	0.969424	1.07734	0.324985
120.002																			2.90698	2.77828	2.82903	0.968282	1.07674	0.306022
120.169																			2.9043	2.77523	2.82633	0.967065	1.07608	0.301787
120.336																			2.88966	2.77218	2.82363		1.07544	0.297634
120.502																			2.88713	2.76927	2.80824		1.05803	0.293453
120.669																			2.88456	2.76629	2.80559			0.289129
120.836																			2.88205	2.76342	2.80301			0.285039
121.002																			2.87954	2.76052	2.80037			0.280584
121.169
121.336
121.502
121.669
121.836
122.002
122.169
122.336
122.502
122.669
122.836
123.002
123.169
123.336
123.502
123.669
123.836
124.002
124.169
124.336
124.502
124.669
124.836
125.002
125.169
125.336
125.503
125.669
125.836
126.003
126.169
126.336
126.503
126.669
126.836
127.003
127.169
127.336
127.503
127.669
127.836
128.003
128.169
128.336
128.503
128.669
128.836
129.003
129.169
129.336
129.503
129.669
129.836
130.003
130.169
130.336
130.503
130.669
130.836
131.003
131.169
131.336
131.503
131.669
131.836
132.003
132.169
132.336
132.503
132.669
132.836
133.003
133.169
133.336
133.503
133.669
133.836
134.003
134.169
134.336

## Sheet: HCC1937
Time (hours)	Bmal1-Per2 phase difference over time (radians)
	combination 1	combination 2	combination 3	combination 4	combination 5	combination 6	combination 7	combination 8	combination 9	combination 10	combination 11	combination 12	combination 13	combination 14	combination 15	combination 16	combination 17	combination 18	combination 19	combination 20	combination 21	combination 22	combination 23	combination 24	combination 25	combination 26	combination 27	combination 28	combination 29	combination 30
0	2.25535	-1.57073	2.05454	1.48272	1.44854	2.21671	-1.60937	2.0159	1.44408	1.4099	2.17538	-1.65071	1.97456	1.40275	1.36856	2.90486	-0.921223	2.70405	2.13223	2.09805	2.9515	-0.874586	2.75069	2.17887	2.14469	2.90133	-0.924761	2.70051	2.1287	2.09451
0.16667	2.26032	-1.59955	2.0594	1.48211	1.44827	2.22233	-1.63754	2.02141	1.44412	1.41027	2.1809	-1.67897	1.97998	1.40269	1.36885	2.91324	-0.946625	2.71232	2.13503	2.10119	2.95958	-0.900285	2.75866	2.18137	2.14753	2.90967	-0.950191	2.70875	2.13146	2.09762
0.33334	2.28496	-1.58666	2.08395	1.50118	1.46769	2.22771	-1.64391	2.0267	1.44393	1.41044	2.18636	-1.68526	1.98536	1.40258	1.36909	2.92158	-0.950044	2.72057	2.1378	2.10431	2.96756	-0.904063	2.76655	2.18378	2.15029	2.91794	-0.953675	2.71694	2.13417	2.10068
0.50001	2.28974	-1.59366	2.08865	1.50042	1.46729	2.23326	-1.65014	2.03217	1.44393	1.4108	2.19189	-1.69151	1.9908	1.40256	1.36943	2.92989	-0.953504	2.7288	2.14057	2.10744	2.97557	-0.907827	2.77448	2.18625	2.15312	2.94605	-0.937348	2.74496	2.15673	2.1236
0.66668	2.29459	-1.60067	2.09343	1.49972	1.46695	2.23868	-1.65657	2.03752	1.44381	1.41104	2.19734	-1.69791	1.99618	1.40247	1.3697	2.93824	-0.957017	2.73708	2.14336	2.11059	2.98356	-0.911691	2.7824	2.18869	2.15592	2.95429	-0.940965	2.75313	2.15942	2.12665
0.83335	2.29948	-1.60764	2.0982	1.47503	1.46665	2.24422	-1.6629	2.04294	1.41977	1.41139	2.20282	-1.7043	2.00155	1.37837	1.37	2.94656	-0.960556	2.74529	2.12211	2.11374	2.99165	-0.915472	2.79037	2.1672	2.15882	2.96247	-0.944645	2.7612	2.13802	2.12965
1.00002	2.30434	-1.63577	2.103	1.47449	1.46631	2.24969	-1.69042	2.04835	1.41985	1.41166	2.20837	-1.73174	2.00703	1.37853	1.37034	2.95487	-0.985237	2.75353	2.12503	2.11684	2.99951	-0.940602	2.79817	2.16966	2.16148	2.9706	-0.969515	2.76925	2.14075	2.13256
1.16669	2.30923	-1.64261	2.10778	1.47394	1.46605	2.2732	-1.67864	2.07175	1.43791	1.43002	2.21387	-1.73797	2.01242	1.37858	1.37068	2.96328	-0.988554	2.76183	2.12799	2.1201	3.00744	-0.944399	2.80599	2.17215	2.16425	2.97888	-0.972953	2.77743	2.14359	2.1357
1.33336	2.31412	-1.64928	2.11257	1.47344	1.44271	2.27859	-1.68481	2.07703	1.43791	1.40717	2.21936	-1.74404	2.0178	1.37868	1.34794	2.97153	-0.99187	2.76998	2.13085	2.10012	3.01526	-0.94814	2.81371	2.17458	2.14385	2.98703	-0.976366	2.78548	2.14635	2.11562
1.50003	2.319	-1.65587	2.11737	1.47295	1.44256	2.28391	-1.69097	2.08228	1.43786	1.40746	2.22482	-1.75005	2.0232	1.37878	1.34838	2.97988	-0.99499	2.77826	2.13384	2.10344	3.02322	-0.951656	2.82159	2.17717	2.14677	2.99511	-0.979764	2.79348	2.14906	2.11867
1.6667	2.3239	-1.66248	2.12217	1.47245	1.44241	2.28926	-1.69712	2.08753	1.4378	1.40776	2.24752	-1.73886	2.04579	1.39607	1.36603	2.98824	-0.998137	2.78651	2.13679	2.10675	3.03121	-0.955168	2.82948	2.17976	2.14972	3.00324	-0.983138	2.80151	2.15179	2.12175
1.83337	2.32878	-1.6899	2.12697	1.47197	1.44229	2.2946	-1.72407	2.09279	1.4378	1.40811	2.25288	-1.7658	2.05106	1.39607	1.36638	2.99664	-1.02204	2.79482	2.13983	2.11014	3.0391	-0.979574	2.83729	2.1823	2.15261	3.01144	-1.00724	2.80962	2.15463	2.12495
2.00004	2.33367	-1.69635	2.13175	1.47152	1.44221	2.29994	-1.73008	2.09802	1.43779	1.40847	2.25827	-1.77175	2.05635	1.39613	1.36681	3.00507	-1.02495	2.80315	2.14292	2.1136	3.04703	-0.982986	2.84512	2.18489	2.15557	3.01951	-1.01051	2.81759	2.15736	2.12804
2.16671	2.33858	-1.70291	2.13653	1.47107	1.44209	2.30533	-1.73615	2.10328	1.43782	1.40885	2.26369	-1.7778	2.06164	1.39618	1.3672	3.01332	-1.02817	2.81127	2.14581	2.11683	3.05475	-0.986736	2.8527	2.18724	2.15826	3.02765	-1.01384	2.8256	2.16014	2.13116
2.33338	2.34345	-1.70948	2.14132	1.4706	1.44204	2.31067	-1.74225	2.10855	1.43783	1.40927	2.26905	-1.78387	2.06693	1.39621	1.36764	3.02166	-1.03127	2.81953	2.14881	2.12025	3.06247	-0.990456	2.86034	2.18962	2.16106	3.03568	-1.01724	2.83355	2.16283	2.13427
2.50005	2.34835	-1.71587	2.14611	1.47017	1.44195	2.31604	-1.74817	2.1138	1.43787	1.40964	2.27444	-1.78977	2.0722	1.39627	1.36804	3.02976	-1.03446	2.82752	2.15159	2.12336	3.07019	-0.994031	2.86795	2.19201	2.16378	3.04383	-1.02039	2.84159	2.16565	2.13743
2.66672	2.35325	-1.74256	2.15093	1.46978	1.44192	2.32141	-1.7744	2.11908	1.43793	1.41007	2.27983	-1.81598	2.07751	1.39635	1.36849	3.038	-1.05781	2.83567	2.15452	2.12666	3.07803	-1.01778	2.87571	2.19456	2.1667	3.05191	-1.0439	2.84959	2.16844	2.14058
2.83339	2.35815	-1.74885	2.15574	1.46939	1.44194	2.32674	-1.78025	2.12433	1.43799	1.41053	2.28519	-1.82181	2.08278	1.39644	1.36898	3.04615	-1.06084	2.84374	2.1574	2.12994	3.08575	-1.02125	2.88334	2.197	2.16954	3.0601	-1.0469	2.85769	2.17135	2.14389
3.00006	2.36303	-1.75511	2.16054	1.44689	1.44197	2.33208	-1.78605	2.12959	1.41594	1.41103	2.29056	-1.82758	2.08807	1.37442	1.3695	3.05433	-1.06381	2.85184	2.13818	2.13327	3.09357	-1.02457	2.89108	2.17743	2.17251	3.06821	-1.04992	2.86572	2.15207	2.14716
3.16673	2.36788	-1.76152	2.1653	1.44665	1.42045	2.3374	-1.792	2.13483	1.41617	1.38997	2.29591	-1.8335	2.09333	1.37468	1.34847	3.08003	-1.04937	2.87746	2.1588	2.1326	3.10145	-1.02795	2.89888	2.18022	2.15402	3.07616	-1.05324	2.87358	2.15493	2.12873
3.3334	2.39405	-1.7678	2.17007	1.4464	1.42058	2.36405	-1.79781	2.14007	1.41639	1.39058	2.32261	-1.83925	2.09863	1.37495	1.34914	3.10945	-1.0524	2.88548	2.1618	2.13598	3.13061	-1.03124	2.90663	2.18295	2.15714	3.10546	-1.05639	2.88148	2.15781	2.13199
3.50007	2.39878	-1.77391	2.17494	1.44622	1.42078	2.36919	-1.8035	2.14536	1.41664	1.3912	2.32775	-1.84493	2.10392	1.3752	1.34976	3.11747	-1.05522	2.89363	2.16491	2.13947	3.13834	-1.03435	2.9145	2.18578	2.16034	3.11334	-1.05935	2.8895	2.16078	2.13535
3.66674	2.40346	-1.79994	2.17974	1.44603	1.42096	2.37429	-1.8291	2.15058	1.41687	1.39179	2.33292	-1.87047	2.1092	1.3755	1.35042	3.12535	-1.07805	2.90163	2.16792	2.14285	3.14591	-1.05749	2.92219	2.18848	2.16341	3.12127	-1.08212	2.89756	2.16385	2.13878
3.83341	2.4082	-1.80602	2.18451	1.44587	1.42116	2.37947	-1.83475	2.15578	1.41714	1.39243	2.33818	-1.87605	2.11449	1.37585	1.35114	3.13319	-1.08103	2.9095	2.17086	2.14615	3.15349	-1.06073	2.9298	2.19117	2.16645	3.12921	-1.08502	2.90552	2.16688	2.14217
4.00008	2.41287	-1.81231	2.18928	1.4457	1.42133	2.38458	-1.84059	2.161	1.41741	1.39305	2.34332	-1.88186	2.11973	1.37615	1.35178	3.14095	-1.08422	2.91737	2.17378	2.14942	3.16099	-1.06418	2.93741	2.19382	2.16946	3.13704	-1.08814	2.91345	2.16987	2.1455
4.16675	2.4176	-1.81833	2.19415	1.44559	1.42159	2.38965	-1.84628	2.1662	1.41765	1.39365	2.33359	-1.90234	2.11014	1.36159	1.33759	3.14884	-1.08709	2.92539	2.17683	2.15284	3.16851	-1.06742	2.94506	2.1965	2.1725	3.14484	-1.09109	2.92139	2.17283	2.14884
4.33342	2.42233	-1.82439	2.19898	1.4455	1.42183	2.39473	-1.85199	2.17138	1.4179	1.39423	2.33895	-1.90777	2.1156	1.36212	1.33845	3.15658	-1.09014	2.93323	2.17976	2.15609	3.17612	-1.0706	2.95277	2.19929	2.17562	3.15258	-1.09413	2.92924	2.17576	2.15209
4.50009	2.42716	-1.83039	2.22245	1.44548	1.42215	2.39979	-1.85776	2.19508	1.41811	1.39478	2.34431	-1.91323	2.1396	1.36264	1.33931	3.16445	-1.0931	2.95974	2.18277	2.15944	3.1838	-1.07375	2.97909	2.20212	2.17879	3.16034	-1.09721	2.95563	2.17866	2.15533
4.66676	2.4318	-1.85594	2.22699	1.44534	1.42235	2.40503	-1.88271	2.20021	1.41857	1.39558	2.34968	-1.93806	2.14486	1.36322	1.34023	3.17228	-1.11546	2.96746	2.18582	2.16283	3.19145	-1.09629	2.98663	2.20499	2.182	3.16809	-1.11965	2.96328	2.18163	2.15864
4.83343	2.43658	-1.86197	2.23167	1.44534	1.4227	2.41016	-1.88839	2.20525	1.41892	1.39629	2.35496	-1.94359	2.15005	1.36372	1.34108	3.18	-1.11854	2.97509	2.18876	2.16613	3.19901	-1.09954	2.9941	2.20777	2.18514	3.17578	-1.12277	2.97087	2.18454	2.16191
5.0001	2.44124	-1.86807	2.23624	1.42476	1.42292	2.41534	-1.89397	2.21035	1.39886	1.39703	2.36025	-1.94906	2.15526	1.34377	1.34194	3.18783	-1.12148	2.98283	2.17135	2.16951	3.20655	-1.10276	3.00155	2.19007	2.18823	3.18351	-1.1258	2.97852	2.16703	2.1652
5.16677	2.44589	-1.87413	2.24082	1.42479	1.42318	2.42033	-1.89968	2.21526	1.39924	1.39763	2.36547	-1.95455	2.1604	1.34438	1.34276	3.19563	-1.12439	2.99056	2.17453	2.17292	3.21398	-1.10603	3.00891	2.19289	2.19128	3.19117	-1.12884	2.9861	2.17008	2.16847
5.33344	2.4505	-1.88024	2.24532	1.42479	1.40383	2.42555	-1.90519	2.22037	1.39984	1.37887	2.37081	-1.95993	2.16563	1.3451	1.32414	3.20325	-1.12749	2.99807	2.17754	2.15658	3.22149	-1.10925	3.01631	2.19578	2.17481	3.19889	-1.13186	2.99371	2.17318	2.15221
5.50011	2.45521	-1.8863	2.24994	1.42489	1.40425	2.43061	-1.9109	2.22535	1.4003	1.37966	2.37616	-1.96535	2.1709	1.34585	1.32521	3.21104	-1.13047	3.00577	2.18072	2.16009	3.2451	-1.09641	3.03983	2.21478	2.19415	3.20662	-1.13489	3.00135	2.1763	2.15567
5.66678	2.45973	-1.89243	2.2544	1.42485	1.40456	2.43558	-1.91658	2.23025	1.4007	1.38042	2.38138	-1.97077	2.17606	1.3465	1.32622	3.21883	-1.13332	3.01351	2.18395	2.16367	3.25231	-1.09985	3.04699	2.21743	2.19715	3.21425	-1.13791	3.00892	2.17937	2.15909
5.83345	2.46434	-1.9171	2.25894	1.4249	1.40496	2.44058	-1.94086	2.23518	1.40115	1.3812	2.38654	-1.99489	2.18115	1.34711	1.32717	3.22653	-1.15491	3.02113	2.18709	2.16715	3.2597	-1.12174	3.0543	2.22027	2.20032	3.22196	-1.15948	3.01656	2.18253	2.16258
6.00012	2.469	-1.92295	2.26358	1.42504	1.40549	2.44557	-1.94639	2.24014	1.4016	1.38205	2.3918	-2.00015	2.18638	1.34784	1.32828	3.23417	-1.15778	3.02874	2.1902	2.17065	3.26692	-1.12503	3.0615	2.22296	2.20341	3.22963	-1.16232	3.02421	2.18567	2.16611
6.16679	2.47369	-1.92883	2.2682	1.42519	1.40599	2.45065	-1.95188	2.24515	1.40215	1.38295	2.39712	-2.00541	2.19162	1.34862	1.32942	3.24177	-1.16076	3.03627	2.19327	2.17406	3.27422	-1.1283	3.06873	2.22572	2.20652	3.23726	-1.16527	3.03177	2.18876	2.16956
6.33346	2.49666	-1.93477	2.27272	1.42525	1.4064	2.47416	-1.95727	2.25022	1.40275	1.3839	2.42083	-2.0106	2.19689	1.34942	1.33057	3.26789	-1.16355	3.04394	2.19647	2.17762	3.29992	-1.13151	3.07598	2.22851	2.20966	3.26326	-1.16817	3.03932	2.19185	2.173
6.50013	2.50113	-1.94072	2.27728	1.42539	1.40687	2.47903	-1.96282	2.25518	1.40329	1.38477	2.42597	-2.01588	2.20212	1.35023	1.33171	3.27536	-1.16649	3.05151	2.19962	2.18111	3.30703	-1.13481	3.08319	2.2313	2.21278	3.27073	-1.17111	3.04689	2.195	2.17648
6.6668	2.50548	-1.94678	2.28175	1.42542	1.40724	2.48397	-1.96829	2.26024	1.40391	1.38573	2.4311	-2.02117	2.20736	1.35104	1.33286	3.28284	-1.16942	3.05911	2.20279	2.1846	3.31405	-1.13822	3.09031	2.23399	2.21581	3.2782	-1.17406	3.05447	2.19814	2.17996
6.83347	2.51004	-1.95259	2.28645	1.42568	1.40784	2.48886	-1.97377	2.26527	1.40449	1.38666	2.43624	-2.02639	2.21265	1.35187	1.33404	3.29028	-1.17235	3.06669	2.20591	2.18808	3.32113	-1.1415	3.09754	2.23676	2.21893	3.28571	-1.17692	3.06212	2.20135	2.18351
7.00014	2.50064	-1.97239	2.2772	1.41198	1.3945	2.48113	-1.9919	2.25768	1.39247	1.37498	2.44145	-2.03158	2.218	1.35279	1.33531	3.29773	-1.1753	3.07428	2.20907	2.19159	3.32819	-1.14484	3.10475	2.23954	2.22205	3.29311	-1.17992	3.06966	2.20445	2.18697
7.16681	2.50521	-1.99602	2.28191	1.41229	1.39517	2.48616	-2.01506	2.26287	1.39325	1.37612	2.44659	-2.05463	2.2233	1.35368	1.33655	3.30503	-1.1962	3.08174	2.21212	2.19499	3.3353	-1.16593	3.11201	2.24239	2.22526	3.30039	-1.20084	3.0771	2.20748	2.19035
7.33348	2.50966	-2.00181	2.30232	1.41247	1.39569	2.49123	-2.02023	2.2839	1.39404	1.37726	2.45178	-2.05969	2.24444	1.35459	1.33781	3.31255	-1.19892	3.10521	2.21536	2.19858	3.34234	-1.16913	3.13501	2.24515	2.22837	3.30763	-1.20384	3.1003	2.21044	2.19366
7.50015	2.5142	-2.00752	2.30683	1.41273	1.39628	2.49629	-2.02543	2.28892	1.39482	1.37838	2.45686	-2.06485	2.2495	1.35539	1.33895	3.31984	-1.20187	3.11248	2.21837	2.20193	3.34947	-1.17225	3.14211	2.248	2.23156	3.31492	-1.2068	3.10755	2.21345	2.19701
7.66682	2.51867	-2.01327	2.31128	1.39475	1.39686	2.5011	-2.03083	2.29372	1.37719	1.3793	2.46178	-2.07016	2.25439	1.33786	1.33997	3.32712	-1.20481	3.11974	2.20321	2.20532	3.35649	-1.17545	3.1491	2.23257	2.23468	3.32226	-1.20967	3.11488	2.19835	2.20046
7.83349	2.52306	-2.01911	2.31567	1.39503	1.39734	2.50625	-2.03592	2.29886	1.37822	1.38053	2.46676	-2.07542	2.25936	1.33873	1.34104	3.33455	-1.20762	3.12716	2.20652	2.20884	3.3636	-1.17857	3.15621	2.23557	2.23788	3.32958	-1.2126	3.12218	2.20155	2.20386
8.00016	2.52765	-2.02475	2.32024	1.39551	1.38076	2.51123	-2.04117	2.30382	1.3791	1.36434	2.47179	-2.08061	2.26438	1.33965	1.3249	3.34192	-1.21047	3.13451	2.20979	2.19503	3.37065	-1.18175	3.16324	2.23852	2.22376	3.33685	-1.21554	3.12944	2.20472	2.18996
8.16683	2.53215	-2.03046	2.32473	1.39591	1.38151	2.51598	-2.04663	2.30856	1.37974	1.36535	2.47683	-2.08579	2.2694	1.34058	1.32619	3.34931	-1.2133	3.14188	2.21307	2.19867	3.37765	-1.18496	3.17023	2.24141	2.22701	3.34419	-1.21842	3.13677	2.20795	2.19355
8.3335	2.53657	-2.03626	2.32912	1.39622	1.38218	2.52088	-2.05195	2.31343	1.38053	1.36649	2.48169	-2.09114	2.27424	1.34134	1.3273	3.35669	-1.21613	3.14924	2.21635	2.2023	3.38464	-1.18818	3.1772	2.2443	2.23025	3.35151	-1.22131	3.14407	2.21117	2.19712
8.50017	2.5572	-2.04222	2.33336	1.39638	1.38269	2.54227	-2.05715	2.31843	1.38145	1.36776	2.5029	-2.09652	2.27906	1.34208	1.32839	3.38044	-1.21898	3.15661	2.21962	2.20593	3.40804	-1.19138	3.18421	2.24722	2.23353	3.37529	-1.22413	3.15145	2.21446	2.20078
8.66684	2.56154	-2.04793	2.33786	1.39682	1.38348	2.54706	-2.06241	2.32338	1.38233	1.369	2.50797	-2.1015	2.2843	1.34325	1.32992	3.3876	-1.22187	3.16392	2.22287	2.20954	3.41483	-1.19465	3.19115	2.2501	2.23677	3.39662	-1.21285	3.17295	2.2319	2.21857
8.83351	2.56605	-2.0534	2.34254	1.39743	1.38445	2.55175	-2.0677	2.32825	1.38313	1.37015	2.50207	-2.11738	2.27857	1.33345	1.32047	3.39472	-1.22473	3.17121	2.2261	2.21312	3.42165	-1.1978	3.19814	2.25303	2.24005	3.40359	-1.21586	3.18008	2.23497	2.22199
9.00018	2.57032	-2.05914	2.34697	1.39779	1.38517	2.55669	-2.07277	2.33334	1.38415	1.37153	2.50711	-2.12235	2.28376	1.33457	1.32195	3.40187	-1.22759	3.17852	2.22934	2.21672	3.42847	-1.20099	3.20512	2.25594	2.24332	3.4106	-1.21886	3.18725	2.23806	2.22544
9.16685	2.57467	-2.08143	2.35148	1.39824	1.38597	2.56144	-2.09466	2.33825	1.38501	1.37274	2.51193	-2.14418	2.28874	1.33549	1.32322	3.409	-1.24711	3.18581	2.23256	2.2203	3.43528	-1.22083	3.21209	2.25884	2.24658	3.41762	-1.23849	3.19443	2.24118	2.22891
9.33352	2.57882	-2.08715	2.35581	1.39849	1.38658	2.56625	-2.09972	2.34324	1.38592	1.37401	2.5169	-2.14908	2.29388	1.33656	1.32466	3.41611	-1.24986	3.1931	2.23578	2.22387	3.44208	-1.2239	3.21906	2.26174	2.24983	3.42461	-1.24136	3.2016	2.24428	2.23237
9.50019	2.58313	-2.09276	2.36029	1.3989	1.38735	2.57107	-2.10483	2.34823	1.38684	1.37529	2.52192	-2.15398	2.29907	1.33769	1.32614	3.42325	-1.25264	3.20041	2.23903	2.22748	3.44888	-1.22702	3.22603	2.26465	2.2531	3.4316	-1.24429	3.20876	2.24738	2.23583
9.66686	2.5874	-2.09835	2.37835	1.39927	1.38808	2.57593	-2.10982	2.36688	1.3878	1.37661	2.52696	-2.15879	2.31791	1.33883	1.32763	3.43041	-1.25535	3.22136	2.24228	2.23108	3.45566	-1.23009	3.24661	2.26753	2.25634	3.43859	-1.24716	3.22954	2.25046	2.23927
9.83353	2.59162	-2.10405	2.38256	1.39961	1.38877	2.58071	-2.11496	2.37165	1.3887	1.37787	2.53193	-2.16374	2.32286	1.33991	1.32908	3.43754	-1.25813	3.22848	2.24553	2.23469	3.46245	-1.23322	3.25339	2.27043	2.2596	3.44554	-1.25013	3.23647	2.25352	2.24269
10.0002	2.59566	-2.10985	2.38658	1.39975	1.38929	2.58524	-2.12027	2.37616	1.38934	1.37887	2.53686	-2.16865	2.32778	1.34095	1.33049	3.44469	-1.26082	3.23561	2.24878	2.23832	3.46923	-1.23628	3.26015	2.27333	2.26286	3.45252	-1.25299	3.24344	2.25661	2.24615
10.1669	2.59983	-2.11557	2.39074	1.40003	1.38994	2.5898	-2.12559	2.38071	1.39	1.37991	2.54174	-2.17366	2.33264	1.34194	1.33185	3.45183	-1.26357	3.24273	2.25203	2.24193	3.47601	-1.23939	3.26691	2.27621	2.26611	3.45949	-1.2559	3.2504	2.25969	2.2496
10.3335	2.60405	-2.12122	2.39496	1.40036	1.39064	2.59435	-2.13093	2.38525	1.39065	1.38093	2.5466	-2.17868	2.3375	1.3429	1.33318	3.45895	-1.26633	3.24985	2.25525	2.24553	3.48278	-1.2425	3.27368	2.27908	2.26936	3.46649	-1.25879	3.25739	2.26279	2.25307
10.5002	2.60846	-2.12664	2.39937	1.40088	1.39153	2.59902	-2.13607	2.38993	1.39145	1.38209	2.55166	-2.18343	2.34257	1.34409	1.33473	3.46609	-1.269	3.257	2.25852	2.24916	3.48955	-1.24555	3.28046	2.28197	2.27262	3.47347	-1.26162	3.26438	2.2659	2.25655
10.6669	2.62713	-2.13221	2.40362	1.40125	1.39227	2.61821	-2.14113	2.3947	1.39233	1.38335	2.57108	-2.18826	2.34757	1.3452	1.33621	3.48764	-1.27169	3.26413	2.26176	2.25278	3.51073	-1.2486	3.28722	2.28485	2.27587	3.49487	-1.26446	3.27136	2.26899	2.26001
10.8336	2.63122	-2.1378	2.40787	1.40163	1.39303	2.62291	-2.14611	2.39955	1.39331	1.38471	2.57566	-2.19336	2.35231	1.34607	1.33747	3.4946	-1.27442	3.27125	2.26501	2.25641	3.51733	-1.25169	3.29398	2.28774	2.27914	3.50169	-1.26733	3.27833	2.27209	2.26349
11.0002	2.63512	-2.14346	2.41193	1.40182	1.39358	2.62738	-2.1512	2.40418	1.39408	1.38583	2.58049	-2.19809	2.35729	1.34719	1.33894	3.50156	-1.27702	3.27837	2.26826	2.26002	3.52392	-1.25466	3.30073	2.29062	2.28238	3.5085	-1.27008	3.28531	2.2752	2.26696
11.1669	2.63937	-2.1643	2.41633	1.40236	1.39446	2.63193	-2.17173	2.4089	1.39492	1.38702	2.58518	-2.21849	2.36214	1.34816	1.34027	3.50852	-1.29514	3.28549	2.27151	2.26361	3.53054	-1.27313	3.3075	2.29353	2.28563	3.51532	-1.28834	3.29228	2.27831	2.27041
11.3336	2.64334	-2.1699	2.42046	1.40264	1.39512	2.6366	-2.17664	2.41372	1.3959	1.38837	2.58982	-2.22343	2.36694	1.34911	1.34159	3.51548	-1.29777	3.2926	2.27477	2.26725	3.53711	-1.27614	3.31423	2.2964	2.28888	3.50944	-1.3038	3.28656	2.26874	2.26122
11.5002	2.64734	-2.17536	2.42462	1.40293	1.39578	2.63249	-2.19021	2.40977	1.38807	1.38093	2.59458	-2.22812	2.37186	1.35017	1.34302	3.52243	-1.30027	3.29971	2.27802	2.27087	3.5437	-1.279	3.32098	2.29928	2.29214	3.51634	-1.30636	3.29362	2.27193	2.26478
11.6669	2.65124	-2.18099	2.44061	1.40318	1.39637	2.63705	-2.19518	2.42643	1.38899	1.38218	2.59919	-2.23304	2.38857	1.35113	1.34432	3.52938	-1.30285	3.31875	2.28132	2.2745	3.55026	-1.28197	3.33963	2.3022	2.29539	3.52323	-1.309	3.31261	2.27517	2.26836
11.8336	2.65523	-2.18653	2.4446	1.40348	1.39705	2.64179	-2.19997	2.43117	1.39004	1.38361	2.60379	-2.23797	2.39317	1.35204	1.34561	3.53634	-1.30543	3.32571	2.28458	2.27815	3.55682	-1.28494	3.34619	2.30506	2.29864	3.53014	-1.31162	3.31952	2.27839	2.27196
12.0002	2.65913	-2.19213	2.44851	1.40369	1.39766	2.6463	-2.20496	2.43568	1.39086	1.38483	2.60832	-2.24294	2.3977	1.35288	1.34685	3.54329	-1.30797	3.33266	2.28784	2.28181	3.56341	-1.28785	3.35278	2.30797	2.30194	3.53706	-1.3142	3.32643	2.28161	2.27558
12.1669	2.66306	-2.19767	2.45243	1.40393	1.39829	2.65084	-2.2099	2.44021	1.3917	1.38606	2.6129	-2.24784	2.40227	1.35376	1.34812	3.5502	-1.31054	3.33957	2.29106	2.28543	3.57001	-1.29073	3.35937	2.31087	2.30523	3.54397	-1.31677	3.33334	2.28483	2.2792
12.3336	2.66694	-2.20331	2.4563	1.40413	1.39889	2.65544	-2.21481	2.4448	1.39263	1.38739	2.61746	-2.25279	2.40682	1.35465	1.34941	3.55716	-1.31309	3.34652	2.29435	2.28911	3.57662	-1.29363	3.36598	2.31381	2.30857	3.55086	-1.31938	3.34023	2.28806	2.28281
12.5002	2.68364	-2.20889	2.46015	1.40428	1.39943	2.67287	-2.21967	2.44938	1.39351	1.38865	2.63504	-2.25749	2.41156	1.35569	1.35083	3.57695	-1.31559	3.35346	2.29759	2.29273	3.5961	-1.29643	3.37262	2.31675	2.31189	3.57059	-1.32194	3.3471	2.29123	2.28638
12.6669	2.68748	-2.21424	2.46414	1.40464	1.40015	2.67732	-2.22441	2.45397	1.39447	1.38998	2.6395	-2.26222	2.41616	1.35666	1.35217	3.58368	-1.31804	3.36034	2.30083	2.29635	3.60246	-1.29926	3.37912	2.31962	2.31513	3.57732	-1.3244	3.35398	2.29448	2.28999
12.8336	2.69125	-2.21977	2.46805	1.40488	1.40081	2.68177	-2.22925	2.45857	1.3954	1.39133	2.63614	-2.27488	2.41295	1.34978	1.3457	3.59043	-1.32059	3.36723	2.30406	2.29999	3.60889	-1.30213	3.38569	2.32252	2.31845	3.58404	-1.32698	3.36084	2.29767	2.29359
13.0003	2.69489	-2.22523	2.47188	1.40503	1.40135	2.68619	-2.23393	2.46318	1.39634	1.39265	2.64074	-2.27938	2.41774	1.35089	1.3472	3.59721	-1.32291	3.3742	2.30736	2.30367	3.61533	-1.30479	3.39232	2.32547	2.32179	3.59075	-1.32938	3.36774	2.30089	2.29721
13.1669	2.69858	-2.23078	2.47578	1.40524	1.40192	2.69065	-2.23871	2.46785	1.39731	1.39399	2.64532	-2.28405	2.42252	1.35198	1.34866	3.60395	-1.32542	3.38114	2.31061	2.30729	3.62176	-1.3076	3.39896	2.32842	2.32511	3.59746	-1.3319	3.37466	2.30413	2.30081
13.3336	2.70236	-2.2362	2.4903	1.40558	1.40263	2.69509	-2.24348	2.48303	1.39831	1.39535	2.6499	-2.28866	2.43784	1.35312	1.35017	3.61067	-1.32789	3.39861	2.31389	2.31093	3.6282	-1.31036	3.41614	2.33142	2.32847	3.6042	-1.33437	3.39214	2.30742	2.30446
13.5003	2.70603	-2.25556	2.49398	1.4058	1.40322	2.69954	-2.26205	2.4875	1.39932	1.39674	2.65457	-2.30702	2.44253	1.35435	1.35177	3.61747	-1.34412	3.40542	2.31724	2.31466	3.63455	-1.32704	3.4225	2.33432	2.33174	3.61097	-1.35062	3.39892	2.31074	2.30816
13.6669	2.70976	-2.26082	2.49774	1.40609	1.4039	2.70384	-2.26674	2.49182	1.40018	1.39798	2.65921	-2.31137	2.44719	1.35554	1.35335	3.62422	-1.34636	3.4122	2.32055	2.31836	3.6409	-1.32969	3.42888	2.33723	2.33504	3.61774	-1.35284	3.40573	2.31408	2.31188
13.8336	2.71343	-2.26623	2.50143	1.4063	1.40455	2.70829	-2.27137	2.49628	1.40116	1.39941	2.66375	-2.31591	2.45174	1.35662	1.35487	3.63095	-1.34871	3.41895	2.32383	2.32207	3.64726	-1.3324	3.43526	2.34014	2.33838	3.62444	-1.35522	3.41244	2.31732	2.31556
14.0003	2.71709	-2.27159	2.50514	1.40657	1.40521	2.71261	-2.27608	2.50065	1.40209	1.40072	2.66814	-2.32055	2.45618	1.35762	1.35625	3.6377	-1.35099	3.42574	2.32718	2.32581	3.65369	-1.33499	3.44174	2.34317	2.34181	3.63111	-1.35757	3.41916	2.32059	2.31923
14.1669	2.72076	-2.27692	2.50886	1.40686	1.40592	2.71684	-2.28084	2.50494	1.40294	1.402	2.67259	-2.32509	2.46069	1.35869	1.35775	3.64429	-1.35339	3.43239	2.33039	2.32944	3.65994	-1.33774	3.44803	2.34604	2.34509	3.63774	-1.35994	3.42584	2.32384	2.3229
14.3336	2.73574	-2.2822	2.5125	1.40712	1.40659	2.73253	-2.28541	2.50928	1.4039	1.40338	2.68837	-2.32957	2.46512	1.35975	1.35922	3.66239	-1.35555	3.43914	2.33376	2.33324	3.67776	-1.34018	3.45451	2.34914	2.34861	3.65562	-1.36232	3.43237	2.32699	2.32646
14.5003	2.73926	-2.28745	2.51622	1.40743	1.40726	2.73667	-2.29005	2.51362	1.40484	1.40467	2.69274	-2.33397	2.4697	1.36091	1.36074	3.66893	-1.35779	3.44588	2.3371	2.33693	3.684	-1.34272	3.46095	2.35217	2.352	3.66206	-1.36465	3.43902	2.33023	2.33006
14.667	2.74277	-2.29283	2.5199	1.40775	1.40797	2.74089	-2.29472	2.51802	1.40586	1.40608	2.69708	-2.33852	2.47421	1.36205	1.36227	3.67544	-1.36016	3.45257	2.34041	2.34063	3.69027	-1.34533	3.4674	2.35525	2.35546	3.66845	-1.36716	3.44558	2.33342	2.33364
14.8336	2.74624	-2.29806	2.52359	1.40797	1.40865	2.74503	-2.29928	2.52238	1.40676	1.40743	2.7014	-2.34291	2.47875	1.36313	1.3638	3.68202	-1.36229	3.45937	2.34375	2.34443	3.68579	-1.35852	3.46314	2.34752	2.34819	3.67494	-1.36936	3.45229	2.33667	2.33735
15.0003	2.74187	-2.31135	2.51945	1.40042	1.40147	2.74919	-2.30402	2.52677	1.40775	1.4088	2.70564	-2.34757	2.48322	1.36419	1.36525	3.68853	-1.36468	3.46611	2.34709	2.34814	3.69199	-1.36123	3.46957	2.35054	2.3516	3.68136	-1.37186	3.45894	2.33991	2.34096
15.167	2.74545	-2.31675	2.53243	1.40079	1.40222	2.75337	-2.30883	2.54035	1.40871	1.41014	2.70989	-2.35231	2.49686	1.36522	1.36665	3.69498	-1.36722	3.48195	2.35031	2.35175	3.69811	-1.36409	3.48508	2.35344	2.35488	3.68785	-1.37435	3.47482	2.34318	2.34461
15.3336	2.74902	-2.32183	2.53605	1.40118	1.40305	2.75746	-2.31338	2.54449	1.40962	1.4115	2.71419	-2.35665	2.50122	1.36635	1.36823	3.70142	-1.36942	3.48845	2.35358	2.35546	3.70421	-1.36664	3.49124	2.35637	2.35824	3.6944	-1.37645	3.48143	2.34656	2.34843
15.5003	2.7526	-2.32696	2.53967	1.40156	1.40391	2.75583	-2.32372	2.54291	1.4048	1.40715	2.71848	-2.36107	2.50556	1.36745	1.3698	3.70766	-1.3719	3.49473	2.35662	2.35897	3.71045	-1.36911	3.49753	2.35942	2.36176	3.70079	-1.37877	3.48787	2.34976	2.3521
15.667	2.75612	-2.33199	2.54325	1.40196	1.40472	2.76009	-2.32801	2.54723	1.40594	1.40869	2.72272	-2.36539	2.50985	1.36856	1.37132	3.71395	-1.37416	3.50108	2.35979	2.36255	3.71657	-1.37153	3.5037	2.36241	2.36517	3.70721	-1.3809	3.49434	2.35305	2.35581
15.8337	2.75968	-2.34934	2.54682	1.40242	1.40551	2.76433	-2.3447	2.55147	1.40707	1.41016	2.72697	-2.38205	2.51412	1.36971	1.37281	3.72021	-1.38881	3.50736	2.36295	2.36605	3.72289	-1.38614	3.51003	2.36562	2.36872	3.71358	-1.39544	3.50073	2.35632	2.35941
16.0003	2.77328	-2.3542	2.55033	1.4028	1.4063	2.77866	-2.34882	2.55571	1.40818	1.41167	2.74132	-2.38616	2.51837	1.37084	1.37434	3.73676	-1.39072	3.51381	2.36628	2.36978	3.73922	-1.38826	3.51627	2.36874	2.37224	3.72991	-1.39757	3.50695	2.35943	2.36292
16.167	2.77667	-2.35921	2.55398	1.40328	1.40709	2.78273	-2.35315	2.56003	1.40933	1.41314	2.74541	-2.39047	2.52272	1.37202	1.37583	3.74289	-1.39299	3.5202	2.36949	2.37331	3.74515	-1.39073	3.52246	2.37175	2.37557	3.73618	-1.3997	3.51349	2.36278	2.3666
16.3337	2.78002	-2.36422	2.55754	1.40373	1.40788	2.7868	-2.35744	2.56433	1.41051	1.41466	2.74949	-2.39475	2.52702	1.3732	1.37735	3.74912	-1.39512	3.52665	2.37284	2.37698	3.75127	-1.39297	3.5288	2.37499	2.37913	3.74236	-1.40188	3.51988	2.36607	2.37022
16.5003	2.78331	-2.3692	2.56107	1.40415	1.40869	2.79083	-2.36168	2.56859	1.41167	1.41621	2.75352	-2.39899	2.53128	1.37437	1.3789	3.75515	-1.39736	3.53291	2.37599	2.38053	3.75707	-1.39543	3.53483	2.37792	2.38245	3.74847	-1.40404	3.52623	2.36931	2.37385
16.667	2.78667	-2.37422	2.57276	1.40459	1.40952	2.79491	-2.36599	2.58099	1.41283	1.41776	2.75762	-2.40328	2.5437	1.37553	1.38046	3.76129	-1.39961	3.54737	2.37921	2.38414	3.7629	-1.398	3.54898	2.38082	2.38575	3.75479	-1.40611	3.54087	2.3727	2.37763
16.8337	2.78995	-2.37932	2.57611	1.40499	1.41031	2.799	-2.37027	2.58516	1.41404	1.41936	2.75671	-2.41256	2.54287	1.37175	1.37708	3.76752	-1.40174	3.55369	2.38256	2.38789	3.76879	-1.40048	3.55495	2.38383	2.38916	3.76091	-1.40836	3.54707	2.37595	2.38128
17.0003	2.79327	-2.3843	2.57954	1.40546	1.4112	2.80301	-2.37456	2.58928	1.4152	1.42094	2.76087	-2.4167	2.54715	1.37307	1.37881	3.77354	-1.40403	3.55982	2.38574	2.39148	3.77468	-1.40289	3.56095	2.38687	2.39261	3.76706	-1.41051	3.55334	2.37926	2.385
17.167	2.79659	-2.38919	2.58294	1.40597	1.41209	2.80706	-2.37872	2.59342	1.41644	1.42256	2.76502	-2.42076	2.55138	1.3744	1.38053	3.77968	-1.4061	3.56604	2.38906	2.39518	3.78048	-1.4053	3.56684	2.38987	2.39599	3.77332	-1.41246	3.55967	2.3827	2.38882
17.3337	2.80906	-2.39396	2.58637	1.4065	1.41303	2.82024	-2.38278	2.59755	1.41768	1.42421	2.7783	-2.42473	2.55561	1.37574	1.38227	3.79496	-1.40807	3.57226	2.3924	2.39893	3.79548	-1.40755	3.57279	2.39292	2.39945	3.78849	-1.41454	3.56579	2.38592	2.39245
17.5004	2.8122	-2.39888	2.58971	1.40695	1.41389	2.82417	-2.38691	2.60168	1.41892	1.42586	2.78232	-2.42876	2.55984	1.37707	1.38402	3.80084	-1.41024	3.57835	2.39559	2.40253	3.80113	-1.40995	3.57865	2.39588	2.40282	3.79444	-1.41664	3.57195	2.38919	2.39613
17.667	2.81537	-2.40381	2.59311	1.40746	1.4148	2.8281	-2.39108	2.60584	1.42019	1.42753	2.78635	-2.43283	2.5641	1.37844	1.38578	3.80685	-1.41234	3.58459	2.39893	2.40628	3.8069	-1.41228	3.58464	2.39898	2.40633	3.80033	-1.41885	3.57808	2.39242	2.39976
17.8337	2.81861	-2.4087	2.59652	1.40803	1.41577	2.83197	-2.39534	2.60987	1.42139	1.42912	2.79037	-2.43694	2.56827	1.37979	1.38753	3.8129	-1.41441	3.59081	2.40233	2.41006	3.81256	-1.41475	3.59047	2.40198	2.40972	3.8063	-1.42101	3.5842	2.39572	2.40345
18.0004	2.82173	-2.4136	2.59992	1.40856	1.41667	2.83581	-2.39952	2.614	1.42264	1.43075	2.79433	-2.441	2.57252	1.38116	1.38928	3.81872	-1.41661	3.59691	2.40555	2.41366	3.81813	-1.4172	3.59632	2.40496	2.41307	3.81223	-1.4231	3.59042	2.39906	2.40717
18.167	2.82488	-2.41853	2.61046	1.4091	1.41761	2.8357	-2.40771	2.62128	1.41992	1.42843	2.79833	-2.44508	2.58391	1.38255	1.39106	3.82468	-1.41873	3.61025	2.4089	2.4174	3.82362	-1.41979	3.6092	2.40785	2.41635	3.81815	-1.42526	3.60372	2.40237	2.41087
18.3337	2.82802	-2.43426	2.61369	1.40961	1.41852	2.83977	-2.42251	2.62544	1.42136	1.43027	2.80236	-2.45992	2.58803	1.38395	1.39286	3.83058	-1.4317	3.61625	2.41217	2.42107	3.8294	-1.43288	3.61506	2.41099	2.41989	3.82404	-1.43824	3.60971	2.40563	2.41454
18.5004	2.83113	-2.43912	2.61678	1.41011	1.41941	2.84364	-2.42661	2.62929	1.42262	1.43192	2.8064	-2.46385	2.59205	1.38538	1.39468	3.83656	-1.43369	3.62221	2.41554	2.42484	3.83511	-1.43514	3.62076	2.41409	2.42339	3.82992	-1.44034	3.61557	2.40889	2.4182
18.667	2.83433	-2.44401	2.61993	1.41063	1.42033	2.84775	-2.43059	2.63336	1.42406	1.43376	2.81044	-2.46789	2.59605	1.38675	1.39645	3.83462	-1.44372	3.62023	2.41093	2.42063	3.84066	-1.43768	3.62626	2.41697	2.42667	3.8358	-1.44253	3.62141	2.41211	2.42181
18.8337	2.84557	-2.44884	2.62315	1.41124	1.42132	2.85985	-2.43457	2.63743	1.42552	1.4356	2.82253	-2.47188	2.60012	1.38821	1.39829	3.8486	-1.44582	3.62618	2.41427	2.42435	3.85423	-1.44019	3.63181	2.4199	2.42998	3.84972	-1.4447	3.6273	2.41539	2.42547
19.0004	2.84866	-2.45349	2.62641	1.41195	1.42238	2.86371	-2.43843	2.64146	1.427	1.43744	2.82639	-2.47576	2.60413	1.38967	1.40011	3.85436	-1.44779	3.6321	2.41764	2.42808	3.85974	-1.4424	3.63749	2.42303	2.43347	3.85542	-1.44673	3.63317	2.4187	2.42914
19.167	2.84624	-2.46369	2.62413	1.4071	1.4179	2.86753	-2.4424	2.64542	1.42839	1.43919	2.83014	-2.47978	2.60804	1.391	1.40181	3.86015	-1.44978	3.63804	2.42101	2.43181	3.86503	-1.44489	3.64293	2.42589	2.4367	3.8611	-1.44883	3.63899	2.42196	2.43276
19.3337	2.84935	-2.46827	2.62743	1.40782	1.41899	2.87126	-2.44636	2.64934	1.42973	1.4409	2.83051	-2.48711	2.60859	1.38899	1.40016	3.86605	-1.45157	3.64413	2.42452	2.43569	3.87032	-1.4473	3.6484	2.42879	2.43996	3.8668	-1.45082	3.64488	2.42527	2.43644
19.5004	2.85245	-2.47284	2.63697	1.4179	1.42012	2.87502	-2.45027	2.65953	1.44046	1.44269	2.83432	-2.49097	2.61883	1.39977	1.40199	3.87182	-1.45347	3.65633	2.43726	2.43949	3.87565	-1.44964	3.66016	2.4411	2.44332	3.8723	-1.45298	3.65682	2.43775	2.43997
19.6671	2.85553	-2.47753	2.64002	1.41845	1.42118	2.87879	-2.45427	2.66328	1.44171	1.44444	2.83814	-2.49492	2.62263	1.40106	1.40379	3.87767	-1.45538	3.66216	2.44059	2.44332	3.881	-1.45205	3.66549	2.44392	2.44665	3.87797	-1.45509	3.66246	2.44089	2.44362
19.8337	2.85848	-2.48225	2.64306	1.41895	1.42215	2.88261	-2.45813	2.66719	1.44308	1.44628	2.84211	-2.49862	2.62669	1.40258	1.40578	3.88343	-1.45731	3.668	2.44389	2.4471	3.8864	-1.45434	3.67097	2.44686	2.45007	3.88352	-1.45722	3.6681	2.44399	2.44719
20.0004	2.86148	-2.48695	2.6461	1.41951	1.4232	2.88623	-2.46221	2.67084	1.44426	1.44795	2.84596	-2.50248	2.63057	1.40398	1.40767	3.88912	-1.45932	3.67373	2.44715	2.45083	3.89163	-1.45681	3.67624	2.44966	2.45334	3.88904	-1.4594	3.67365	2.44707	2.45076
20.1671	2.87166	-2.49157	2.6492	1.42013	1.4243	2.89732	-2.46591	2.67486	1.44579	1.44997	2.85702	-2.50622	2.63456	1.40549	1.40966	3.902	-1.46124	3.67954	2.45047	2.45464	3.904	-1.45923	3.68154	2.45247	2.45665	3.90166	-1.46157	3.6792	2.45014	2.45431
20.3337	2.87438	-2.49642	2.65207	1.42056	1.4252	2.90088	-2.46993	2.67856	1.44706	1.45169	2.86089	-2.50992	2.63857	1.40706	1.4117	3.90767	-1.46314	3.68535	2.45385	2.45848	3.90917	-1.46164	3.68685	2.45535	2.45998	3.90707	-1.46374	3.68475	2.45325	2.45789
20.5004	2.87715	-2.50115	2.65512	1.42109	1.42621	2.90428	-2.47403	2.68224	1.44821	1.45333	2.86462	-2.51369	2.64258	1.40855	1.41367	3.91324	-1.46506	3.69121	2.45718	2.4623	3.91421	-1.4641	3.69217	2.45815	2.46326	3.9124	-1.46591	3.69036	2.45633	2.46145
20.6671	2.87991	-2.50583	2.65817	1.42165	1.43461	2.90784	-2.4779	2.6861	1.44959	1.46254	2.86814	-2.51759	2.64641	1.40989	1.42285	3.91876	-1.46698	3.69702	2.4605	2.47346	3.91929	-1.46645	3.69755	2.46103	2.47399	3.91774	-1.468	3.696	2.45948	2.47244
20.8337	2.88257	-2.51062	2.66651	1.42212	1.43544	2.90897	-2.48422	2.69291	1.44852	1.46184	2.87184	-2.52135	2.65578	1.41139	1.42471	3.92433	-1.46886	3.70827	2.46388	2.4772	3.9243	-1.46889	3.70824	2.46385	2.47717	3.91581	-1.47738	3.69975	2.45536	2.46868
21.0004	2.88539	-2.51529	2.66939	1.42271	1.43639	2.91272	-2.48796	2.69672	1.45005	1.46373	2.87547	-2.52521	2.65947	1.4128	1.42648	3.92987	-1.47081	3.71386	2.46719	2.48087	3.9293	-1.47138	3.7133	2.46663	2.48031	3.92127	-1.47941	3.70527	2.4586	2.47228
21.1671	2.88818	-2.51996	2.67221	1.42331	1.43735	2.91644	-2.49169	2.70047	1.45157	1.46562	2.87909	-2.52905	2.66312	1.41422	1.42826	3.93534	-1.47279	3.71938	2.47048	2.48452	3.93439	-1.47375	3.71842	2.46952	2.48356	3.92654	-1.48159	3.71057	2.46167	2.47572
21.3338	2.89083	-2.52477	2.67495	1.42377	1.43818	2.92017	-2.49543	2.70428	1.45311	1.46751	2.88271	-2.5329	2.66682	1.41564	1.43005	3.94079	-1.47481	3.7249	2.47373	2.48813	3.9395	-1.4761	3.72362	2.47244	2.48684	3.93195	-1.48365	3.71606	2.46489	2.47929
21.5004	2.89983	-2.5293	2.67794	1.4245	1.43927	2.9299	-2.49923	2.708	1.45456	1.46933	2.89233	-2.5368	2.67044	1.417	1.43177	3.95233	-1.47679	3.73044	2.477	2.49177	3.95063	-1.4785	3.72873	2.4753	2.49007	3.94341	-1.48571	3.72152	2.46808	2.48285
21.6671	2.90247	-2.53397	2.68079	1.42508	1.4402	2.93353	-2.5029	2.71185	1.45614	1.47127	2.89567	-2.54076	2.67399	1.41828	1.43341	3.95763	-1.47881	3.73594	2.48024	2.49536	3.95561	-1.48082	3.73393	2.47822	2.49335	3.94866	-1.48778	3.72698	2.47127	2.48639
21.8338	2.90499	-2.53862	2.68359	1.42565	1.44113	2.93701	-2.5066	2.71561	1.45766	1.47315	2.89899	-2.54462	2.67759	1.41964	1.43513	3.96299	-1.48062	3.74159	2.48364	2.49913	3.96034	-1.48327	3.73894	2.481	2.49648	3.95372	-1.48989	3.73232	2.47437	2.48986
22.0004	2.90766	-2.54318	2.68651	1.42631	1.44216	2.94012	-2.51073	2.71896	1.45876	1.47462	2.90241	-2.54843	2.68126	1.42106	1.43691	3.9683	-1.48255	3.74715	2.48694	2.5028	3.96504	-1.4858	3.74389	2.48369	2.49954	3.95883	-1.49201	3.73768	2.47748	2.49333
22.1671	2.91011	-2.54793	2.69375	1.42675	1.44296	2.94353	-2.51451	2.72718	1.46017	1.47639	2.90602	-2.55202	2.68967	1.42266	1.43888	3.97351	-1.48452	3.75716	2.49015	2.50637	3.96982	-1.48822	3.75346	2.48646	2.50268	3.96393	-1.49411	3.74758	2.48057	2.49679
22.3338	2.91265	-2.55258	2.6964	1.42732	1.44389	2.94709	-2.51813	2.73085	1.46176	1.47833	2.90754	-2.55768	2.6913	1.42221	1.43878	3.97867	-1.48656	3.76242	2.49334	2.50991	3.9746	-1.49063	3.75835	2.48927	2.50584	3.96903	-1.4962	3.75278	2.4837	2.50027
22.5005	2.91518	-2.55718	2.69906	1.4279	1.44485	2.95037	-2.52199	2.73425	1.46308	1.48004	2.9111	-2.56126	2.69498	1.42381	1.44077	3.98385	-1.4885	3.76773	2.49657	2.51352	3.97936	-1.493	3.76324	2.49207	2.50903	3.97417	-1.49819	3.75805	2.48688	2.50384
22.6671	2.92293	-2.56186	2.70163	1.42838	1.44571	2.95897	-2.52582	2.73767	1.46442	1.48175	2.91996	-2.56484	2.69865	1.4254	1.44273	3.99437	-1.49043	3.77307	2.49981	2.51715	3.98941	-1.49539	3.7681	2.49485	2.51218	3.98461	-1.50019	3.7633	2.49005	2.50738
22.8338	2.92534	-2.56654	2.70432	1.42898	1.44668	2.96204	-2.52984	2.74102	1.46568	1.48338	2.92321	-2.56867	2.70219	1.42685	1.44455	3.99932	-1.49256	3.7783	2.50296	2.52066	3.99404	-1.49784	3.77302	2.49767	2.51538	3.98956	-1.50232	3.76854	2.4932	2.5109
23.0005	2.92456	-2.57432	2.7038	1.4264	1.4445	2.96512	-2.53377	2.74436	1.46696	1.48505	2.92646	-2.57242	2.7057	1.4283	1.4464	4.0044	-1.49448	3.78364	2.50624	2.52434	3.99866	-1.50022	3.77791	2.5005	2.5186	3.99457	-1.50431	3.77381	2.49641	2.51451
23.1671	2.9269	-2.57895	2.70642	1.42697	1.44547	2.96841	-2.53744	2.74793	1.46847	1.48697	2.92978	-2.57607	2.70929	1.42984	1.44834	4.00938	-1.49647	3.78889	2.50944	2.52794	4.00326	-1.50258	3.78278	2.50333	2.52183	3.99951	-1.50634	3.77903	2.49957	2.51807
23.3338	2.92948	-2.58342	2.71303	1.42768	1.44656	2.97181	-2.54109	2.75535	1.47	1.48888	2.93304	-2.57986	2.71658	1.43123	1.45011	4.01442	-1.49848	3.79797	2.51262	2.5315	4.00794	-1.50496	3.79149	2.50614	2.52502	4.00454	-1.50836	3.78809	2.50274	2.52162
23.5005	2.93183	-2.58807	2.71545	1.42821	1.44746	2.97474	-2.54516	2.75836	1.47112	1.49037	2.93635	-2.58355	2.71997	1.43273	1.45198	4.01945	-1.50044	3.80307	2.51584	2.53509	4.01257	-1.50732	3.79619	2.50896	2.52821	4.00951	-1.51039	3.79313	2.50589	2.52514
23.6671	2.93431	-2.59252	2.718	1.42888	1.44851	2.97784	-2.54899	2.76153	1.47241	1.49203	2.93964	-2.58719	2.72333	1.43421	1.45384	4.02444	-1.50239	3.80813	2.51901	2.53864	4.01722	-1.50961	3.80091	2.51179	2.53142	4.01446	-1.51237	3.79815	2.50903	2.52866
23.8338	2.9411	-2.59718	2.72042	1.42935	1.44941	2.98543	-2.55286	2.76474	1.47368	1.49373	2.94747	-2.59081	2.72679	1.43572	1.45578	4.03395	-1.50434	3.81326	2.5222	2.54225	4.02633	-1.51196	3.80564	2.51458	2.53463	4.02393	-1.51436	3.80324	2.51218	2.53223
24.0005	2.94332	-2.60177	2.72291	1.42991	1.45035	2.98849	-2.5566	2.76807	1.47508	1.49551	2.95079	-2.59431	2.73037	1.43738	1.45781	4.03881	-1.50629	3.81839	2.5254	2.54583	4.03081	-1.51429	3.81039	2.5174	2.53783	4.0287	-1.5164	3.80828	2.51529	2.53572
24.1671	2.94553	-2.61358	2.72535	1.43039	1.45119	2.99167	-2.56744	2.77148	1.47653	1.49733	2.95397	-2.60514	2.73378	1.43883	1.45963	4.04371	-1.51539	3.82353	2.52858	2.54938	4.03531	-1.52379	3.81513	2.52018	2.54098	4.03353	-1.52557	3.81335	2.5184	2.5392
24.3338	2.94761	-2.61815	2.72769	1.43081	1.45201	2.99489	-2.57088	2.77497	1.47808	1.49929	2.95716	-2.6086	2.73724	1.44036	1.46156	4.04858	-1.51718	3.82866	2.53178	2.55298	4.03978	-1.52599	3.81985	2.52297	2.54418	4.03833	-1.52744	3.81841	2.52152	2.54273
24.5005	2.94976	-2.62266	2.73326	1.43129	1.4529	2.99794	-2.57449	2.78143	1.47947	1.50108	2.96044	-2.61199	2.74393	1.44197	1.46358	4.05342	-1.519	3.83692	2.53496	2.55657	4.04422	-1.52821	3.82771	2.52575	2.54736	4.0431	-1.52932	3.8266	2.52464	2.54625
24.6672	2.95195	-2.62714	2.73555	1.43182	1.45386	3.00087	-2.57822	2.78447	1.48074	1.50278	2.96343	-2.61566	2.74704	1.4433	1.46534	4.05826	-1.52082	3.84187	2.53813	2.56018	4.04866	-1.53042	3.83227	2.52853	2.55058	4.0479	-1.53119	3.8315	2.52777	2.54981
24.8338	2.95418	-2.63151	2.73795	1.43864	1.45484	3.00385	-2.58183	2.78763	1.48831	1.50452	2.96653	-2.61915	2.75031	1.45099	1.46719	4.06311	-1.52257	3.84688	2.54757	2.56377	4.05311	-1.53258	3.83688	2.53757	2.55377	4.05269	-1.533	3.83646	2.53715	2.55335
25.0005	2.96007	-2.63608	2.74023	1.43905	1.45578	3.01048	-2.58567	2.79064	1.48946	1.50619	2.97336	-2.62279	2.75353	1.45234	1.46907	4.07169	-1.52445	3.85186	2.55068	2.5674	4.06123	-1.53492	3.84139	2.54021	2.55693	4.06122	-1.53492	3.84139	2.54021	2.55693
25.1672	2.96208	-2.6404	2.74251	1.43946	1.46121	3.01378	-2.58871	2.7942	1.49115	1.5129	2.97631	-2.62618	2.75674	1.45368	1.47543	4.07637	-1.52611	3.8568	2.55375	2.57549	4.06547	-1.53702	3.84589	2.54284	2.56459	4.06586	-1.53662	3.84629	2.54324	2.56498
25.3338	2.9639	-2.64511	2.74461	1.43965	1.46183	3.01679	-2.59222	2.79751	1.49255	1.51472	2.97904	-2.62998	2.75975	1.45479	1.47696	4.08105	-1.52797	3.86176	2.5568	2.57897	4.06974	-1.53928	3.85045	2.54549	2.56767	4.07046	-1.53855	3.85117	2.54621	2.56839
25.5005	2.96573	-2.64975	2.74672	1.43988	1.46249	3.01945	-2.59603	2.80044	1.4936	1.51621	2.98203	-2.63345	2.76302	1.45618	1.47879	4.0857	-1.52978	3.86668	2.55985	2.58245	4.07403	-1.54145	3.85502	2.54818	2.57079	4.07507	-1.54041	3.85606	2.54922	2.57183
25.6672	2.96765	-2.65413	2.75148	1.44024	1.46327	3.02229	-2.59948	2.80612	1.49489	1.51792	2.98495	-2.63682	2.76878	1.45755	1.48058	4.09035	-1.53142	3.87418	2.56295	2.58598	4.07831	-1.54346	3.86214	2.55091	2.57393	4.07966	-1.54211	3.86349	2.55226	2.57529
25.8339	2.96944	-2.65868	2.75341	1.44054	1.46392	3.0251	-2.60302	2.80907	1.49621	1.51958	2.98787	-2.64025	2.77184	1.45897	1.48235	4.09501	-1.5331	3.87899	2.56612	2.5895	4.08252	-1.5456	3.86649	2.55363	2.577	4.08427	-1.54385	3.86824	2.55538	2.57875
26.0005	2.97451	-2.66309	2.75544	1.44089	1.46466	3.03097	-2.60662	2.8119	1.49735	1.52112	2.99402	-2.64357	2.77495	1.46041	1.48417	4.10283	-1.53477	3.88375	2.56921	2.59298	4.08992	-1.54767	3.87085	2.55631	2.58007	4.09203	-1.54556	3.87296	2.55841	2.58218
26.1672	2.97628	-2.6675	2.7575	1.44129	1.46547	3.03365	-2.61013	2.81487	1.49865	1.52284	2.99697	-2.6468	2.7782	1.46198	1.48616	4.10737	-1.53641	3.88859	2.57237	2.59656	4.09396	-1.54982	3.87518	2.55897	2.58315	4.09651	-1.54726	3.87774	2.56152	2.5857
26.3339	2.97792	-2.67206	2.75944	1.44157	1.46614	3.0362	-2.61378	2.81772	1.49985	1.52442	2.99978	-2.65021	2.7813	1.46342	1.488	4.11182	-1.53817	3.89334	2.57547	2.60004	4.09805	-1.55194	3.87956	2.56169	2.58626	4.10097	-1.54902	3.88249	2.56461	2.58919
26.5005	2.97953	-2.67662	2.76133	1.44178	1.4668	3.03868	-2.61747	2.82049	1.50093	1.52596	3.00268	-2.65347	2.78449	1.46493	1.48996	4.1163	-1.53984	3.89811	2.57856	2.60358	4.10213	-1.55402	3.88394	2.56438	2.58941	4.10536	-1.55079	3.88717	2.56761	2.59264
26.6672	2.98119	-2.68123	2.76329	1.44207	1.4676	3.04111	-2.62131	2.82321	1.50199	1.52752	3.00533	-2.65709	2.78742	1.4662	1.49173	4.11691	-1.54551	3.89901	2.57779	2.60332	4.10612	-1.5563	3.88821	2.56699	2.59253	4.1098	-1.55262	3.8919	2.57067	2.59621
26.8339	2.98565	-2.68576	2.76726	1.44236	1.46835	3.04674	-2.62467	2.82835	1.50346	1.52944	3.01082	-2.66059	2.79243	1.46753	1.49352	4.12416	-1.54725	3.90577	2.58087	2.60686	4.11302	-1.55839	3.89463	2.56973	2.59572	4.11713	-1.55428	3.89874	2.57384	2.59983
27.0005	2.98722	-2.69016	2.76912	1.4427	1.46914	3.04932	-2.62805	2.83123	1.50481	1.53125	3.01338	-2.66399	2.79529	1.46887	1.49531	4.12859	-1.54879	3.91049	2.58407	2.61051	4.11692	-1.56046	3.89882	2.5724	2.59884	4.12151	-1.55587	3.90341	2.57699	2.60343
27.1672	2.98866	-2.69465	2.77086	1.44295	1.4698	3.05331	-2.63001	2.83551	1.50759	1.53445	3.01606	-2.66725	2.79826	1.47035	1.4972	4.13289	-1.55042	3.91509	2.58718	2.61404	4.12074	-1.56258	3.90294	2.57502	2.60188	4.1258	-1.55751	3.908	2.58009	2.60694
27.3339	2.99012	-2.69929	2.77262	1.44323	1.47046	3.05567	-2.63373	2.83818	1.50878	1.53601	3.01861	-2.6708	2.80111	1.47172	1.49895	4.13722	-1.55218	3.91973	2.59033	2.61756	4.12464	-1.56476	3.90715	2.57775	2.60498	4.13004	-1.55937	3.91254	2.58315	2.61038
27.5006	2.99161	-2.70372	2.77441	1.44353	1.47121	3.0582	-2.63713	2.841	1.51012	1.5378	3.02114	-2.67419	2.80394	1.47306	1.50074	4.14154	-1.55379	3.92435	2.59346	2.62115	4.12845	-1.56688	3.91125	2.58037	2.60805	4.12996	-1.56537	3.91277	2.58188	2.60956
27.6672	2.99303	-2.70816	2.77614	1.44381	1.47192	3.06072	-2.64047	2.84383	1.5115	1.53961	3.02359	-2.67761	2.8067	1.47437	1.50248	4.14576	-1.55543	3.92887	2.59654	2.62465	4.12819	-1.57301	3.9113	2.57897	2.60708	4.13435	-1.56684	3.91746	2.58513	2.61324
27.8339	2.99672	-2.7126	2.77788	1.44411	1.47269	3.0654	-2.64392	2.84656	1.51279	1.54137	3.02832	-2.68099	2.80949	1.47571	1.50429	4.15231	-1.55701	3.93347	2.5997	2.62828	4.13436	-1.57495	3.91553	2.58175	2.61033	4.14079	-1.56852	3.92195	2.58818	2.61676
28.0006	2.99803	-2.71707	2.78108	1.44895	1.47347	3.06792	-2.64718	2.85096	1.51884	1.54336	3.03068	-2.68442	2.81372	1.4816	1.50612	4.15653	-1.55857	3.93958	2.60745	2.63197	4.13812	-1.57698	3.92117	2.58904	2.61356	4.14492	-1.57018	3.92797	2.59584	2.62036
28.1672	2.99928	-2.72167	2.78264	1.44913	1.47422	3.07044	-2.65051	2.85379	1.52029	1.54538	3.03302	-2.68793	2.81638	1.48287	1.50796	4.16062	-1.56033	3.94397	2.61047	2.63556	4.14184	-1.5791	3.9252	2.5917	2.61678	4.14904	-1.5719	3.9324	2.5989	2.62399
28.3339	3.00053	-2.72598	2.78422	1.44938	1.47495	3.07286	-2.65365	2.85655	1.52171	1.54728	3.03527	-2.69124	2.81896	1.48413	1.50969	4.16483	-1.56168	3.94851	2.61368	2.63925	4.14559	-1.58092	3.92927	2.59444	2.62001	4.15307	-1.57344	3.93675	2.60192	2.62749
28.5006	3.00116	-2.73115	2.78517	1.44901	1.47506	3.0752	-2.65711	2.85921	1.52305	1.5491	3.0376	-2.69471	2.82161	1.48545	1.5115	4.1689	-1.56341	3.95291	2.61676	2.6428	4.14919	-1.58312	3.9332	2.59705	2.62309	4.15729	-1.57502	3.94129	2.60514	2.63119
28.6672	3.00249	-2.73567	2.7868	1.44923	1.4759	3.0775	-2.66066	2.86181	1.52424	1.55091	3.03992	-2.69825	2.82422	1.48666	1.51333	4.17316	-1.565	3.95747	2.61991	2.64658	4.15292	-1.58524	3.93723	2.59967	2.62634	4.16136	-1.5768	3.94567	2.6081	2.63477
28.8339	3.00553	-2.73998	2.78845	1.4495	1.47678	3.08149	-2.66402	2.86441	1.52546	1.55273	3.04391	-2.7016	2.82683	1.48788	1.51516	4.17903	-1.56647	3.96196	2.62301	2.65028	4.15848	-1.58703	3.9414	2.60246	2.62973	4.16717	-1.57833	3.9501	2.61115	2.63842
29.0006	3.00665	-2.74437	2.79112	1.44979	1.47764	3.08362	-2.66741	2.86808	1.52675	1.5546	3.04603	-2.70499	2.83049	1.48916	1.51702	4.18308	-1.56794	3.96755	2.62622	2.65407	4.16209	-1.58893	3.94656	2.60523	2.63308	4.171	-1.58002	3.95547	2.61414	2.64199
29.1672	3.00782	-2.7488	2.79255	1.45006	1.48079	3.08578	-2.67083	2.87052	1.52802	1.55875	3.05007	-2.70655	2.8348	1.49231	1.52304	4.18703	-1.56958	3.97177	2.62927	2.66	4.16566	-1.59095	3.9504	2.6079	2.63863	4.17493	-1.58169	3.95967	2.61717	2.6479
29.3339	3.00899	-2.75302	2.79401	1.45031	1.48154	3.08802	-2.67399	2.87304	1.52935	1.56057	3.05234	-2.70967	2.83735	1.49366	1.52489	4.19116	-1.57085	3.97618	2.63248	2.66371	4.16922	-1.59279	3.95424	2.61055	2.64177	4.17892	-1.58309	3.96394	2.62024	2.65147
29.5006	3.01012	-2.75751	2.7955	1.45062	1.48227	3.09011	-2.67752	2.87549	1.53061	1.56226	3.05452	-2.71311	2.8399	1.49502	1.52667	4.19495	-1.57267	3.98034	2.63545	2.6671	4.17271	-1.59492	3.95809	2.61321	2.64486	4.1829	-1.58473	3.96828	2.6234	2.65505
29.6673	3.0112	-2.76209	2.79688	1.45085	1.48296	3.09218	-2.68111	2.87786	1.53183	1.56394	3.0567	-2.71659	2.84238	1.49635	1.52846	4.19903	-1.57427	3.9847	2.63868	2.67079	4.17612	-1.59717	3.96179	2.61577	2.64788	4.1869	-1.58639	3.97258	2.62655	2.65866
29.8339	3.01347	-2.7663	2.7983	1.45112	1.48373	3.09542	-2.68436	2.88024	1.53306	1.56567	3.06003	-2.71975	2.84486	1.49768	1.53028	4.20411	-1.57566	3.98894	2.64176	2.67437	4.1807	-1.59908	3.96552	2.61834	2.65095	4.19188	-1.5879	3.97671	2.62953	2.66213
30.0006	3.01445	-2.77066	2.79971	1.45142	1.48444	3.09736	-2.68775	2.88263	1.53433	1.56736	3.06204	-2.72307	2.84731	1.49901	1.53204	4.20787	-1.57724	3.99313	2.64483	2.67786	4.18412	-1.60099	3.96938	2.62109	2.65411	4.19576	-1.58935	3.98102	2.63273	2.66575
30.1673	3.01535	-2.77502	2.80168	1.45172	1.48523	3.09922	-2.69115	2.88555	1.53559	1.5691	3.06399	-2.72638	2.85032	1.50036	1.53387	4.21156	-1.57881	3.99789	2.64793	2.68144	4.18728	-1.60309	3.97361	2.62366	2.65716	4.19935	-1.59102	3.98568	2.63573	2.66923
30.3339	3.01639	-2.77912	2.80295	1.45205	1.48599	3.1012	-2.69431	2.88776	1.53686	1.5708	3.06605	-2.72946	2.85261	1.50171	1.53565	4.21531	-1.5802	4.00187	2.65096	2.68491	4.19049	-1.60502	3.97705	2.62615	2.66009	4.20297	-1.59254	3.98953	2.63863	2.67257
30.5006	3.01737	-2.78321	2.80423	1.45235	1.4867	3.10316	-2.69743	2.89002	1.53814	1.57248	3.06808	-2.73251	2.85494	1.50306	1.5374	4.21914	-1.58145	4.006	2.65412	2.68846	4.1939	-1.60669	3.98076	2.62888	2.66322	4.20661	-1.59398	3.99347	2.64159	2.67593
30.6673	3.01908	-2.78737	2.80554	1.45267	1.48743	3.10581	-2.70065	2.89227	1.5394	1.57416	3.0708	-2.73566	2.85725	1.50439	1.53915	4.2235	-1.58295	4.00996	2.6571	2.69185	4.19788	-1.60857	3.98434	2.63148	2.66624	4.21104	-1.59541	3.9975	2.64464	2.6794
30.834	3.01998	-2.79151	2.80695	1.4531	1.48834	3.10753	-2.70395	2.89451	1.54065	1.5759	3.0726	-2.73888	2.85958	1.50572	1.54097	4.22725	-1.58424	4.01422	2.66037	2.69561	4.20096	-1.61052	3.98794	2.63408	2.66933	4.2143	-1.59719	4.00127	2.64741	2.68266
31.0006	3.02075	-2.79573	2.80818	1.45341	1.48913	3.10926	-2.70723	2.89669	1.54192	1.57763	3.07439	-2.7421	2.86182	1.50704	1.54276	4.23086	-1.58562	4.01829	2.66352	2.69923	4.20391	-1.61257	3.99134	2.63657	2.67229	4.21792	-1.59857	4.00535	2.65058	2.68629
31.1673	3.02149	-2.79991	2.80945	1.4538	1.48996	3.11089	-2.71051	2.89885	1.5432	1.57937	3.07609	-2.74531	2.86405	1.5084	1.54456	4.23451	-1.5869	4.02246	2.66681	2.70298	4.20697	-1.61444	3.99492	2.63927	2.67544	4.22131	-1.60009	4.00927	2.65362	2.68978
31.334	3.02225	-2.80418	2.81066	1.45411	1.49071	3.11658	-2.70985	2.905	1.54844	1.58504	3.07783	-2.7486	2.86625	1.50969	1.54629	4.2382	-1.58824	4.02661	2.67006	2.70666	4.21012	-1.61632	3.99853	2.64198	2.67858	4.2248	-1.60163	4.01321	2.65666	2.69326
31.5006	3.02311	-2.80839	2.8118	1.45448	1.49153	3.11843	-2.71308	2.90711	1.5498	1.58685	3.07966	-2.75185	2.86834	1.51103	1.54807	4.24171	-1.5898	4.03039	2.67308	2.71013	4.21312	-1.61839	4.0018	2.64449	2.68153	4.22831	-1.6032	4.01699	2.65968	2.69673
31.6673	3.02394	-2.81261	2.81277	1.4576	1.49229	3.12037	-2.71618	2.90921	1.55404	1.58873	3.08148	-2.75507	2.87031	1.51514	1.54984	4.24392	-1.59263	4.03276	2.67759	2.71228	4.21628	-1.62027	4.00512	2.64995	2.68464	4.23192	-1.60463	4.02076	2.66559	2.70028
31.834	3.02461	-2.81672	2.81397	1.4579	1.49311	3.12203	-2.71931	2.91138	1.55532	1.59052	3.08308	-2.75825	2.87244	1.51637	1.55158	4.2475	-1.59383	4.03686	2.68079	2.716	4.21945	-1.62188	4.00881	2.65274	2.68795	4.23515	-1.60619	4.0245	2.66844	2.70364
32.0006	3.02535	-2.82087	2.81525	1.45828	1.49397	3.12368	-2.72255	2.91358	1.5566	1.59229	3.08466	-2.76156	2.87456	1.51759	1.55328	4.25091	-1.59532	4.0408	2.68383	2.71952	4.22243	-1.62379	4.01233	2.65536	2.69105	4.23845	-1.60778	4.02835	2.67137	2.70706
32.1673	3.02595	-2.82763	2.81637	1.45854	1.49473	3.12527	-2.72831	2.91568	1.55785	1.59404	3.08623	-2.76735	2.87664	1.51881	1.555	4.25419	-1.59939	4.0446	2.68677	2.72296	4.22516	-1.62841	4.01558	2.65775	2.69394	4.24178	-1.6118	4.03219	2.67436	2.71055
32.334	3.02655	-2.8317	2.81736	1.45881	1.49551	3.12686	-2.73139	2.91767	1.55912	1.59582	3.0878	-2.77045	2.87861	1.52006	1.55676	4.25746	-1.60079	4.04828	2.68973	2.72642	4.22807	-1.63018	4.01889	2.66034	2.69703	4.24507	-1.61317	4.03589	2.67734	2.71404
32.5007	3.02688	-2.83585	2.81784	1.45903	1.49627	3.1284	-2.73433	2.91936	1.56055	1.59779	3.08915	-2.77358	2.88011	1.5213	1.55854	4.26062	-1.60212	4.05158	2.69277	2.73	4.23073	-1.632	4.02169	2.66288	2.70012	4.24818	-1.61456	4.03914	2.68033	2.71756
32.6673	3.02721	-2.83998	2.81867	1.45925	1.49702	3.12993	-2.73726	2.92139	1.56197	1.59975	3.09041	-2.77678	2.88186	1.52245	1.56022	4.26371	-1.60348	4.05516	2.69575	2.73352	4.23335	-1.63384	4.0248	2.66538	2.70316	4.25125	-1.61594	4.0427	2.68329	2.72106
32.834	3.02755	-2.84418	2.81958	1.45947	1.49777	3.13145	-2.74028	2.92348	1.56337	1.60167	3.09165	-2.78008	2.88368	1.52357	1.56187	4.26683	-1.6049	4.05886	2.69875	2.73705	4.23599	-1.63574	4.02802	2.66791	2.70621	4.25448	-1.61726	4.0465	2.6864	2.72469
33.0007	3.02801	-2.84819	2.82042	1.45982	1.49863	3.1329	-2.7433	2.92531	1.5647	1.60351	3.09302	-2.78318	2.88543	1.52482	1.56363	4.27006	-1.60614	4.06247	2.70186	2.74068	4.23872	-1.63748	4.03113	2.67052	2.70934	4.2557	-1.62051	4.0481	2.6875	2.72631
33.1673	3.02939	-2.85127	2.8223	1.46116	1.5005	3.13411	-2.74654	2.92702	1.56588	1.60522	3.09428	-2.78637	2.88719	1.52605	1.56539	4.27308	-1.60757	4.066	2.70485	2.74419	4.24127	-1.63938	4.03419	2.67304	2.71238	4.25868	-1.62197	4.0516	2.69045	2.72979
33.334	3.02937	-2.8552	2.82346	1.46166	1.50152	3.13492	-2.74965	2.92902	1.56721	1.60707	3.09492	-2.78965	2.88902	1.52721	1.56707	4.27567	-1.6089	4.06977	2.70796	2.74783	4.24329	-1.64128	4.03739	2.67558	2.71545	4.26126	-1.62331	4.05535	2.69355	2.73341
33.5007	3.02946	-2.8594	2.82339	1.46191	1.50236	3.13605	-2.75281	2.92997	1.5685	1.60894	3.09606	-2.7928	2.88999	1.52851	1.56896	4.27861	-1.61025	4.07254	2.71106	2.75151	4.24574	-1.64312	4.03966	2.67819	2.71863	4.26419	-1.62467	4.05812	2.69664	2.73708
33.6673	3.02961	-2.86352	2.82407	1.46224	1.5031	3.13719	-2.75594	2.93165	1.56982	1.61068	3.09723	-2.7959	2.89169	1.52985	1.57072	4.2816	-1.61153	4.07606	2.71422	2.75509	4.24818	-1.64495	4.04264	2.68081	2.72167	4.26706	-1.62607	4.06152	2.69969	2.74055
33.834	3.02984	-2.8676	2.82495	1.4626	1.50388	3.13836	-2.75908	2.93347	1.57112	1.6124	3.09837	-2.79907	2.89348	1.53112	1.57241	4.2847	-1.61274	4.0798	2.71745	2.75874	4.25057	-1.64687	4.04568	2.68332	2.72461	4.27001	-1.62743	4.06512	2.70276	2.74405
34.0007	3.02998	-2.87171	2.82576	1.46291	1.50461	3.13974	-2.76194	2.93553	1.57267	1.61438	3.09932	-2.80237	2.8951	1.53225	1.57395	4.2875	-1.61419	4.08328	2.72043	2.76214	4.25291	-1.64878	4.04869	2.68584	2.72755	4.27284	-1.62885	4.06862	2.70577	2.74748
34.1673	3.02916	-2.87592	2.82642	1.46311	1.50524	3.13985	-2.76523	2.93711	1.5738	1.61592	3.09919	-2.80589	2.89646	1.53315	1.57527	4.28968	-1.6154	4.08695	2.72363	2.76576	4.25441	-1.65067	4.05168	2.68837	2.73049	4.2748	-1.63028	4.07207	2.70875	2.75088
34.334	3.02906	-2.88006	2.82708	1.4634	1.50594	3.14068	-2.76844	2.9387	1.57502	1.61756	3.09998	-2.80914	2.898	1.53431	1.57686	4.29229	-1.61683	4.09031	2.72663	2.76917	4.25655	-1.65257	4.05456	2.69088	2.73342	4.27743	-1.63169	4.07545	2.71177	2.75431
34.5007	3.02913	-2.88424	2.82766	1.46364	1.50659	3.14173	-2.77164	2.94026	1.57623	1.61919	3.10104	-2.81233	2.89957	1.53555	1.5785	4.29527	-1.61809	4.0938	2.72978	2.77273	4.25895	-1.65442	4.05748	2.69346	2.73641	4.28028	-1.63308	4.07882	2.71479	2.75774
34.6674	3.02924	-2.88817	2.82704	1.46411	1.50748	3.14233	-2.77509	2.94012	1.5772	1.62057	3.10191	-2.8155	2.89971	1.53678	1.58015	4.29804	-1.61938	4.09583	2.73291	2.77628	4.26099	-1.65642	4.05879	2.69587	2.73924	4.28276	-1.63466	4.08055	2.71763	2.761
34.834	3.02919	-2.89233	2.82756	1.46437	1.50815	3.14322	-2.7783	2.94158	1.57839	1.62217	3.10274	-2.81878	2.90111	1.53792	1.5817	4.30078	-1.62074	4.09915	2.73596	2.77973	4.26326	-1.65826	4.06162	2.69843	2.74221	4.28553	-1.63599	4.0839	2.72071	2.76449
35.0007	3.02789	-2.89646	2.82801	1.46464	1.50883	3.14274	-2.78162	2.94286	1.57948	1.62368	3.10247	-2.82189	2.90258	1.53921	1.5834	4.30213	-1.62222	4.10225	2.73888	2.78307	4.26427	-1.66009	4.06439	2.70102	2.74521	4.28699	-1.63737	4.08711	2.72374	2.76793
35.1674	3.02765	-2.90067	2.82837	1.46483	1.50944	3.14371	-2.78461	2.94443	1.58089	1.6255	3.10321	-2.8251	2.90393	1.5404	1.585	4.30479	-1.62353	4.10551	2.74197	2.78658	4.26636	-1.66195	4.06708	2.70355	2.74815	4.28964	-1.63867	4.09037	2.72683	2.77144
35.334	3.02707	-2.90503	2.82866	1.46481	1.50983	3.14439	-2.78771	2.94598	1.58213	1.62715	3.10872	-2.82339	2.91031	1.54646	1.59148	4.30712	-1.62499	4.10871	2.74486	2.78987	4.26837	-1.66374	4.06996	2.70611	2.75113	4.29211	-1.64	4.0937	2.72985	2.77486
35.5007	3.02704	-2.90912	2.82924	1.46512	1.51056	3.14527	-2.79089	2.94747	1.58335	1.62879	3.10949	-2.82667	2.91169	1.54757	1.59301	4.30971	-1.62645	4.11191	2.74779	2.79323	4.27057	-1.66559	4.07277	2.70865	2.75409	4.29469	-1.64147	4.09689	2.73277	2.77821
35.6674	3.02687	-2.91313	2.82814	1.46665	1.51135	3.14581	-2.79419	2.94708	1.58559	1.63029	3.11011	-2.82989	2.91138	1.54989	1.59459	4.31224	-1.62776	4.11352	2.75203	2.79673	4.27263	-1.66737	4.07391	2.71242	2.75712	4.29711	-1.64289	4.09838	2.73689	2.78159
35.834	3.0251	-2.91723	2.82842	1.46685	1.51207	3.14484	-2.79749	2.94816	1.58659	1.63181	3.10915	-2.83317	2.91248	1.55091	1.59612	4.31314	-1.62918	4.11647	2.7549	2.80011	4.27309	-1.66923	4.07642	2.71485	2.76007	4.29797	-1.64435	4.10129	2.73972	2.78494
36.0007	3.02444	-2.92149	2.8285	1.46688	1.5126	3.14535	-2.80059	2.9494	1.58778	1.6335	3.10953	-2.83641	2.91358	1.55196	1.59768	4.31545	-1.63049	4.1195	2.75788	2.8036	4.27485	-1.67109	4.0789	2.71728	2.763	4.3002	-1.64574	4.10425	2.74263	2.78835
36.1674	3.02406	-2.92568	2.82874	1.467	1.5132	3.14589	-2.80385	2.95057	1.58883	1.63503	3.10989	-2.83985	2.91457	1.55282	1.59903	4.31789	-1.63185	4.12257	2.76083	2.80703	4.27673	-1.67301	4.08141	2.71967	2.76587	4.30257	-1.64717	4.10725	2.74551	2.79171
36.3341	3.02382	-2.92971	2.82918	1.46726	1.51395	3.14614	-2.80738	2.95151	1.58958	1.63627	3.1104	-2.84312	2.91577	1.55384	1.60053	4.32035	-1.63317	4.12572	2.76379	2.81048	4.27861	-1.67492	4.08398	2.72205	2.76874	4.30499	-1.64853	4.11036	2.74843	2.79512
36.5007	3.02164	-2.93381	2.82942	1.46743	1.51459	3.14487	-2.81058	2.95265	1.59066	1.63782	3.10909	-2.84636	2.91687	1.55488	1.60204	4.32091	-1.63454	4.12869	2.7667	2.81387	4.27868	-1.67677	4.08646	2.72447	2.77164	4.30553	-1.64992	4.11331	2.75132	2.79849
36.6674	3.02094	-2.93809	2.8296	1.46746	1.51512	3.15182	-2.80722	2.96048	1.59834	1.646	3.10924	-2.84979	2.9179	1.55576	1.60342	4.32308	-1.63595	4.13175	2.76961	2.81727	4.28034	-1.67869	4.08901	2.72687	2.77453	4.30764	-1.6514	4.1163	2.75416	2.80182
36.8341	3.0204	-2.94221	2.82765	1.46764	1.51579	3.15222	-2.81038	2.95948	1.59947	1.64762	3.10971	-2.85289	2.91696	1.55695	1.6051	4.32534	-1.63726	4.13259	2.77258	2.82073	4.28186	-1.68074	4.08912	2.72911	2.77726	4.30981	-1.65279	4.11707	2.75706	2.8052
37.0007	3.01992	-2.94616	2.82773	1.46785	1.51515	3.15258	-2.8135	2.96039	1.60051	1.64781	3.11008	-2.856	2.91789	1.55801	1.60531	4.32756	-1.63851	4.13538	2.77549	2.8228	4.28365	-1.68243	4.09146	2.73158	2.77889	4.31202	-1.65406	4.11983	2.75995	2.80725
37.1674	3.01928	-2.95018	2.82788	1.46804	1.51578	3.15297	-2.81649	2.96157	1.60172	1.64947	3.11035	-2.8591	2.91896	1.55911	1.60685	4.32966	-1.6398	4.13826	2.77841	2.82615	4.28525	-1.68421	4.09385	2.73401	2.78175	4.31402	-1.65543	4.12263	2.76278	2.81052
37.3341	3.01675	-2.95419	2.82792	1.4682	1.51636	3.15153	-2.81941	2.9627	1.60298	1.65114	3.10882	-2.86211	2.91999	1.56027	1.60843	4.32986	-1.64107	4.14104	2.78131	2.82947	4.285	-1.68593	4.09618	2.73645	2.78461	4.31417	-1.65677	4.12534	2.76562	2.81378
37.5007	3.01573	-2.95861	2.82759	1.46799	1.51662	3.1517	-2.82264	2.96356	1.60396	1.65259	3.10899	-2.86536	2.92084	1.56125	1.60988	4.33194	-1.64241	4.14379	2.7842	2.83283	4.2866	-1.68774	4.09846	2.73886	2.7875	4.31619	-1.65815	4.12805	2.76845	2.81708
37.6674	3.01478	-2.96278	2.82742	1.468	1.51704	3.15214	-2.82543	2.96478	1.60536	1.6544	3.1091	-2.86847	2.92174	1.56232	1.61136	4.33383	-1.64373	4.14647	2.78705	2.83609	4.28808	-1.68949	4.10072	2.7413	2.79034	4.31807	-1.6595	4.1307	2.77128	2.82033
37.8341	3.01407	-2.96676	2.82484	1.46814	1.51764	3.15245	-2.82838	2.96322	1.60652	1.65602	3.10951	-2.87132	2.92028	1.56358	1.61308	4.33584	-1.64499	4.14661	2.78991	2.83941	4.28964	-1.69119	4.10041	2.74371	2.79321	4.32007	-1.66076	4.13084	2.77414	2.82364
38.0008	3.0133	-2.97081	2.82481	1.46821	1.51815	3.15258	-2.83153	2.96409	1.60749	1.65743	3.1097	-2.87442	2.92121	1.56461	1.61454	4.33783	-1.64629	4.14934	2.79274	2.84267	4.2912	-1.69292	4.10271	2.74611	2.79604	4.32205	-1.66207	4.13355	2.77695	2.82689
38.1674	3.01016	-2.97478	2.82488	1.4684	1.5188	3.15025	-2.83469	2.96497	1.60848	1.65888	3.10744	-2.8775	2.92215	1.56567	1.61607	4.33735	-1.64759	4.15207	2.79558	2.84599	4.29026	-1.69468	4.10498	2.74849	2.7989	4.32152	-1.66342	4.13624	2.77975	2.83015
38.3341	3.00944	-2.97885	2.8248	1.4685	1.51935	3.15033	-2.83796	2.96569	1.60939	1.66024	3.10761	-2.88068	2.92298	1.56667	1.61752	4.33934	-1.64895	4.15471	2.7984	2.84925	4.2918	-1.69649	4.10717	2.75087	2.80172	4.32347	-1.66482	4.13884	2.78254	2.83339
38.5008	3.00852	-2.98301	2.82466	1.46853	1.51985	3.15003	-2.84149	2.96617	1.61004	1.66136	3.1077	-2.88382	2.92384	1.56771	1.61903	4.34121	-1.65032	4.15735	2.80122	2.85254	4.29322	-1.6983	4.10936	2.75323	2.80456	4.32531	-1.66621	4.14145	2.78532	2.83664
38.6674	3.01046	-2.98448	2.82735	1.47158	1.52313	3.15008	-2.84486	2.96697	1.6112	1.66275	3.1079	-2.88703	2.9248	1.56903	1.62058	4.34316	-1.65178	4.16005	2.80428	2.85583	4.29472	-1.70022	4.11162	2.75584	2.80739	4.32721	-1.66772	4.14411	2.78834	2.83989
38.8341	3.0096	-2.98968	2.82427	1.47153	1.52358	3.1502	-2.84907	2.96487	1.61213	1.66418	3.10802	-2.89125	2.92269	1.56995	1.62201	4.34508	-1.6542	4.15975	2.807	2.85906	4.29618	-1.70309	4.11085	2.75811	2.81016	4.32909	-1.67018	4.14376	2.79102	2.84308
39.0008	3.00596	-2.99273	2.82395	1.47139	1.52406	3.14765	-2.85105	2.96563	1.61307	1.66574	3.1053	-2.8934	2.92328	1.57072	1.62339	4.34428	-1.65441	4.16226	2.8097	2.86237	4.29495	-1.70374	4.11294	2.76038	2.81305	4.32826	-1.67043	4.14625	2.79369	2.84635
39.1675	3.00484	-2.99814	2.82373	1.4713	1.52451	3.14761	-2.85537	2.96649	1.61406	1.66728	3.10518	-2.89779	2.92407	1.57164	1.62486	4.34596	-1.65702	4.16485	2.81242	2.86563	4.29622	-1.70675	4.11511	2.76268	2.8159	4.32991	-1.67307	4.1488	2.79637	2.84959
39.3341	3.00379	-3.00234	2.82344	1.47125	1.52508	3.14751	-2.85863	2.96715	1.61496	1.66879	3.10506	-2.90108	2.9247	1.57251	1.62634	4.34768	-1.65846	4.16732	2.81513	2.86896	4.29747	-1.70866	4.11712	2.76493	2.81876	4.33158	-1.67455	4.15122	2.79903	2.85286
39.5008	3.0026	-3.00658	2.82318	1.47121	1.52553	3.14701	-2.86217	2.9676	1.61562	1.66994	3.10481	-2.90437	2.9254	1.57343	1.62774	4.35128	-1.6579	4.17187	2.8199	2.87421	4.29858	-1.7106	4.11917	2.7672	2.82151	4.33308	-1.6761	4.15366	2.80169	2.85601
39.6675	3.00163	-3.0107	2.82298	1.47126	1.52608	3.14716	-2.86516	2.96851	1.61679	1.67161	3.10475	-2.90757	2.9261	1.57438	1.6292	4.35305	-1.65927	4.1744	2.82268	2.8775	4.29986	-1.71246	4.12121	2.76949	2.82431	4.33473	-1.67759	4.15609	2.80437	2.85918
39.8341	2.99764	-3.01487	2.82274	1.47118	1.52662	3.14434	-2.86817	2.96944	1.61788	1.67332	3.1017	-2.91081	2.9268	1.57524	1.63068	4.35192	-1.66059	4.17702	2.82546	2.8809	4.29825	-1.71427	4.12334	2.77178	2.82723	4.3335	-1.67901	4.1586	2.80704	2.86248
40.0008	2.99644	-3.01882	2.81915	1.47112	1.52716	3.14392	-2.87134	2.96664	1.6186	1.67464	3.10145	-2.91381	2.92416	1.57613	1.63217	4.35351	-1.66176	4.17622	2.82818	2.88423	4.29932	-1.71594	4.12203	2.774	2.83004	4.33499	-1.68027	4.1577	2.80967	2.86571
40.1675	2.99511	-3.02305	2.81868	1.47097	1.52512	3.14372	-2.87443	2.9673	1.61958	1.67374	3.10127	-2.91689	2.92484	1.57713	1.63128	4.35507	-1.66308	4.17865	2.83094	2.88509	4.3004	-1.71776	4.12397	2.77626	2.83041	4.33644	-1.68171	4.16002	2.81231	2.86646
40.3341	2.99393	-3.02718	2.81821	1.47092	1.52559	3.14368	-2.87743	2.96796	1.62067	1.67534	3.10121	-2.91989	2.92549	1.57821	1.63287	4.35674	-1.66437	4.18102	2.83373	2.8884	4.30154	-1.71956	4.12583	2.77854	2.83321	4.33791	-1.6832	4.16219	2.8149	2.86957
40.5008	2.99257	-3.0313	2.81785	1.47083	1.52601	3.14307	-2.88079	2.96836	1.62133	1.67651	3.10091	-2.92296	2.92619	1.57917	1.63435	4.35817	-1.66569	4.18346	2.83643	2.89161	4.30253	-1.72134	4.12781	2.78079	2.83597	4.34035	-1.68352	4.16564	2.81861	2.87379
40.6675	2.99125	-3.03513	2.81746	1.47074	1.52648	3.14272	-2.88366	2.96894	1.62221	1.67795	3.10061	-2.92577	2.92683	1.5801	1.63585	4.35969	-1.66669	4.1859	2.83918	2.89492	4.30345	-1.72293	4.12967	2.78294	2.83868	4.34183	-1.68455	4.16804	2.82131	2.87706
40.8342	2.98663	-3.03723	2.81685	1.47056	1.52687	3.13913	-2.88473	2.96935	1.62305	1.67937	3.09716	-2.9267	2.92738	1.58109	1.6374	4.35797	-1.66589	4.18819	2.84189	2.89821	4.30118	-1.72268	4.1314	2.7851	2.84142	4.34006	-1.6838	4.17028	2.82399	2.8803
41.0008	2.98518	-3.04113	2.81257	1.47036	1.52725	3.13849	-2.88783	2.96587	1.62367	1.68056	3.0969	-2.92942	2.92428	1.58207	1.63896	4.35936	-1.66695	4.18675	2.84454	2.90143	4.30206	-1.72426	4.12944	2.78723	2.84413	4.34144	-1.68488	4.16882	2.82662	2.88351
41.1675	2.98373	-3.04502	2.81206	1.47026	1.52765	3.13807	-2.89068	2.9664	1.6246	1.68198	3.09652	-2.93222	2.92485	1.58305	1.64044	4.36067	-1.66808	4.189	2.8472	2.90459	4.3028	-1.72594	4.13113	2.78933	2.84672	4.34278	-1.68597	4.17111	2.82931	2.8867
41.3342	2.98221	-3.049	2.81146	1.46962	1.52809	3.13751	-2.8937	2.96676	1.62492	1.6834	3.09617	-2.93504	2.92542	1.58358	1.64205	4.36198	-1.66923	4.19123	2.84939	2.90786	4.30354	-1.72767	4.13279	2.79095	2.84942	4.34403	-1.68718	4.17328	2.83144	2.88991
41.5008	2.9807	-3.05305	2.81083	1.46939	1.52849	3.13702	-2.89674	2.96715	1.62571	1.68481	3.09572	-2.93804	2.92585	1.58441	1.6435	4.36334	-1.67042	4.19347	2.85203	2.91113	4.30429	-1.72947	4.13442	2.79298	2.85208	4.34531	-1.68845	4.17544	2.834	2.8931
41.6675	2.97574	-3.05695	2.81025	1.4692	1.52894	3.13305	-2.89964	2.96755	1.62651	1.68624	3.09192	-2.94077	2.92642	1.58538	1.64511	4.36114	-1.67155	4.19564	2.8546	2.91433	4.30157	-1.73112	4.13607	2.79503	2.85477	4.34314	-1.68956	4.17764	2.83659	2.89633
41.8342	2.9742	-3.0609	2.80953	1.46904	1.52927	3.13243	-2.90266	2.96777	1.62728	1.68751	3.09144	-2.94365	2.92678	1.58629	1.64652	4.36236	-1.67274	4.19769	2.8572	2.91743	4.30228	-1.73282	4.13761	2.79712	2.85735	4.34438	-1.69072	4.17971	2.83922	2.89945
42.0008	2.97258	-3.06496	2.80888	1.46886	1.52963	3.13171	-2.90583	2.96801	1.62799	1.68876	3.09855	-2.93899	2.93485	1.59483	1.6556	4.36355	-1.67399	4.19985	2.85983	2.9206	4.30291	-1.73462	4.13921	2.7992	2.85997	4.34559	-1.69194	4.18189	2.84188	2.90265
42.1675	2.97092	-3.06904	2.8041	1.4687	1.53009	3.13104	-2.90893	2.96422	1.62882	1.6902	3.09801	-2.94195	2.9312	1.5958	1.65718	4.36468	-1.67528	4.19787	2.86247	2.92385	4.30362	-1.73634	4.13681	2.80141	2.86279	4.34679	-1.69317	4.17998	2.84458	2.90596
42.3342	2.96925	-3.07296	2.80329	1.46851	1.53054	3.13046	-2.91176	2.9645	1.62972	1.69174	3.09749	-2.94473	2.93153	1.59675	1.65878	4.36587	-1.67635	4.19991	2.86513	2.92715	4.30423	-1.73798	4.13827	2.8035	2.86552	4.34789	-1.69433	4.18193	2.84715	2.90917
42.5008	2.96377	-3.07681	2.80251	1.46824	1.53096	3.12586	-2.91472	2.96459	1.63033	1.69305	3.09314	-2.94743	2.93188	1.59761	1.66033	4.36327	-1.67731	4.20201	2.86774	2.93046	4.3011	-1.73947	4.13984	2.80557	2.86829	4.3451	-1.69548	4.18384	2.84957	2.91229
42.6675	2.96205	-3.08065	2.80172	1.46803	1.53145	3.12509	-2.9176	2.96477	1.63108	1.6945	3.09254	-2.95016	2.93221	1.59852	1.66194	4.36436	-1.67833	4.20404	2.87035	2.93376	4.30171	-1.74098	4.14139	2.8077	2.87111	4.34615	-1.69654	4.18583	2.85214	2.91555
42.8342	2.9603	-3.08444	2.80088	1.46784	1.53193	3.12431	-2.92043	2.96489	1.63185	1.69595	3.09187	-2.95287	2.93245	1.59941	1.6635	4.36542	-1.67933	4.20599	2.87295	2.93705	4.30224	-1.7425	4.14282	2.80978	2.87387	4.34723	-1.69751	4.18781	2.85477	2.91886
43.0009	2.95854	-3.08847	2.80006	1.46765	1.5324	3.12337	-2.92364	2.96489	1.63248	1.69723	3.09119	-2.95583	2.93271	1.6003	1.66505	4.36651	-1.6805	4.20803	2.87562	2.94037	4.30268	-1.74434	4.1442	2.81179	2.87654	4.34822	-1.69879	4.18974	2.85733	2.92208
43.1675	2.9567	-3.09246	2.79918	1.46739	1.53275	3.12246	-2.9267	2.96494	1.63315	1.69851	3.09047	-2.95869	2.93295	1.60116	1.66653	4.36738	-1.68178	4.20986	2.87807	2.94343	4.30307	-1.74609	4.14555	2.81376	2.87913	4.34913	-1.70003	4.19161	2.85982	2.92519
43.3342	2.95492	-3.09627	2.79376	1.46724	1.53334	3.12151	-2.92969	2.96035	1.63382	1.69992	3.08972	-2.96147	2.92857	1.60204	1.66814	4.36827	-1.68292	4.20711	2.88058	2.94668	4.30341	-1.74778	4.14226	2.81573	2.88183	4.34997	-1.70123	4.18881	2.86228	2.92838
43.5009	2.94886	-3.10007	2.79282	1.46706	1.53381	3.1163	-2.93263	2.96026	1.63451	1.70126	3.08471	-2.96422	2.92867	1.60291	1.66966	4.36496	-1.68397	4.20892	2.88316	2.94991	4.29952	-1.74941	4.14348	2.81773	2.88448	4.34656	-1.70237	4.19052	2.86476	2.93151
43.6675	2.94692	-3.10375	2.79184	1.46687	1.53063	3.11524	-2.93543	2.96016	1.63519	1.69895	3.08383	-2.96684	2.92875	1.60378	1.66753	4.36569	-1.68498	4.21061	2.88564	2.9494	4.29973	-1.75094	4.14465	2.81968	2.88344	4.34732	-1.70335	4.19224	2.86727	2.93103
43.8342	2.94496	-3.10737	2.79092	1.46551	1.53099	3.11409	-2.93824	2.96006	1.63464	1.70012	3.08284	-2.96948	2.92881	1.6034	1.66887	4.36642	-1.6859	4.21239	2.88698	2.95246	4.30001	-1.75232	4.14598	2.82056	2.88604	4.348	-1.70433	4.19397	2.86855	2.93403
44.0009	2.94304	-3.11106	2.79004	1.46529	1.53136	3.11299	-2.94111	2.95999	1.63524	1.70132	3.0819	-2.9722	2.9289	1.60415	1.67023	4.36719	-1.68691	4.21419	2.88944	2.95551	4.30038	-1.75372	4.14738	2.82263	2.8887	4.34879	-1.7053	4.19579	2.87104	2.93712
44.1675	2.94462	-3.11131	2.79264	1.46861	1.53532	3.11185	-2.94408	2.95987	1.63584	1.70255	3.08092	-2.97501	2.92894	1.60491	1.67162	4.36809	-1.68785	4.2161	2.89207	2.95878	4.30056	-1.75538	4.14858	2.82455	2.89125	4.34948	-1.70646	4.1975	2.87347	2.94017
44.3342	2.93822	-3.11504	2.79165	1.46836	1.5357	3.10632	-2.94694	2.95974	1.63646	1.7038	3.07554	-2.97772	2.92896	1.60567	1.67301	4.36444	-1.68882	4.21786	2.89458	2.96192	4.29637	-1.75689	4.14979	2.82651	2.89385	4.34558	-1.70768	4.199	2.87572	2.94305
44.5009	2.93601	-3.11884	2.78548	1.46794	1.53603	3.10503	-2.94982	2.95451	1.63696	1.70505	3.07438	-2.98047	2.92386	1.60631	1.6744	4.36498	-1.68987	4.21446	2.89691	2.965	4.29637	-1.75848	4.14585	2.8283	2.89639	4.34602	-1.70883	4.1955	2.87795	2.94604
44.6676	2.93383	-3.12265	2.78433	1.46764	1.53637	3.10375	-2.95273	2.95425	1.63756	1.70629	3.0732	-2.98327	2.9237	1.60702	1.67574	4.36561	-1.69086	4.21612	2.89943	2.96815	4.29645	-1.76002	4.14696	2.83027	2.89899	4.34642	-1.71006	4.19692	2.88023	2.94896
44.8342	2.93177	-3.1264	2.78326	1.46739	1.53681	3.10249	-2.95568	2.95397	1.63811	1.70753	3.07204	-2.98613	2.92352	1.60766	1.67708	4.36629	-1.69188	4.21778	2.90191	2.97133	4.29661	-1.76156	4.14809	2.83223	2.90165	4.34704	-1.71112	4.19853	2.88266	2.95208
45.0009	2.92959	-3.13032	2.7821	1.46708	1.53716	3.1012	-2.9587	2.95371	1.63869	1.70877	3.07085	-2.98905	2.92336	1.60834	1.67842	4.36684	-1.69306	4.21936	2.90433	2.97441	4.29671	-1.76319	4.14922	2.8342	2.90428	4.34751	-1.7124	4.20002	2.885	2.95508
45.1676	2.92755	-3.13418	2.78106	1.46688	1.53765	3.09988	-2.96185	2.95338	1.63921	1.70998	3.06966	-2.99206	2.92317	1.609	1.67977	4.36729	-1.69443	4.2208	2.90663	2.9774	4.29689	-1.76484	4.15039	2.83622	2.90699	4.34794	-1.71378	4.20145	2.88727	2.95805
45.3342	2.9207	-3.1379	2.78009	1.46674	1.53815	3.09371	-2.96489	2.9531	1.63975	1.71116	3.06357	-2.99503	2.92296	1.60962	1.68102	4.36296	-1.69563	4.22235	2.90901	2.98042	4.29199	-1.76661	4.15138	2.83804	2.90944	4.34368	-1.71492	4.20307	2.88973	2.96113
45.5009	2.91846	-3.14182	2.77897	1.46646	1.53854	3.10255	-2.95773	2.96307	1.65055	1.72264	3.0622	-2.99807	2.92272	1.61021	1.68229	4.36346	-1.69682	4.22398	2.91146	2.98355	4.29205	-1.76822	4.15257	2.84006	2.91214	4.34415	-1.71612	4.20467	2.89216	2.96424
45.6676	2.91629	-3.14559	2.77238	1.4663	1.53905	3.10111	-2.96078	2.9572	1.65111	1.72387	3.0608	-3.00109	2.91689	1.6108	1.68356	4.36381	-1.69807	4.2199	2.91381	2.98657	4.2918	-1.77009	4.14789	2.8418	2.91456	4.34452	-1.71736	4.20061	2.89452	2.96728
45.8342	2.91425	-3.14909	2.77132	1.4662	1.5396	3.09975	-2.96359	2.95682	1.65169	1.7251	3.05939	-3.00395	2.91647	1.61134	1.68475	4.36413	-1.69921	4.2212	2.91608	2.98948	4.29168	-1.77166	4.14876	2.84363	2.91704	4.34484	-1.7185	4.20191	2.89679	2.97019
46.0009	2.91203	-3.15283	2.7701	1.46596	1.54005	3.09826	-2.9666	2.95633	1.65219	1.72628	3.05802	-3.00684	2.91609	1.61195	1.68604	4.36452	-1.70034	4.22259	2.91845	2.99254	4.29148	-1.77339	4.14955	2.8454	2.9195	4.34508	-1.71978	4.20315	2.89901	2.9731
46.1676	2.90986	-3.1565	2.76894	1.46579	1.54055	3.09699	-2.96937	2.95607	1.65292	1.72768	3.0566	-3.00976	2.91568	1.61253	1.68729	4.36504	-1.70132	4.22412	2.92097	2.99573	4.29135	-1.77501	4.15043	2.84728	2.92204	4.34539	-1.72097	4.20447	2.90132	2.97608
46.3343	2.90252	-3.16009	2.76784	1.4657	1.54109	3.09039	-2.97222	2.95571	1.65357	1.72896	3.04993	-3.01268	2.91526	1.61312	1.68851	4.36032	-1.70228	4.22565	2.92351	2.9989	4.28591	-1.7767	4.15124	2.84909	2.92448	4.34044	-1.72217	4.20577	2.90363	2.97902
46.5009	2.90012	-3.16393	2.76657	1.46351	1.5415	3.08888	-2.97516	2.95534	1.65227	1.73026	3.04834	-3.0157	2.9148	1.61173	1.68972	4.36058	-1.70346	4.22704	2.92398	3.00196	4.28559	-1.77846	4.15204	2.84898	2.92697	4.34058	-1.72346	4.20703	2.90397	2.98196
46.6676	2.89784	-3.16754	2.76545	1.46331	1.54204	3.08742	-2.97796	2.95503	1.65289	1.73162	3.04676	-3.01861	2.91438	1.61224	1.69096	4.36069	-1.70468	4.2283	2.92616	3.00489	4.28539	-1.77998	4.153	2.85086	2.92959	4.34077	-1.7246	4.20839	2.90625	2.98497
46.8343	2.89537	-3.17136	2.75804	1.4629	1.54239	3.08585	-2.98088	2.94851	1.65338	1.73286	3.04516	-3.02157	2.90782	1.61269	1.69217	4.36082	-1.70591	4.22348	2.92835	3.00783	4.28518	-1.78155	4.14784	2.85271	2.93219	4.34094	-1.72578	4.20361	2.90848	2.98796
47.0009	2.89301	-3.17506	2.7567	1.46262	1.54281	3.08434	-2.98373	2.94803	1.65395	1.73414	3.04352	-3.02455	2.90722	1.61313	1.69332	4.36091	-1.70716	4.22461	2.93052	3.01071	4.28481	-1.78325	4.14851	2.85442	2.93462	4.34116	-1.7269	4.20486	2.91077	2.99097
47.1676	2.89054	-3.17887	2.75522	1.46222	1.54317	3.08278	-2.98662	2.94747	1.65446	1.73541	3.04188	-3.02752	2.90656	1.61356	1.69451	4.36106	-1.70834	4.22575	2.93274	3.01369	4.28458	-1.78482	4.14927	2.85627	2.93721	4.34134	-1.72807	4.20602	2.91302	2.99397
47.3343	2.88236	-3.18277	2.75371	1.46177	1.5388	3.07544	-2.98969	2.94679	1.65484	1.73188	3.03458	-3.03055	2.90594	1.61399	1.69102	4.35567	-1.70946	4.22702	2.93508	3.01211	4.27869	-1.78644	4.15005	2.8581	2.93513	4.33589	-1.72924	4.20724	2.9153	2.99233
47.501	2.87973	-3.18663	2.75227	1.46136	1.53906	3.07371	-2.99265	2.94624	1.65534	1.73303	3.03283	-3.03353	2.90536	1.61446	1.69215	4.35573	-1.71063	4.22826	2.93736	3.01505	4.27807	-1.7883	4.1506	2.8597	2.93739	4.33583	-1.73053	4.20837	2.91746	2.99516
47.6676	2.87726	-3.19032	2.75093	1.46109	1.53945	3.0722	-2.99538	2.94587	1.65602	1.73438	3.03102	-3.03656	2.90469	1.61485	1.6932	4.3559	-1.71167	4.22957	2.93973	3.01809	4.2776	-1.78997	4.15128	2.86143	2.93979	4.3358	-1.73177	4.20948	2.91963	2.99799
47.8343	2.87478	-3.19397	2.74954	1.46086	1.53989	3.07048	-2.99827	2.94524	1.65656	1.73559	3.02935	-3.0394	2.90411	1.61543	1.69446	4.35582	-1.71293	4.23058	2.9419	3.02093	4.2771	-1.79165	4.15186	2.86318	2.94221	4.33585	-1.7329	4.21061	2.92192	3.00096
48.001	2.87251	-3.19737	2.74191	1.46086	1.54056	3.06874	-3.00114	2.93814	1.65709	1.73679	3.02764	-3.04224	2.89704	1.61598	1.69568	4.35576	-1.71411	4.22517	2.94411	3.02381	4.27668	-1.7932	4.14608	2.86503	2.94472	4.33578	-1.7341	4.20518	2.92412	3.00382
48.1676	2.87001	-3.20107	2.74035	1.46055	1.54092	3.06698	-3.0041	2.93732	1.65752	1.73789	3.02585	-3.04523	2.89619	1.61639	1.69676	4.35579	-1.71529	4.22613	2.94633	3.0267	4.27621	-1.79487	4.14655	2.86675	2.94712	4.3358	-1.73529	4.20614	2.92634	3.00671
48.3343	2.86156	-3.20471	2.73881	1.46029	1.54133	3.05901	-3.00726	2.93626	1.65774	1.73878	3.01819	-3.04808	2.89544	1.61692	1.69796	4.34981	-1.71646	4.22707	2.94854	3.02958	4.26984	-1.79643	4.1471	2.86857	2.94961	4.32982	-1.73645	4.20708	2.92856	3.0096
48.501	2.85908	-3.20822	2.73742	1.46018	1.54187	3.05715	-3.01014	2.93549	1.65825	1.73994	3.01641	-3.05088	2.89475	1.61751	1.6992	4.34956	-1.71774	4.22789	2.95065	3.03235	4.26921	-1.79808	4.14755	2.87031	2.952	4.32961	-1.73769	4.20795	2.93071	3.0124
48.6676	2.86064	-3.20766	2.74009	1.4641	1.54647	3.05548	-3.01282	2.93492	1.65894	1.74131	3.01447	-3.05383	2.89392	1.61794	1.7003	4.34943	-1.71886	4.22888	2.9529	3.03526	4.26851	-1.79978	4.14796	2.87198	2.95434	4.32944	-1.73886	4.20889	2.9329	3.01527
48.8343	2.85801	-3.21131	2.73854	1.46382	1.54684	3.05352	-3.0158	2.93404	1.65933	1.74235	3.0126	-3.05671	2.89313	1.61841	1.70143	4.34933	-1.71999	4.22986	2.95514	3.03816	4.26781	-1.80151	4.14833	2.87362	2.95664	4.32931	-1.74001	4.20984	2.93512	3.01814
49.001	2.85559	-3.21468	2.73734	1.4638	1.54747	3.05173	-3.01853	2.93349	1.65995	1.74362	3.01066	-3.0596	2.89241	1.61888	1.70255	4.34909	-1.72117	4.23085	2.95731	3.04098	4.26719	-1.80308	4.14894	2.8754	2.95907	4.32915	-1.74111	4.21091	2.93737	3.02104
49.1677	2.85315	-3.21816	2.729	1.46367	1.54799	3.04994	-3.02137	2.92579	1.66046	1.74478	3.00868	-3.06263	2.88452	1.6192	1.70352	4.34898	-1.72232	4.22483	2.9595	3.04382	4.26661	-1.8047	4.14246	2.87713	2.96145	4.32901	-1.7423	4.20485	2.93952	3.02385
49.3343	2.84438	-3.22165	2.72745	1.46091	1.54846	3.04212	-3.0239	2.92519	1.65865	1.7462	3.00053	-3.06549	2.8836	1.61707	1.70462	4.34264	-1.72339	4.2257	2.95917	3.04672	4.25973	-1.80629	4.1428	2.87627	2.96382	4.32258	-1.74345	4.20565	2.93911	3.02666
49.501	2.84201	-3.22493	2.72621	1.46087	1.54912	3.04005	-3.02689	2.92425	1.65891	1.74716	2.99863	-3.06831	2.88282	1.61749	1.70573	4.34254	-1.7244	4.22674	2.9614	3.04965	4.25911	-1.80783	4.1433	2.87797	2.96621	4.32246	-1.74447	4.20666	2.94132	3.02957
49.6677	2.83939	-3.22838	2.72463	1.46062	1.54957	3.03795	-3.02981	2.92319	1.65918	1.74813	2.99655	-3.07121	2.88179	1.61778	1.70673	4.34227	-1.7255	4.22751	2.9635	3.05245	4.25836	-1.80941	4.1436	2.87959	2.96854	4.32217	-1.7456	4.20741	2.9434	3.03235
49.8343	2.83712	-3.23142	2.72347	1.46073	1.5504	3.03581	-3.03273	2.92215	1.65942	1.74909	2.99456	-3.07398	2.8809	1.61817	1.70784	4.34203	-1.72651	4.22838	2.96565	3.05531	4.25763	-1.81091	4.14398	2.88125	2.97091	4.32182	-1.74672	4.20817	2.94543	3.0351
50.001	2.8346	-3.23488	2.72187	1.46049	1.55086	3.034	-3.03548	2.92127	1.65989	1.75026	2.99272	-3.07676	2.87999	1.61861	1.70899	4.34185	-1.72763	4.22912	2.96774	3.05811	4.25704	-1.81244	4.14431	2.88293	2.97331	4.32171	-1.74777	4.20898	2.9476	3.03798
50.1677	2.83192	-3.23847	2.72022	1.46011	1.55118	3.03231	-3.03807	2.92062	1.66051	1.75158	2.99079	-3.07959	2.8791	1.61899	1.71006	4.3417	-1.72868	4.23001	2.9699	3.06096	4.25641	-1.81397	4.14471	2.88461	2.97567	4.3215	-1.74889	4.2098	2.9497	3.04076
50.3343	2.82918	-3.2421	2.71853	1.45971	1.55148	3.03017	-3.04111	2.91952	1.6607	1.75247	2.98877	-3.0825	2.87813	1.6193	1.71107	4.34149	-1.72978	4.23085	2.97202	3.06379	4.25574	-1.81553	4.14509	2.88627	2.97804	4.32124	-1.75004	4.21059	2.95177	3.04354
50.501	2.82656	-3.24548	2.70959	1.45951	1.55198	3.02813	-3.04391	2.91116	1.66108	1.75354	2.9867	-3.08534	2.86973	1.61965	1.71211	4.34114	-1.7309	4.22417	2.97409	3.06655	4.25495	-1.81709	4.13798	2.8879	2.98036	4.3209	-1.75114	4.20393	2.95385	3.04632
50.6677	2.8241	-3.24892	2.708	1.45929	1.55246	3.02627	-3.04675	2.91016	1.66146	1.75463	2.98488	-3.08814	2.86878	1.62008	1.71325	4.34099	-1.73203	4.22489	2.97618	3.06935	4.25433	-1.81869	4.13823	2.88953	2.9827	4.3208	-1.75222	4.2047	2.95599	3.04917
50.8344	2.81426	-3.25231	2.70625	1.45908	1.55295	3.01717	-3.0494	2.90916	1.66199	1.75586	2.97576	-3.09081	2.86775	1.62058	1.71445	4.3335	-1.73306	4.2255	2.97833	3.0722	4.24633	-1.82024	4.13832	2.89115	2.98503	4.31328	-1.75329	4.20527	2.9581	3.05197
51.001	2.81155	-3.25556	2.70467	1.45891	1.5481	3.01492	-3.05219	2.90803	1.66228	1.75147	2.97379	-3.09332	2.86691	1.62115	1.71034	4.33308	-1.73403	4.2262	2.98044	3.06963	4.24544	-1.82166	4.13856	2.8928	2.98199	4.31289	-1.75422	4.20601	2.96025	3.04944
51.1677	2.80901	-3.25877	2.70323	1.45872	1.54855	3.01264	-3.05513	2.90686	1.66235	1.75218	2.97205	-3.09572	2.86627	1.62176	1.71159	4.33286	-1.73492	4.22707	2.98257	3.0724	4.24473	-1.82305	4.13894	2.89444	2.98427	4.31261	-1.75517	4.20682	2.96232	3.05215
51.3344	2.8062	-3.26219	2.70133	1.45837	1.54891	3.01054	-3.05785	2.90567	1.66271	1.75325	2.9699	-3.09849	2.86503	1.62207	1.71262	4.3325	-1.73589	4.22762	2.98467	3.07521	4.24391	-1.82448	4.13903	2.89608	2.98662	4.31223	-1.75616	4.20736	2.9644	3.05494
51.501	2.80352	-3.26552	2.69961	1.45804	1.54924	3.00845	-3.06059	2.90455	1.66297	1.75417	2.96796	-3.10108	2.86406	1.62248	1.71368	4.33221	-1.73683	4.22831	2.98674	3.07793	4.24318	-1.82586	4.13927	2.8977	2.9889	4.31192	-1.75712	4.20802	2.96645	3.05764
51.6677	2.80086	-3.26889	2.69792	1.45774	1.54966	3.00637	-3.06337	2.90344	1.66326	1.75518	2.96599	-3.10376	2.86305	1.62287	1.71479	4.33197	-1.73778	4.22903	2.98885	3.08077	4.24246	-1.82729	4.13952	2.89934	2.99126	4.31163	-1.75811	4.2087	2.96852	3.06044
51.8344	2.79811	-3.27243	2.68814	1.45741	1.55	3.00405	-3.06649	2.89408	1.66335	1.75594	2.96397	-3.10656	2.85401	1.62328	1.71587	4.33162	-1.73892	4.22165	2.99092	3.08351	4.24165	-1.82888	4.13168	2.90095	2.99355	4.31128	-1.75926	4.20131	2.97058	3.06317
52.001	2.79539	-3.2757	2.6865	1.45717	1.55048	3.00235	-3.06874	2.89346	1.66414	1.75744	2.9618	-3.10929	2.85291	1.62359	1.71689	4.33122	-1.73987	4.22233	2.99301	3.08631	4.2408	-1.83029	4.1319	2.90258	2.99588	4.31089	-1.76021	4.20199	2.97267	3.06597
52.1677	2.79266	-3.2791	2.6846	1.45681	1.55072	3.00024	-3.07152	2.89218	1.66438	1.75829	2.95994	-3.11183	2.85188	1.62408	1.71799	4.33094	-1.74082	4.22288	2.99509	3.089	4.24005	-1.83172	4.13199	2.90419	2.9981	4.31059	-1.76117	4.20253	2.97473	3.06864
52.3344	2.78653	-3.2703	2.68723	1.45777	1.55563	2.99016	-3.06667	2.89086	1.6614	1.75926	2.95001	-3.10682	2.85071	1.62125	1.71912	4.3227	-1.73412	4.2234	2.99394	3.09181	4.23132	-1.82551	4.13202	2.90256	3.00042	4.30234	-1.75449	4.20304	2.97358	3.07144
52.501	2.78384	-3.27344	2.6855	1.45755	1.55618	2.98808	-3.0692	2.88974	1.66178	1.76042	2.94783	-3.10946	2.84948	1.62153	1.72016	4.32226	-1.73502	4.22392	2.99596	3.0946	4.23041	-1.82687	4.13207	2.90411	3.00275	4.30189	-1.7554	4.20355	2.97559	3.07423
52.6677	2.78108	-3.27649	2.68367	1.45722	1.55663	2.98604	-3.07152	2.88863	1.66219	1.76159	2.94586	-3.11171	2.84845	1.622	1.72141	4.32183	-1.73574	4.22442	2.99797	3.09737	4.22952	-1.82804	4.13211	2.90566	3.00507	4.30144	-1.75613	4.20403	2.97758	3.07698
52.8344	2.77822	-3.27948	2.68198	1.45695	1.55696	2.98378	-3.07392	2.88754	1.66251	1.76252	2.94367	-3.11403	2.84744	1.62241	1.72242	4.32128	-1.73642	4.22504	3.00001	3.10002	4.22847	-1.82923	4.13223	2.90721	3.00721	4.30087	-1.75683	4.20463	2.97961	3.07962
53.0011	2.77536	-3.28264	2.68027	1.45665	1.55742	2.98123	-3.07676	2.88614	1.66252	1.7633	2.94162	-3.11637	2.84653	1.62291	1.72369	4.32076	-1.73724	4.22567	3.00205	3.10282	4.2275	-1.83049	4.13241	2.90879	3.00957	4.30034	-1.75766	4.20525	2.98163	3.0824
53.1677	2.77246	-3.28566	2.67852	1.4563	1.55788	2.97879	-3.07933	2.88486	1.66263	1.76422	2.9395	-3.11862	2.84556	1.62334	1.72492	4.32023	-1.73789	4.22629	3.00407	3.10565	4.2326	-1.82552	4.13866	2.91644	3.01802	4.2998	-1.75832	4.20586	2.98364	3.08523
53.3344	2.76974	-3.28877	2.66798	1.45597	1.55832	2.97652	-3.08198	2.87477	1.66276	1.76511	2.93751	-3.12099	2.83576	1.62375	1.7261	4.31987	-1.73864	4.21811	3.0061	3.10845	4.23182	-1.82669	4.13007	2.91806	3.02041	4.29941	-1.75909	4.19766	2.98565	3.088
53.5011	2.76707	-3.29189	2.66618	1.45568	1.55892	2.97449	-3.08448	2.87359	1.6631	1.76633	2.93543	-3.12353	2.83453	1.62404	1.72728	4.31947	-1.73949	4.21857	3.00808	3.11131	4.23101	-1.82796	4.13011	2.91962	3.02285	4.29901	-1.75995	4.19811	2.98762	3.09086
53.6677	2.76415	-3.29492	2.66432	1.45535	1.55942	2.97203	-3.08705	2.87219	1.66322	1.7673	2.93316	-3.12592	2.83332	1.62435	1.72843	4.31886	-1.74022	4.21902	3.01006	3.11413	4.22997	-1.8291	4.13014	2.92117	3.02524	4.2984	-1.76068	4.19856	2.98959	3.09367
53.8344	2.75268	-3.298	2.66248	1.45501	1.55987	2.96106	-3.08962	2.87086	1.66339	1.76825	2.92246	-3.12821	2.83227	1.62479	1.72965	4.30972	-1.74096	4.21952	3.01205	3.11691	4.2204	-1.83027	4.13021	2.92274	3.0276	4.28922	-1.76145	4.19903	2.99155	3.09642
54.0011	2.74933	-3.30112	2.66041	1.45458	1.56021	2.95821	-3.09224	2.8693	1.66346	1.76909	2.91973	-3.13072	2.83081	1.62498	1.73061	4.30877	-1.74168	4.21985	3.01402	3.11965	4.21898	-1.83148	4.13006	2.92422	3.02985	4.28826	-1.7622	4.19934	2.9935	3.09913
54.1677	2.7462	-3.30418	2.65835	1.4542	1.5605	2.95561	-3.09477	2.86776	1.66362	1.76991	2.91735	-3.13303	2.8295	1.62536	1.73165	4.30804	-1.74235	4.22019	3.01604	3.12234	4.21775	-1.83263	4.12991	2.92576	3.03205	4.28749	-1.7629	4.19964	2.99549	3.10179
54.3344	2.74338	-3.30721	2.65658	1.45387	1.56094	2.96624	-3.08435	2.87944	1.67673	1.7838	2.91508	-3.1355	2.82829	1.62558	1.73264	4.30753	-1.74305	4.22074	3.01803	3.12509	4.21684	-1.83375	4.13005	2.92734	3.0344	4.28698	-1.7636	4.20019	2.99748	3.10454
54.5011	2.74052	-3.31033	2.65483	1.45353	1.5614	2.9641	-3.08675	2.8784	1.67711	1.78497	2.91299	-3.13786	2.82729	1.626	1.73386	4.31454	-1.73632	4.22884	3.02755	3.13541	4.21589	-1.83496	4.13019	2.9289	3.03677	4.28644	-1.76441	4.20074	2.99945	3.10732
54.6678	2.73756	-3.31321	2.65309	1.45325	1.56193	2.96175	-3.08902	2.87729	1.67744	1.78612	2.91063	-3.14014	2.82616	1.62632	1.735	4.3139	-1.73687	4.22944	3.02959	3.13827	4.21486	-1.83591	4.1304	2.93055	3.03923	4.28567	-1.7651	4.2012	3.00136	3.11004
54.8344	2.73462	-3.31623	2.65134	1.45295	1.56229	2.95948	-3.09138	2.87619	1.6778	1.78715	2.90832	-3.14253	2.82504	1.62665	1.736	4.31336	-1.7375	4.23007	3.03168	3.14103	4.21386	-1.83699	4.13058	2.93219	3.04154	4.285	-1.76585	4.20172	3.00333	3.11267
55.0011	2.7317	-3.31912	2.64001	1.45262	1.55655	2.95706	-3.09376	2.86538	1.67799	1.78191	2.90608	-3.14474	2.8144	1.62701	1.73093	4.31272	-1.73809	4.22104	3.03365	3.13758	4.21285	-1.83797	4.12117	2.93378	3.0377	4.28434	-1.76648	4.19266	3.00527	3.10919
55.1678	2.72887	-3.32204	2.63805	1.44858	1.55698	2.95467	-3.09623	2.86385	1.67439	1.78279	2.9187	-3.13221	2.82788	1.63841	1.74681	4.31226	-1.73865	4.22144	3.03198	3.14038	4.21192	-1.83898	4.1211	2.93164	3.04004	4.28377	-1.76713	4.19295	3.00349	3.11189
55.3344	2.7164	-3.32511	2.63619	1.44822	1.55738	2.94271	-3.09879	2.86251	1.67454	1.78369	2.90707	-3.13443	2.82687	1.63889	1.74805	4.30209	-1.73941	4.22189	3.03392	3.14307	4.20123	-1.84027	4.12103	2.93306	3.04222	4.27355	-1.76795	4.19335	3.00538	3.11454
55.5011	2.7134	-3.32788	2.63426	1.44779	1.55776	2.94028	-3.101	2.86115	1.67468	1.78465	2.90485	-3.13643	2.82571	1.63924	1.74921	4.3015	-1.73978	4.22236	3.03589	3.14586	4.20017	-1.84111	4.12104	2.93457	3.04454	4.27879	-1.76249	4.19965	3.01318	3.12315
55.6678	2.71038	-3.33075	2.63236	1.4474	1.55808	2.93774	-3.10339	2.85972	1.67476	1.78544	2.90262	-3.1385	2.82461	1.63964	1.75033	4.30075	-1.74038	4.22273	3.03777	3.14846	4.19902	-1.8421	4.12101	2.93605	3.04673	4.2781	-1.76302	4.20009	3.01512	3.12581
55.8344	2.70734	-3.33377	2.63031	1.44697	1.55851	2.93515	-3.10596	2.85813	1.67478	1.78633	2.90031	-3.14079	2.82329	1.63994	1.75149	4.30004	-1.74107	4.22301	3.03967	3.15121	4.19793	-1.84318	4.1209	2.93756	3.0491	4.27733	-1.76378	4.2003	3.01696	3.1285
56.0011	2.70417	-3.3366	2.62819	1.44655	1.55896	2.93243	-3.10834	2.85644	1.67481	1.78722	2.89784	-3.14293	2.82185	1.64022	1.75263	4.2992	-1.74157	4.22321	3.04158	3.15399	4.19659	-1.84418	4.1206	2.93896	3.05138	4.27648	-1.76429	4.20049	3.01886	3.13127
56.1678	2.70601	-3.33462	2.63129	1.451	1.56418	2.92985	-3.11078	2.85513	1.67484	1.78802	2.89547	-3.14515	2.82075	1.64046	1.75364	4.29858	-1.74204	4.22386	3.04358	3.15676	4.19538	-1.84524	4.12067	2.94038	3.05356	4.27586	-1.76476	4.20115	3.02086	3.13404
56.3345	2.7031	-3.3285	2.62949	1.45061	1.56461	2.92721	-3.10439	2.8536	1.67472	1.78872	2.89317	-3.13843	2.81956	1.64068	1.75468	4.29806	-1.73354	4.22445	3.04557	3.15958	4.19446	-1.83714	4.12085	2.94197	3.05597	4.27518	-1.75641	4.20158	3.02269	3.1367
56.5011	2.70027	-3.33146	2.62765	1.45022	1.56507	2.92467	-3.10705	2.85206	1.67463	1.78948	2.89105	-3.14068	2.81843	1.641	1.75585	4.29749	-1.73423	4.22488	3.04745	3.1623	4.19345	-1.83828	4.12083	2.9434	3.05825	4.27452	-1.75721	4.2019	3.02447	3.13932
56.6678	2.69724	-3.33425	2.62588	1.44982	1.56563	2.92191	-3.10957	2.85055	1.67449	1.7903	2.8888	-3.14268	2.81744	1.64138	1.75719	4.29676	-1.73472	4.22541	3.04934	3.16515	4.19225	-1.83924	4.12089	2.94483	3.06064	4.27374	-1.75775	4.20238	3.02632	3.14213
56.8345	2.68402	-3.33697	2.61356	1.44944	1.56607	2.90895	-3.11204	2.83849	1.67437	1.791	2.87625	-3.14474	2.80579	1.64166	1.7583	4.28587	-1.73512	4.21541	3.05129	3.16792	4.1807	-1.84029	4.11024	2.94612	3.06275	4.26269	-1.7583	4.19223	3.0281	3.14474
57.0011	2.68073	-3.33973	2.61159	1.44902	1.56656	2.90601	-3.11445	2.83687	1.6743	1.79184	2.87363	-3.14684	2.80449	1.64191	1.75946	4.28491	-1.73556	4.21577	3.05319	3.17074	4.17903	-1.84143	4.10989	2.94732	3.06486	4.26168	-1.75878	4.19255	3.02997	3.14752
57.1678	2.67779	-3.34267	2.60965	1.44862	1.56705	2.90339	-3.11707	2.83525	1.67422	1.79266	2.87139	-3.14906	2.80326	1.64222	1.76066	4.28419	-1.73627	4.21605	3.05502	3.17345	4.17781	-1.84264	4.10968	2.94864	3.06708	4.26095	-1.75951	4.19281	3.03178	3.15022
57.3345	2.6746	-3.34536	2.60774	1.44832	1.56759	2.90055	-3.11941	2.83369	1.67426	1.79354	2.86886	-3.1511	2.802	1.64257	1.76185	4.28328	-1.73668	4.21642	3.05699	3.17627	4.1764	-1.84356	4.10954	2.95012	3.06939	4.25996	-1.76	4.1931	3.03368	3.15295
57.5012	2.67153	-3.34799	2.60566	1.44789	1.568	2.89785	-3.12168	2.83198	1.67421	1.79432	2.86648	-3.15304	2.80061	1.64284	1.76295	4.28231	-1.73721	4.21644	3.05868	3.17878	4.17507	-1.84445	4.1092	2.95143	3.07154	4.2591	-1.76042	4.19323	3.03546	3.15557
57.6678	2.66832	-3.35061	2.60375	1.44754	1.56862	2.89488	-3.12405	2.83031	1.6741	1.79518	2.86387	-3.15506	2.7993	1.64309	1.76417	4.28125	-1.73768	4.21668	3.06047	3.18155	4.1734	-1.84553	4.10883	2.95262	3.0737	4.25809	-1.76084	4.19352	3.03731	3.15839
57.8345	2.66527	-3.35328	2.60168	1.44307	1.56908	2.89207	-3.12649	2.82847	1.66987	1.79588	2.86142	-3.15714	2.79782	1.63922	1.76523	4.28027	-1.73829	4.21668	3.05807	3.18408	4.17197	-1.84659	4.10837	2.94977	3.07578	4.25708	-1.76148	4.19349	3.03488	3.16089
58.0012	2.66201	-3.35606	2.59968	1.44251	1.56946	2.8892	-3.12887	2.82687	1.6697	1.79665	2.8589	-3.15917	2.79657	1.6394	1.76635	4.27922	-1.73885	4.21689	3.05972	3.18667	4.17053	-1.84754	4.1082	2.95103	3.07798	4.25603	-1.76204	4.1937	3.03653	3.16348
58.1678	2.65889	-3.35865	2.59779	1.44216	1.57005	2.8863	-3.13124	2.8252	1.66957	1.79746	2.85637	-3.16117	2.79527	1.63964	1.76753	4.27826	-1.73929	4.21715	3.06152	3.18942	4.16918	-1.84836	4.10808	2.95245	3.08034	4.25489	-1.76266	4.19378	3.03816	3.16605
58.3345	2.64504	-3.36134	2.59574	1.44176	1.57056	2.87271	-3.13367	2.8234	1.66942	1.79823	2.84313	-3.16325	2.79382	1.63984	1.76865	4.26658	-1.7398	4.21727	3.06329	3.1921	4.15724	-1.84913	4.10794	2.95396	3.08276	4.24306	-1.76332	4.19375	3.03977	3.16858
58.5012	2.64156	-3.364	2.59356	1.44119	1.57104	2.86958	-3.13598	2.82158	1.66921	1.79906	2.84033	-3.16523	2.79234	1.63996	1.76981	4.26525	-1.74031	4.21725	3.06488	3.19473	4.15566	-1.8499	4.10767	2.95529	3.08514	4.24179	-1.76377	4.1938	3.04142	3.17128
58.6678	2.6384	-3.36659	2.58047	1.44081	1.57165	2.86661	-3.13838	2.80868	1.66902	1.79986	2.83776	-3.16723	2.77983	1.64017	1.77101	4.26419	-1.7408	4.20626	3.0666	3.19743	4.15417	-1.85082	4.09625	2.95659	3.08742	4.24061	-1.76438	4.18269	3.04303	3.17386
58.8345	2.63502	-3.36913	2.57822	1.44038	1.57219	2.86349	-3.14065	2.80669	1.66885	1.80067	2.8526	-3.15155	2.79579	1.65796	1.78977	4.26296	-1.74118	4.20616	3.06832	3.20014	4.15242	-1.85173	4.09562	2.95778	3.08959	4.23941	-1.76474	4.18261	3.04477	3.17658
59.0012	2.63185	-3.37185	2.57611	1.43986	1.57266	2.86052	-3.14317	2.80479	1.66854	1.80134	2.85017	-3.15352	2.79443	1.65818	1.79098	4.26185	-1.74184	4.20612	3.06986	3.20266	4.15102	-1.85268	4.09528	2.95903	3.09183	4.23826	-1.76543	4.18252	3.04627	3.17907
59.1679	2.62886	-3.37444	2.57393	1.43943	1.57317	2.85786	-3.14544	2.80293	1.66843	1.80217	2.84789	-3.15541	2.79296	1.65846	1.7922	4.26099	-1.74231	4.20606	3.07157	3.20531	4.14966	-1.85364	4.09473	2.96023	3.09397	4.23739	-1.76591	4.18246	3.04797	3.18171
59.3345	2.62589	-3.37687	2.57198	1.43914	1.56693	2.85492	-3.14784	2.80101	1.66818	1.79596	2.84552	-3.15724	2.79161	1.65877	1.78656	4.25985	-1.74291	4.20594	3.0731	3.20089	4.14802	-1.85474	4.09411	2.96128	3.08906	4.2364	-1.76636	4.1825	3.04966	3.17744
59.5012	2.62753	-3.37427	2.57476	1.44377	1.57249	2.85168	-3.15013	2.79891	1.66792	1.79664	2.8428	-3.15901	2.79003	1.65904	1.78776	4.25849	-1.74332	4.20572	3.07473	3.20345	4.14637	-1.85544	4.0936	2.9626	3.09133	4.23505	-1.76676	4.18228	3.05128	3.18001
59.6679	2.62418	-3.37686	2.57263	1.4433	1.57287	2.84853	-3.15251	2.79698	1.66765	1.79722	2.84014	-3.1609	2.78859	1.65927	1.78883	4.25725	-1.7438	4.2057	3.07637	3.20594	4.14468	-1.85637	4.09313	2.9638	3.09337	4.23375	-1.76729	4.1822	3.05287	3.18244
59.8345	2.60926	-3.37944	2.57037	1.4428	1.57329	2.83401	-3.1547	2.79512	1.66754	1.79803	2.82591	-3.16279	2.78702	1.65945	1.78994	4.24429	-1.74441	4.2054	3.07783	3.20832	4.13143	-1.85728	4.09254	2.96497	3.09546	4.22087	-1.76784	4.18198	3.05441	3.1849
60.0012	2.60608	-3.38195	2.56816	1.4423	1.57372	2.83103	-3.157	2.7931	1.66724	1.79866	2.82333	-3.1647	2.78541	1.65955	1.79097	4.24321	-1.74482	4.20529	3.07942	3.21085	4.12981	-1.85823	4.09188	2.96602	3.09744	4.21972	-1.76832	4.18179	3.05593	3.18735
60.1679	2.60281	-3.38443	2.56613	1.44188	1.57429	2.82766	-3.15958	2.79098	1.66673	1.79914	2.82065	-3.16659	2.78397	1.65972	1.79213	4.24204	-1.7452	4.20536	3.08111	3.21352	4.12783	-1.85941	4.09115	2.9669	3.0993	4.21849	-1.76875	4.18181	3.05757	3.18997
60.3345	2.59928	-3.38699	2.55192	1.43689	1.57471	2.82423	-3.16204	2.77688	1.66185	1.79967	2.81784	-3.16843	2.77048	1.65546	1.79328	4.24059	-1.74569	4.19323	3.0782	3.21602	4.12601	-1.86026	4.07865	2.96363	3.10145	4.21701	-1.76926	4.16965	3.05463	3.19245
60.5012	2.59602	-3.38946	2.54969	1.43642	1.57526	2.82116	-3.16432	2.77483	1.66156	1.80041	2.81527	-3.17021	2.76894	1.65568	1.79452	4.2393	-1.74618	4.19297	3.0797	3.21854	4.12429	-1.86119	4.07796	2.96469	3.10353	4.21568	-1.7698	4.16935	3.05609	3.19493
60.6679	2.59267	-3.39189	2.54758	1.43601	1.57586	2.81786	-3.1667	2.77277	1.6612	1.80105	2.81266	-3.1719	2.76757	1.656	1.79585	4.23778	-1.74678	4.19269	3.08112	3.22097	4.12256	-1.862	4.07747	2.9659	3.10575	4.21426	-1.7703	4.16917	3.0576	3.19745
[truncated: 442 more rows]

## Sheet: HCC38
Time (hours)	Bmal1-Per2 phase difference over time (radians)
[truncated: 808 more rows]

[truncated: 29 more sheets: MDAMB468, HCC1806, HCC70, SUM149PT, BT549, CAL51, MDAMB231, MDAMB436, HCC1428, MCF7, T47D, MCF10A, U2OS_WT, HCC1143_weights, HCC1937_weights, HCC38_weights, MDAMB468_weights, HCC1806_weights, HCC70_weights, SUM149PT_weights …]
