# Supplementary material for: Circadian clock features define novel subtypes among breast cancer cells and shape drug sensitivity
Source: Mol Syst Biol. 2025 Feb 24;21(4):315–40. doi: 10.1038/s44320-025-00092-7 (PMC11965565; doi:10.1038/s44320-025-00092-7)
Supplement: Supplementary file 5 — Source data Fig. 2 [file 44320_2025_92_MOESM5_ESM.zip › SD Figure 2/MSB-2024-12581_SourceData_Fig2B.xlsx]

## Sheet: noise component
Reporter	Replicate	Cell line
		HCC1143	HCC1937	HCC38	MDAMB468	HCC1806	HCC70	SUM149PT	BT549	CAL51	MDAMB231	MDAMB436	HCC1428	MCF7	T47D	MCF10A	U2OS-WT	U2OS-Cry1-sKO	U2OS-Cry2-sKO	U2OS-CRY1/2-dKO
Bmal1-Luc	1	0.0409	0.0272	0.0592	0.0459	0.0272	0.0552	0.028	0.1172	0.4843	0.0121	0.2034	0.0114	0.0027	0.0609	0.0035	0.0004	0.0016	0.001	0.0701
	2	0.0253	0.0286	0.0461	0.0588	0.0474	0.0657	0.0238	0.1246	0.5128	0.0219	0.1128	0.0134	0.005	0.0703	0.0029	0.0003	0.0015	0.001	0.0781
	3	0.0346	0.0431	0.0509	0.0465	0.0204	0.0563	0.0275	0.1227	0.4581	0.0349	0.3611	0.0748	0.0044	0.1456	0.0036	0.0004	0.0021	0.0009	0.0447
	4	0.0416	0.0446	0.0383	0.3185	0.0141	0.0255	0.0463	0.0616	0.3929	0.0175	0.0366		0.0048	0.171		0.0004	0.0013	0.0029	0.0493
	5	0.0418	0.0469	0.0323	0.1973	0.0207	0.027	0.0219	0.0615	0.3174	0.0345	0.1512		0.0024	0.072		0.0003	0.0011	0.0029	0.0355
	6	0.0448	0.0361		0.2701	0.0171				0.1955	0.0376				0.0921		0.0009	0.0014	0.0034	0.0465
	7									0.1588
	8									0.1414
Per2-Luc	1	0.0093	0.0511	0.0132	0.0059	0.001	0.0035	0.001	0.0256	0.0131	0.013	0.0066	0.0032	0.0042	0.0383	0.0109	0.0005
	2	0.0136	0.0207	0.0127	0.0053	0.0018	0.0035	0.0011	0.024	0.0261	0.0159	0.0131	0.0125	0.0029	0.0245	0.0219	0.0004
	3	0.0079	0.0414	0.0022	0.0051	0.0007	0.0031	0.0043	0.0166	0.0184	0.0566	0.0372	0.0021	0.0045	0.0433	0.0165	0.0006
	4	0.021	0.0078	0.0067		0.0006		0.0015	0.0283	0.0273	0.0048	0.0529		0.0086	0.2094		0.0004
	5	0.0145	0.0159			0.0008		0.0023	0.019	0.061	0.0022	0.0154		0.0096	0.2348		0.0009
	6	0.0134				0.0013					0.0055				0.0352		0.0002

## Sheet: circadian component
Reporter	Replicate	Cell line
		HCC1143	HCC1937	HCC38	MDAMB468	HCC1806	HCC70	SUM149PT	BT549	CAL51	MDAMB231	MDAMB436	HCC1428	MCF7	T47D	MCF10A	U2OS-WT	U2OS-Cry1-sKO	U2OS-Cry2-sKO	U2OS-CRY1/2-dKO
Bmal1-Luc	1	0.8015	0.671	0.4619	0.7627	0.5349	0.382	0.3355	0.5652	0.0543	0.6236	0.128	0.4955	0.9214	0.6145	0.8213	0.92	0.6903	0.9573	0.3699
	2	0.8163	0.655	0.4944	0.7843	0.5052	0.4062	0.2158	0.3249	0.0729	0.5723	0.3613	0.5491	0.8861	0.5332	0.8357	0.9273	0.693	0.9693	0.2847
	3	0.8068	0.6218	0.3992	0.7666	0.5368	0.4124	0.2687	0.4372	0.1267	0.6017	0.048	0.6494	0.8951	0.531	0.8228	0.9152	0.6207	0.9626	0.2618
	4	0.8071	0.7452	0.3847	0.5319	0.6358	0.7177	0.3167	0.5152	0.2552	0.5353	0.1837		0.899	0.6745		0.8902	0.4955	0.9243	0.4664
	5	0.8227	0.736	0.3794	0.6356	0.7261	0.6921	0.1596	0.4064	0.2435	0.4298	0.3536		0.9018	0.7581		0.8954	0.5231	0.9201	0.4872
	6	0.6215	0.7584		0.5472	0.735				0.2286	0.3695				0.6971		0.8957	0.5233	0.9076	0.318
	7									0.2666
	8									0.2993
Per2-Luc	1	0.8256	0.6445	0.3139	0.9367	0.6662	0.6877	0.5364	0.5024	0.4922	0.6249	0.8338	0.5333	0.8223	0.7823	0.8516	0.9853
	2	0.801	0.6923	0.3272	0.9374	0.6266	0.6925	0.5775	0.4772	0.5122	0.4663	0.8146	0.6614	0.8149	0.8644	0.8489	0.9855
	3	0.8491	0.6558	0.5152	0.9458	0.6804	0.7027	0.5183	0.4773	0.4866	0.3163	0.7586	0.4477	0.7989	0.8247	0.854	0.9855
	4	0.7592	0.9358	0.5315		0.7059		0.4713	0.629	0.692	0.4639	0.6342		0.8475	0.286		0.952
	5	0.7876	0.9057			0.7187		0.4761	0.6012	0.6441	0.4907	0.7482		0.8478	0.4099		0.9667
	6	0.7269				0.7079					0.4109				0.6644		0.9306

## Sheet: classification
Subtype	TNBC-BL1				TNBC-BL2			TNBC-MES				BC-LumA			Epithelial	Osteosarcoma
Cell line	HCC1143	HCC1937	HCC38	MDAMB468	HCC1806	HCC70	SUM149PT	BT549	CAL51	MDAMB231	MDAMB436	HCC1428	MCF7	T47D	MCF10A	U2OS-WT	U2OS-Cry1-sKO	U2OS-Cry2-sKO	U2OS-CRY1/2-dKO
