# Supplementary material for: Circadian clock features define novel subtypes among breast cancer cells and shape drug sensitivity
Source: Mol Syst Biol. 2025 Feb 24;21(4):315–40. doi: 10.1038/s44320-025-00092-7 (PMC11965565; doi:10.1038/s44320-025-00092-7)
Supplement: Supplementary file 5 — Source data Fig. 2 [file 44320_2025_92_MOESM5_ESM.zip › SD Figure 2/MSB-2024-12581_SourceData_Fig2C.xlsx]

## Sheet: Avg_amplitude_subtype
Time	TNBC-BL1	TNBC-BL2	TNBC-MES	LumA	Epithelial	Osteosarcoma
0	21.9811	70.2218	41.6947	131.465	40.2864	218.594
0.16667	22.0855	70.4827	41.872	132.148	40.4402	220.069
0.22334	22.19	70.7402	42.0258	132.747	40.5988	221.596
0.50001	22.3026	70.9867	42.2017	133.354	40.7509	223.165
0.66668	22.4154	71.2622	42.3635	133.998	40.9291	224.773
0.83335	22.5197	71.5398	42.5577	134.59	41.08	226.366
1.00002	22.6192	71.8486	42.7232	135.181	41.2631	227.864
1.16669	22.7318	72.0906	42.8976	135.772	41.4403	229.365
1.33729	22.8365	72.353	43.0492	136.369	41.5929	230.903
1.50789	22.9398	72.5918	43.2234	104.266	41.7413	232.411
1.67849	23.0434	72.9038	43.3778	104.706	41.8914	233.976
1.84908	23.1454	73.1408	43.5301	105.173	42.0382	235.49
2.01968	23.2505	73.3761	43.7219	105.614	42.1872	237.007
2.19028	23.3529	73.6103	43.8776	106.041	42.3323	238.577
2.36088	23.4593	73.8418	44.0585	106.474	42.4764	240.099
2.53148	23.5614	74.1389	44.2097	106.915	42.6196	241.719
2.70208	23.6622	74.4445	44.3879	107.339	42.7898	243.248
2.87268	23.7722	74.6866	44.5438	107.763	42.9314	244.779
3.04327	23.8767	74.9127	44.7215	108.213	43.0753	246.451
3.21387	23.9775	75.1367	44.8882	108.646	43.2494	257.956
3.38447	24.0762	75.3709	45.0458	109.065	43.3884	259.621
3.55507	24.1777	75.5892	45.2289	109.484	43.5262	261.262
3.72567	24.2765	75.8418	48.8148	109.901	43.6924	262.874
3.89627	24.3771	76.0941	48.9909	110.326	43.8313	264.696
4.06687	24.4869	76.3096	49.1517	110.736	43.9666	266.315
4.23746	24.5862	76.5231	49.3144	111.148	44.1008	268.003
4.40806	24.6867	76.7344	49.5028	111.569	44.234	274.096
4.57866	24.7866	76.9672	49.665	111.973	44.3696	275.754
4.74926	24.8914	77.1747	49.8348	112.411	44.5007	277.439
4.91986	24.9987	77.3798	50.0048	112.811	44.6309	279.151
5.09046	25.0982	77.6556	50.1782	113.214	44.7601	280.878
5.26106	25.197	77.8569	50.3338	113.616	44.9177	282.546
5.43165	25.295	78.0565	50.4889	114.013	45.0488	284.216
5.60225	25.3892	78.2542	50.6775	114.406	45.1751	285.945
5.77285	25.4842	78.4494	50.833	114.808	45.3004	287.69
5.94345	25.5941	78.6421	50.9825	115.196	45.4611	289.367
6.11405	25.6885	78.8324	51.1482	115.597	45.5846	291.047
6.28465	25.7867	79.0299	51.31	115.98	45.707	292.761
6.45525	25.8864	79.2141	51.4856	116.367	45.8284	294.504
6.62584	25.9811	79.471	51.6336	116.746	45.9488	296.255
6.79644	26.0817	79.6545	51.8029	117.126	46.0682	297.943
6.96704	26.1769	79.8332	51.9455	117.501	46.1864	299.632
7.13764	26.2706	80.0106	52.121	117.873	46.3346	301.323
7.30824	26.3674	80.1989	52.2628	118.245	46.4508	303.18
7.47884	26.4625	80.3715	52.4253	118.618	46.5661	304.876
7.64944	26.5603	80.5377	52.5668	118.983	46.6833	306.574
7.82003	26.6557	80.7051	52.7276	119.341	46.7964	308.274
7.99063	26.7489	80.8678	52.8693	119.707	46.9086	309.974
8.16123	26.8536	81.0302	53.0456	120.075	47.0196	311.676
8.33183	26.949	81.2295	53.1864	118.926	47.1296	313.448
8.50243	27.0412	81.3872	53.3274	119.291	47.2697	315.152
8.67303	27.1382	81.5804	53.4888	119.639	47.3776	316.975
8.84363	27.2326	81.7329	53.6282	119.989	47.4846	318.683
9.01422	27.3247	81.8829	53.788	120.34	47.5904	320.391
9.18482	27.4168	82.028	53.9457	120.692	47.6951	322.099
9.35542	27.507	82.1727	54.0689	121.034	47.8027	323.887
9.52602	27.599	82.3137	54.203	121.385	47.9051	325.769
9.69662	27.6892	82.4531	54.3409	121.745	48.0064	327.482
9.86722	27.7811	82.5898	54.4809	122.074	48.1068	329.195
10.0378	27.871	82.7219	54.6349	122.409	48.2061	330.938
10.2084	27.9629	82.8526	54.7648	122.745	48.3042	332.651
10.379	28.0524	83.0219	54.8783	123.067	48.4011	334.364
10.5496	28.1434	83.1481	55.0043	123.397	48.5006	336.202
10.7202	28.2273	83.2711	55.129	123.715	48.5951	337.99
10.8908	28.3173	83.3896	55.2722	124.04	48.6883	339.634
11.0614	28.4054	83.5074	55.4165	124.359	48.8193	341.345
11.232	28.4924	83.6212	55.5371	124.66	48.9105	343.056
11.4026	28.5847	83.7313	55.6562	124.977	49.0005	344.766
11.5732	28.6647	83.8386	55.7734	125.263	49.089	346.474
11.7438	28.751	83.9857	55.9061	125.572	49.1765	348.182
11.9144	28.8344	84.0187	56.0218	125.877	49.2625	349.887
12.085	28.9208	84.118	56.1352	126.171	49.3472	351.591
12.2556	29.004	84.2147	56.2462	126.476	49.4308	353.379
12.4262	29.0897	84.3105	56.3796	126.765	49.474	355.08
12.5968	29.1716	84.4035	56.5071	126.964	49.5547	356.779
12.7674	29.2565	84.4937	56.6147	127.248	49.6344	358.484
12.938	29.3401	84.5813	56.7222	127.541	49.7126	360.18
13.1086	29.4226	84.6658	56.8302	127.816	49.7896	361.816
13.2792	29.5002	84.7883	56.9558	128.105	49.8651	363.507
13.4498	29.5815	84.8656	57.0537	128.366	49.9394	365.197
13.6204	29.6606	84.9422	57.1819	128.627	50.0123	366.883
13.791	29.7403	85.0148	57.2782	128.893	50.0797	368.568
13.9616	29.8185	85.0811	57.3719	129.166	50.15	370.249
14.1322	29.8974	85.1492	57.498	129.427	50.2189	372.01
14.3028	29.9709	85.1442	57.6059	129.7	50.2863	373.687
14.4734	30.0487	85.2069	57.7104	129.955	50.3524	375.362
14.644	30.1265	85.2646	57.8411	130.216	50.4172	377.034
14.8146	30.2049	85.32	57.9426	130.466	50.4804	378.703
14.9852	30.2816	85.3722	58.0462	130.724	50.5424	380.369
15.1558	30.3532	85.4238	58.1659	130.966	50.6029	382.032
15.3264	30.4401	85.4735	58.2673	131.22	50.6617	383.693
15.497	30.5125	85.5171	58.3562	131.448	50.7193	385.351
15.6676	30.5873	85.5605	58.452	131.692	50.742	387.006
15.8382	30.6618	85.5977	58.5592	131.932	50.7969	388.753
16.0088	30.7339	85.6342	58.6508	132.19	50.8503	390.404
16.1794	30.8047	85.5996	58.7598	132.309	50.9021	392.052
16.35	30.8787	85.6321	58.8492	132.455	50.9527	393.697
16.5206	30.9513	85.6614	58.9366	132.672	51.0019	395.339
16.6912	31.0166	85.6732	59.0227	132.891	51.0495	396.979
16.8618	31.0844	85.697	59.0921	133.12	51.0957	398.696
17.0324	31.1547	85.7146	59.2179	133.334	51.1404	400.33
17.203	31.2243	85.7309	59.2982	133.559	51.1838	401.962
17.3736	31.2904	85.7466	59.37	133.771	51.2257	403.591
17.5442	31.3602	85.7594	59.4501	133.97	51.2662	405.216
17.7148	31.429	85.7676	59.5268	134.156	51.2713	406.929
17.8853	31.4972	85.7071	59.6156	134.356	51.309	408.703
18.0559	31.5598	85.7108	59.6788	134.564	51.3418	410.322
18.2265	31.6243	85.7095	59.755	134.759	51.3766	411.937
18.3971	31.69	85.6941	59.8469	134.962	51.4011	413.55
18.5677	31.7554	85.6872	59.918	135.15	51.4331	415.159
18.7383	31.8211	85.6816	60.0074	135.344	51.4637	416.679
18.9089	31.8865	85.7178	60.0757	135.522	51.4929	418.282
19.0795	31.9508	85.7064	60.1391	135.694	51.5208	419.88
19.2501	32.0096	85.6925	60.2064	135.882	51.5471	421.476
19.4207	32.0724	85.6068	60.2852	135.951	51.5722	423.094
19.5913	32.1298	85.5871	60.3721	136.122	51.5958	424.683
19.7619	32.1917	85.5639	60.4195	136.302	51.618	426.269
19.9325	32.2479	85.5274	60.4822	136.462	51.6388	427.783
20.1031	32.3078	85.4989	60.5451	136.637	51.618	429.361
20.2737	32.3683	85.4676	60.6362	136.809	51.6025	430.935
20.4443	32.4269	85.4359	60.6874	136.976	51.6195	432.505
20.6149	32.4756	85.3993	60.6482	137.057	51.6352	434.07
20.7855	32.5337	85.2965	60.7067	137.206	51.6496	435.63
20.9561	32.5896	85.2554	60.7891	137.366	51.6626	437.186
21.1267	32.6481	85.2129	60.8485	137.521	51.6742	438.738
21.2973	32.7024	85.1666	60.9049	137.677	51.6845	440.372
21.4679	32.7589	85.1165	60.9754	137.815	51.6937	441.914
21.6385	32.8139	85.0652	61.029	137.952	51.6972	443.451
21.8091	32.8602	84.9987	61.084	138.099	51.7037	444.983
21.9797	32.9167	84.9439	61.1116	138.245	51.7055	446.51
22.1503	32.9692	84.822	61.1738	138.382	51.7095	448.129
22.3209	33.0189	84.7614	61.2284	138.407	51.7122	449.646
22.4915	33.0696	84.6993	60.1875	138.546	51.7137	451.156
22.6621	33.1172	84.6344	60.2353	138.668	51.7094	452.66
22.8327	33.1637	84.561	60.2805	138.803	51.7083	454.159
23.0033	33.2162	84.4889	60.3589	138.944	51.706	455.651
23.1739	33.2668	84.3732	60.3948	139.072	51.7023	457.053
23.3445	33.318	84.2805	60.4304	139.19	51.6974	458.533
23.5151	33.3679	84.1404	60.5031	139.316	51.6912	460.007
23.6857	33.4166	84.0615	60.5448	139.426	51.6837	461.379
23.8563	33.4636	83.9652	60.5797	139.529	51.641	462.756
24.0269	33.5093	83.8797	60.637	139.647	51.6312	464.211
24.1975	33.5572	83.7894	60.6705	139.761	51.5869	465.659
24.3681	33.6028	83.7008	60.7275	139.872	51.5749	467.1
24.5387	33.6507	83.6097	60.753	139.9	51.5617	468.407
24.7093	33.6954	83.5161	60.8057	140.007	51.5427	469.836
24.8799	33.733	83.3582	60.8376	140.097	51.5271	471.257
25.0505	33.7777	83.2445	60.8791	140.202	51.5104	472.785
25.2211	33.8207	83.1443	60.9049	140.194	51.4924	474.194
25.3917	33.8611	83.0408	60.9373	140.295	51.4334	475.595
25.5623	33.9053	82.9327	60.9791	140.39	51.4096	476.989
25.7329	33.9419	82.8242	61.0089	140.49	51.3884	478.376
25.9035	33.9809	82.7148	61.0619	140.574	51.3659	479.756
26.0741	34.0215	82.5576	61.0905	140.629	51.3422	480.947
26.2447	34.0588	82.3841	61.1139	140.717	51.3174	482.313
26.4153	34.0978	82.2524	61.1367	140.803	51.2865	483.672
26.5859	34.1326	82.1351	61.1634	140.883	51.2592	485.023
26.7565	34.1702	82.0135	61.1775	140.959	51.2307	486.368
26.9271	34.1975	81.8915	61.2022	141.029	51.201	487.705
27.0977	34.2178	81.7635	61.2331	141.089	51.1703	488.883
27.2683	34.2522	81.6374	61.2399	141.145	51.1383	490.206
27.4389	34.2889	81.5093	61.2576	141.212	51.0722	491.434
27.6095	34.3232	81.3157	61.3078	141.279	51.0382	492.744
27.7801	34.3567	81.1711	61.2963	141.341	50.9984	494.156
27.9507	34.3894	81.0374	61.3098	141.211	50.9621	495.552
28.1213	34.4223	80.8856	61.3532	141.254	50.9246	496.742
28.2919	34.4557	80.707	61.3647	141.3	50.886	498.027
28.4625	34.4872	80.5657	61.376	141.358	50.8126	499.305
28.6331	34.5155	80.4231	61.3892	141.405	50.7719	500.576
28.8037	34.5438	80.2801	61.3952	141.424	50.7265	501.84
28.9743	34.5701	80.0787	61.4023	141.468	50.6833	503.097
29.1449	34.5991	79.9301	61.4149	141.513	50.6389	504.347
29.3155	34.6289	79.7801	61.2867	141.539	50.5935	505.589
29.4861	34.6525	79.6299	61.2702	141.576	50.5081	506.825
29.6567	34.6786	79.4606	61.2853	141.61	50.4562	507.975
29.8272	34.7062	79.3038	61.2878	141.644	50.4078	509.197
29.9978	34.7312	79.1482	61.2852	141.661	50.3582	510.213
30.1684	34.759	78.9892	61.299	141.688	50.3075	511.543
30.339	34.7779	78.7626	61.3096	141.694	50.2556	512.744
30.5096	34.8045	78.5995	61.3115	141.72	50.1664	513.937
30.6802	34.8264	78.4376	61.3583	141.626	50.1128	515.122
30.8508	34.8503	78.2741	61.3586	141.644	50.0581	516.299
31.0214	34.8725	78.107	61.3419	141.666	50.0024	517.469
31.192	34.8795	77.937	61.3634	141.675	49.9453	518.631
31.3626	34.9018	77.7563	61.3611	141.58	49.8874	519.785
31.5332	34.9252	77.5848	61.3656	141.569	49.8283	520.931
31.7038	34.9452	77.4104	61.367	141.582	49.7647	521.973
31.8744	34.9628	77.185	61.3497	141.582	49.7036	523.103
32.045	34.9788	77.0114	61.3659	141.588	49.6414	524.225
32.2156	34.9959	76.8345	61.3703	141.587	49.5782	525.339
32.3862	35.0159	76.6177	61.3752	141.568	49.4769	526.444
32.5568	35.0344	76.4383	61.3821	141.542	49.4119	527.541
32.7274	35.0493	76.2592	61.3664	141.538	49.346	528.579
32.898	35.0681	76.0646	61.3645	141.528	49.279	529.612
33.0686	35.0812	75.8821	61.3678	141.513	49.2067	530.575
33.2392	35.0859	75.6459	61.3628	141.491	49.1379	531.576
33.4098	35.1029	75.4605	61.3611	141.461	49.0371	532.631
33.5804	35.1145	75.2721	61.3812	141.334	48.9297	533.677
33.751	35.126	75.0857	60.584	141.311	48.8587	534.832
33.9216	35.1383	74.8799	60.586	141.269	48.7868	535.86
34.0922	35.1509	74.6509	60.5883	141.221	48.714	536.88
34.2628	35.1627	74.4593	60.5519	141.19	48.6402	537.809
34.4334	35.1736	74.2678	60.5402	141.139	48.5622	538.812
34.604	35.1873	74.0754	60.5615	141.104	48.4866	539.805
34.7746	35.1936	73.8193	60.5476	140.988	48.4103	540.789
34.9452	35.2062	73.6244	60.557	140.952	48.333	541.763
35.1158	35.2139	73.4262	60.5468	140.91	48.2505	542.835
35.2864	35.2228	73.2264	60.5328	140.867	48.1717	543.791
35.457	35.2312	73.0285	60.5248	140.79	48.092	544.737
35.6276	35.2378	72.8289	60.5018	140.735	48.0073	545.573
35.7982	35.2476	72.6156	60.5127	140.686	47.9262	546.501
35.9688	35.2561	72.376	60.5043	140.63	47.8442	547.42
36.1394	35.2639	72.173	60.4843	140.574	47.7614	548.162
36.31	35.2664	71.9235	60.4479	140.508	47.678	549.062
36.4806	35.2681	71.721	60.4374	140.339	47.5936	549.744
36.6512	35.2703	71.5154	60.4384	140.267	47.5087	550.625
36.8218	35.2768	71.3097	60.428	140.185	47.3625	551.382
36.9924	35.2756	71.1025	60.4185	140.123	47.2765	552.244
37.163	35.2798	70.891	60.4052	140.053	47.19	553.096
37.3336	35.2787	70.6832	60.3806	139.979	47.0994	553.939
37.5042	35.2823	70.4743	60.3585	139.907	47.0115	554.771
37.6748	35.2833	70.2635	60.3459	139.822	46.9228	555.593
37.8454	35.2715	69.9937	60.3445	139.731	46.8289	556.191
38.016	35.2724	69.7677	60.3309	139.652	46.7038	556.994
38.1866	35.2717	69.5533	60.2946	139.577	46.6133	557.923
38.3572	35.2708	69.3292	60.2963	139.421	46.5224	558.708
38.5278	35.2707	69.1164	60.2698	139.333	46.4264	559.483
38.6984	35.2688	68.9005	60.2414	139.239	46.3342	560.163
38.869	35.2531	68.6843	60.2257	139.155	46.2414	560.816
39.0396	35.2518	68.4329	60.2116	139.063	46.1477	561.564
39.2102	35.244	68.1839	60.1796	138.969	46.0536	562.301
39.3808	35.2421	67.9639	60.1641	138.874	45.9589	563.029
39.5514	35.2364	67.7031	60.1267	138.682	45.8635	563.747
39.722	35.2259	67.4855	60.1167	138.583	45.7677	564.456
39.8926	35.2067	67.2683	60.0935	138.476	45.671	565.154
40.0632	35.2019	67.0493	60.0741	138.38	45.5739	565.843
40.2338	35.1935	66.8293	60.062	138.261	45.4479	566.522
40.4044	35.1849	66.6088	60.0306	138.158	45.3466	567.191
40.575	35.1787	66.386	59.9932	138.055	45.2481	567.734
40.7456	35.1727	66.1635	59.9693	137.952	45.1491	568.386
40.9162	35.1636	65.9307	59.9236	137.838	45.0451	569.028
41.0868	35.1523	65.6977	59.9211	137.728	44.9448	569.609
41.2574	35.1421	65.4728	59.8913	137.621	44.844	570.109
41.428	35.1253	65.2093	59.8382	137.509	44.7431	570.723
41.5986	35.1114	64.9723	59.8338	137.393	44.6372	571.327
41.7692	35.1011	64.7491	59.7877	137.276	44.5059	572.047
41.9397	35.0896	64.4916	59.7464	137.162	44.4033	572.633
42.1103	35.0764	64.267	59.7299	136.966	44.3003	573.102
42.2809	35.0649	64.0403	59.7102	136.846	44.1966	573.671
42.4515	35.0535	63.8162	59.6725	136.632	44.0926	574.23
42.6221	35.0398	63.5914	59.6321	136.51	43.9552	574.779
42.7927	35.0251	63.332	59.5804	136.391	43.8507	575.319
42.9633	35.009	63.1058	59.5479	136.266	43.7455	575.85
43.1339	34.9802	62.8785	59.5254	136.142	43.6397	576.313
43.3045	34.9657	62.6118	59.4918	136.006	43.5335	576.612
43.4751	34.9505	62.3862	59.4852	135.869	43.427	577.03
43.6457	34.9307	62.1593	59.4377	135.738	43.3168	577.525
43.8163	34.9135	61.9208	59.3851	135.61	43.1829	577.791
43.9869	34.8964	61.6937	59.3475	135.478	43.0711	578.268
44.1575	34.8739	61.4549	59.3391	135.345	42.9629	578.736
44.3281	34.8556	61.228	59.2901	135.203	42.8545	579.194
44.4987	34.8361	60.9685	59.2582	135.059	42.7457	579.522
44.6693	34.8185	60.7418	59.2034	134.925	42.6324	579.962
44.8399	34.7995	60.5147	59.1674	134.789	42.5226	580.392
45.0105	34.7777	60.2875	59.1378	134.651	42.4123	580.813
45.1811	34.7586	60.0563	59.1132	134.504	42.3017	581.224
45.3517	34.7378	59.8281	59.0564	134.362	42.1909	581.625
45.5223	34.7155	59.5992	59.0314	134.118	42.0796	582.016
45.6929	34.692	59.3219	58.9832	133.973	41.9677	582.428
45.8635	34.6699	59.0935	58.934	133.76	41.8557	582.801
46.0341	34.6419	58.8324	58.9133	133.615	41.7432	583.165
46.2047	34.6209	58.6054	58.8693	133.469	41.6304	583.518
46.3753	34.5995	58.3785	58.8163	133.32	41.5174	583.861
46.5459	34.576	58.1515	58.781	133.165	41.404	584.194
46.7165	34.5528	57.9114	58.7321	133.015	41.2872	584.517
46.8871	34.5272	57.6552	58.7051	132.864	41.1466	584.829
47.0577	34.5027	57.4278	58.644	132.707	41.0285	585.131
47.2283	34.4767	57.2005	58.5795	132.549	40.8839	585.423
47.3989	34.4512	56.9743	58.577	132.392	40.7698	585.616
47.5695	34.425	56.747	58.5208	132.235	40.6553	585.889
47.7401	34.3976	56.52	58.4717	132.069	40.5367	586.151
47.9107	34.3714	56.2823	58.4218	131.891	40.3972	586.28
48.0813	34.3441	56.0539	58.3764	131.725	40.2822	586.451
48.2519	34.3178	55.8262	58.3267	131.562	40.1671	586.631
48.4225	34.2861	55.5655	58.2887	131.38	40.0517	586.64
48.5931	34.2545	55.3399	58.224	131.205	39.9362	586.633
48.7637	34.2121	55.0848	58.184	130.941	39.8204	586.726
48.9343	34.1764	54.8592	58.1226	130.772	39.7044	586.923
49.1049	34.1343	54.6098	58.0876	130.608	39.5882	587.052
49.2755	34.105	54.3841	58.0392	130.441	39.4718	587.228
49.4461	34.0753	54.1605	57.988	130.269	39.3553	587.228
49.6167	34.0467	53.9352	57.9064	130.097	39.2385	587.384
49.7873	34.0166	53.4906	57.51	129.923	39.1217	587.659
49.9579	33.9869	53.268	57.444	129.744	39.0017	587.795
50.1285	33.9554	53.0447	57.3812	129.507	38.8808	587.922
50.2991	33.9232	52.8208	57.3556	129.33	38.7635	588.038
50.4697	33.8909	52.596	57.3136	129.153	38.6461	588.144
50.6403	33.8584	52.3742	57.2498	128.975	38.5285	588.239
50.8109	33.8248	52.1512	57.1841	128.8	38.4074	588.199
50.9815	33.7854	51.9059	57.129	128.612	38.2898	588.277
51.1521	33.7514	51.6575	57.0667	128.433	38.172	588.255
51.3227	33.7158	51.4371	56.9919	128.25	38.0542	588.429
51.4933	33.982	51.2165	56.9667	128.065	37.9363	588.364
51.6639	33.9486	50.9968	56.9005	127.878	37.8183	588.406
51.8345	33.9155	50.7772	56.8571	127.692	37.7003	588.437
52.0051	33.8634	50.5578	56.8616	127.5	37.582	588.459
52.1757	33.8266	50.3007	56.809	127.314	37.4638	588.471
52.3463	33.7917	50.0832	56.7545	127.039	37.3178	588.474
52.5169	33.756	49.8536	56.6958	126.831	37.1998	588.466
52.6875	33.7195	49.6258	56.6295	126.641	37.0819	588.449
52.8581	33.6795	49.3862	56.58	126.454	36.9415	588.422
53.0287	33.6423	49.1677	56.5048	126.253	36.8235	588.168
53.1993	33.605	48.9533	56.449	126.047	36.7056	588.124
53.3699	33.5643	48.7143	56.3769	125.856	36.5874	587.861
53.5405	33.5253	48.5012	56.3763	125.662	36.4693	587.799
53.7111	33.4847	48.2863	56.3118	125.474	36.3478	587.601
53.8816	33.4468	48.0717	56.0138	125.272	36.2299	587.523
54.0522	33.4047	47.8584	55.9594	125.074	36.1091	587.318
54.2228	33.3649	47.6458	55.8988	124.899	35.9645	587.223
54.3934	33.3231	47.4331	55.8147	124.7	35.8466	587.12
54.564	33.2839	47.1991	55.7669	124.443	35.7288	587.007
54.7346	33.2432	46.9859	55.7052	124.24	35.6111	586.885
54.9052	33.1988	46.7756	55.6364	124.04	35.4934	586.754
55.0758	33.155	46.5652	55.5593	123.839	35.3758	586.669
55.2464	33.1139	46.3558	55.498	123.636	35.2583	586.362
55.417	33.0724	46.1229	55.4462	123.437	35.1406	586.208
55.5876	33.0268	45.9037	55.2265	123.232	35.0229	586.044
55.7582	32.9849	45.6951	55.1599	123.027	34.9053	585.797
55.9288	32.9432	45.2494	55.0968	122.825	34.7875	585.615
56.0994	32.9004	45.0438	55.0259	122.623	34.6699	585.426
56.27	32.8432	44.8097	54.9964	122.339	34.5523	585.173
56.4406	32.7989	44.6058	55.028	122.136	34.4347	584.966
56.6112	32.7554	44.3985	54.9624	121.932	34.3174	584.75
56.7818	32.7076	44.1944	54.8692	121.727	34.1999	584.277
56.9524	32.6626	43.9916	54.8169	121.517	34.0824	584.048
57.123	32.6175	43.7656	54.7646	121.311	33.9651	583.601
57.2936	32.5696	43.5406	54.6812	121.102	33.8479	583.298
57.4642	32.5243	43.3365	54.6274	120.9	33.7061	583.172
57.6348	32.4785	43.1363	53.9765	120.686	33.5892	582.711
57.8054	32.4338	42.9174	53.9203	120.48	33.4725	582.444
57.976	32.3849	42.7189	53.8567	120.272	33.3525	582.282
58.1466	32.3395	42.5196	53.7995	120.061	33.236	581.999
58.3172	32.2933	42.3185	53.7564	119.845	33.1195	581.707
58.4878	32.2467	42.1211	53.6798	119.636	32.9998	581.317
58.6584	32.1978	41.915	53.6139	119.427	32.8808	581.01
58.829	32.1501	41.7171	53.5128	119.198	32.7452	580.694
58.9996	32.1015	44.7589	53.469	118.984	32.6292	580.37
59.1702	32.0547	44.546	53.4091	118.77	32.5135	580.038
59.3408	32.0067	44.3632	53.3333	118.955	32.3978	579.697
59.5114	31.9548	44.181	53.2744	118.68	32.2821	579.347
59.682	31.9053	43.9999	53.2473	118.466	32.1665	578.74
59.8526	31.8422	43.8179	53.1871	118.253	32.0512	578.379
60.0232	31.7929	43.6335	53.1102	118.031	31.9358	578.01
60.1938	31.7431	43.4527	53.0681	117.816	31.8205	577.633
60.3644	31.691	43.2714	52.8323	117.599	31.7054	577.247
60.535	31.64	43.0783	52.7671	117.308	31.5904	576.705
60.7056	31.5909	42.8269	52.7051	117.091	31.4755	576.103
60.8762	31.5395	42.6497	52.6475	116.873	31.3609	575.697
61.0468	31.4883	42.4714	52.585	126.87	31.2464	575.282
61.2174	31.4373	42.2939	52.5449	126.692	31.132	574.86
61.388	31.3823	43.859	52.4821	126.521	31.0176	574.429
61.5586	31.3319	43.5644	52.4379	126.343	30.9034	573.709
61.7292	31.2804	43.3805	52.376	126.162	30.7894	573.266
61.8998	31.2264	43.1959	52.3172	125.983	30.6755	572.816
62.0704	31.1708	43.0012	52.2556	125.807	30.5394	572.358
62.241	31.1532	42.7622	52.192	125.628	30.4262	571.636
62.4116	31.1005	42.8606	52.1269	125.442	30.3102	571.092
62.5822	31.101	42.6818	52.0436	125.226	30.1974	570.616
62.7528	31.0484	42.5016	51.9772	125.05	30.0848	570.134
62.9234	30.9933	42.3215	51.9069	124.866	29.9503	569.643
63.094	30.9395	42.1427	51.8273	124.678	29.8383	569.145
63.2646	30.8856	41.9641	51.7372	124.489	29.7264	568.64
63.4352	30.8322	41.785	51.6609	124.305	29.6147	568.127
63.6058	30.779	41.607	51.5719	124.119	29.5032	567.607
63.7764	30.7242	41.3736	51.5004	123.932	29.3898	567.166
63.947	30.6681	41.1973	51.4102	123.744	29.2788	566.633
64.1176	30.6125	41.0216	51.3168	123.549	29.168	565.9
64.2882	30.5558	40.8471	51.4584	123.361	29.0574	565.354
64.4588	30.4982	41.2518	51.354	123.171	28.9471	564.912
64.6294	30.4298	41.077	51.2615	122.979	28.837	564.263
64.8	30.3751	40.8991	51.1869	122.785	28.7271	563.443
64.9706	30.3487	40.7241	51.0907	122.528	28.6175	562.878
65.1412	30.2914	40.6179	51.016	122.333	28.5082	562.428
65.3118	30.2352	40.3826	50.9239	122.142	28.399	561.669
65.4824	30.1785	40.2112	50.8406	121.895	28.2903	561.026
65.653	30.1192	40.0399	50.7173	121.702	28.1817	560.437
65.8235	30.062	39.8693	50.6199	121.506	28.0733	559.841
65.9941	30.0038	39.6974	50.5175	121.307	27.9652	559.104
66.1647	29.947	39.5273	50.4189	121.107	27.8573	558.497
66.3353	29.8881	39.3573	50.3125	120.904	27.7498	557.883
66.5059	29.8297	39.1879	50.2108	120.704	27.6424	557.264
66.6765	29.772	39.0188	50.1254	120.502	27.5153	556.638
66.8471	29.7128	38.7937	50.5251	120.305	27.4087	556.005
67.0177	29.6556	38.627	50.4223	120.103	27.3024	555.241
67.1883	29.5963	38.4597	50.3185	119.893	27.1966	554.599
67.3589	29.539	38.3048	50.2009	119.738	27.0911	553.952
67.5295	29.4803	38.1395	50.081	119.549	26.9857	552.984
67.7001	29.422	37.9756	49.9768	119.342	26.8778	552.329
67.8707	29.3623	37.8109	49.8712	119.135	26.773	551.579
68.0413	29.3016	37.6468	49.7643	118.952	26.6682	550.914
68.2119	29.2403	37.5829	49.6763	118.741	26.5638	550.244
68.3825	29.18	37.4218	49.5709	118.533	26.457	549.568
68.5531	29.1206	37.2608	49.4618	118.323	26.3534	548.886
68.7237	29.0465	37.0901	49.3899	118.119	26.25	548.199
68.8943	28.9881	36.93	49.2809	117.909	26.1467	547.337
69.0649	28.9276	36.7699	49.1682	117.698	26.0439	546.563
69.2355	28.8693	36.61	49.039	117.484	25.9416	545.862
69.4061	28.8111	36.4482	44.0704	117.268	25.8392	545.029
69.5767	28.7511	36.2892	43.9818	117.057	25.737	544.32
69.7473	28.6885	36.0886	44.1775	116.863	25.6205	543.607
69.9179	28.6286	35.9326	44.1568	116.651	25.5191	542.888
70.0885	28.5699	35.7768	44.0503	116.439	25.418	542.164
70.2591	28.51	35.6212	43.9615	116.223	25.3173	541.297
70.4297	28.4498	35.4658	43.8566	116.062	25.2165	540.566
70.6003	28.3781	35.3018	43.7673	115.769	25.101	539.642
70.7709	28.3067	35.1401	43.6731	115.537	25.0001	538.887
70.9415	28.235	34.9775	43.5839	115.288	24.8852	538.007
71.1121	28.1679	34.772	43.4943	115.062	24.7704	537.103
71.2827	28.0972	34.611	43.4145	114.83	24.6544	536.446
71.4533	28.0275	34.4461	43.3389	114.599	24.5225	535.681
71.6239	27.9605	34.2848	43.3775	114.311	24.4095	534.913
71.7945	27.8927	34.1228	43.2856	114.083	24.2969	534.14
71.9651	27.8231	33.9583	43.188	113.858	24.1848	533.239
72.1357	27.7564	33.7961	43.0949	113.614	24.0732	532.304
72.3063	27.6865	33.6245	42.9997	113.389	23.9625	531.526
72.4769	27.6192	34.2471	42.9043	113.163	23.8519	530.743
72.6475	27.5553	34.083	43.3245	112.944	23.7419	529.957
72.8181	27.4909	33.9224	43.2239	112.937	23.6327	529.106
72.9887	27.4228	33.7617	43.1221	112.718	23.5242	528.312
73.1593	27.3605	33.6008	43.0147	112.499	23.4165	527.377
73.3299	27.2982	33.4412	42.8965	112.211	23.3091	526.419
73.5005	27.2213	32.3833	42.7901	111.992	23.2005	525.617
73.6711	27.1547	32.2268	42.6831	111.774	23.0952	524.924
73.8417	27.0934	32.0763	42.5745	111.561	22.9906	524.114
74.0123	27.0288	31.9265	54.4901	111.348	22.8739	523.3
74.1829	26.9633	31.774	54.3224	111.132	22.7712	522.481
74.3535	26.8979	31.6087	54.1757	110.919	22.6696	521.443
74.5241	26.8324	31.4624	54.0301	110.706	22.5689	520.62
74.6947	26.7688	31.3007	53.8822	110.527	22.4526	519.791
74.8653	26.7062	31.1576	53.7321	110.309	22.3544	518.958
75.0359	26.6428	31.0159	53.5821	110.094	22.2572	518.12
75.2065	26.577	30.8752	53.4293	109.879	22.1608	517.278
75.3771	26.5118	30.736	53.2534	109.665	22.0653	516.284
75.5477	26.4475	30.5979	53.099	109.448	21.9708	515.357
75.7183	26.3811	30.4578	52.9433	109.701	21.8772	514.633
75.8889	26.3151	30.3234	52.7848	109.486	21.7848	513.774
76.0595	26.2502	30.1746	52.6507	109.269	21.6931	512.773
76.2301	26.1815	30.0438	52.4724	109.05	21.6022	511.907
76.4007	26.1133	29.9147	52.3117	108.847	21.4986	510.931
76.5713	26.0439	29.7872	52.1521	108.63	21.4095	509.91
76.7419	25.9765	29.6454	51.9721	108.411	21.3211	508.905
76.9125	25.9074	29.5213	51.8108	108.19	21.2183	508.025
77.0831	25.839	29.3985	51.6443	107.968	21.1297	507.141
77.2537	25.7709	29.2619	51.4863	107.709	21.0438	506.252
77.4243	25.6993	29.1417	51.3226	107.438	20.9587	505.359
77.5948	25.6267	29.0226	51.1125	107.21	20.874	504.462
77.7654	25.5546	28.9044	50.8211	106.985	20.7898	503.56
77.936	25.487	28.7871	50.6431	106.759	20.7061	502.567
78.1066	25.4152	28.6707	50.4841	106.531	20.6228	501.659
78.2772	25.3405	28.5548	50.3069	106.305	20.5377	500.748
78.4478	25.2661	28.42	50.1469	106.15	20.4549	499.833
78.6184	25.1947	28.2978	49.9638	105.919	20.3725	498.915
78.789	25.122	28.1838	49.789	105.69	20.2901	497.993
78.9596	25.0463	28.0699	49.6319	105.459	20.2078	497.069
79.1302	24.9748	27.9561	49.4572	105.221	20.1256	496.003
79.3008	24.9014	27.8425	49.6341	104.988	20.0434	494.894
79.4714	24.8266	27.7287	49.459	104.751	19.961	493.968
79.642	24.7535	27.6145	49.283	104.512	19.8786	493.04
79.8126	24.6811	27.4999	48.6916	104.296	19.7812	491.98
79.9832	24.6072	27.3849	48.531	104.057	19.697	491.05
80.1538	24.5334	27.2694	48.3827	103.719	19.6139	490.117
80.3244	24.4595	27.1729	48.2173	103.482	19.5308	489.052
80.495	24.3852	27.0561	48.0529	103.301	19.4468	488.06
80.6656	24.3112	26.9392	47.9237	103.042	19.363	487.126
80.8362	24.2376	26.821	47.7397	102.804	19.2786	486.192
81.0068	24.1661	26.7027	47.5814	102.562	19.1939	485.257
81.1774	24.0953	26.5827	47.3943	102.322	19.1085	484.321
81.348	24.0217	26.4646	47.248	102.084	19.0226	483.384
81.5186	23.947	26.3427	47.085	101.846	18.9364	482.447
81.6892	23.8747	26.2201	46.9386	120.698	18.8495	481.382
81.8598	23.8044	26.0961	46.7798	120.44	18.7621	480.359
82.0304	23.7341	25.9721	46.6331	120.124	18.6746	479.425
82.201	23.6505	25.8465	46.4862	119.815	18.6086	478.415
82.3716	23.5799	25.7339	46.3253	119.501	18.52	477.341
82.5422	23.5054	25.6062	46.1627	119.126	18.4309	476.289
82.7128	23.4345	25.4781	46.0023	118.817	18.3418	475.358
82.8834	23.365	25.3491	45.8555	118.558	18.2521	474.426
83.054	23.2976	25.2377	45.7301	118.244	18.1623	473.495
83.2246	23.2276	25.1198	45.5678	117.958	18.0719	472.446
83.3952	23.1576	24.9892	45.4217	117.646	17.9832	471.396
83.5658	23.0884	24.8575	45.2804	117.333	17.8924	470.466
83.7364	23.0169	24.7257	45.1156	117.025	17.8018	469.536
83.907	22.9507	24.5928	44.9708	116.711	17.7113	468.477
84.0776	22.8817	24.4567	44.8215	116.458	17.6205	467.548
84.2482	22.8149	24.3232	44.6593	116.142	17.5298	466.618
84.4188	22.7466	24.1888	44.5117	115.854	17.4393	465.687
84.5894	22.6789	24.0679	44.319	115.483	17.3584	464.754
84.76	22.6118	23.9335	44.1755	115.176	17.2683	463.821
84.9306	22.5441	23.8167	44.0259	114.869	18.2799	462.885
85.1012	22.477	23.6833	43.878	114.614	18.1891	461.868
85.2718	22.4115	23.5615	44.1694	113.645	18.0984	460.93
85.4424	22.3449	23.4281	44.0421	113.34	18.0083	459.989
85.613	22.2752	23.2955	43.5586	113.03	17.9188	458.906
85.7836	22.2073	23.1628	43.4031	112.754	17.8299	457.963
85.9542	22.1396	23.031	43.2649	112.449	17.7421	457.018
86.1248	22.0738	22.8965	43.1502	112.2	17.6544	455.983
86.2954	22.2356	22.7652	42.9937	111.838	17.5678	455.034
86.466	22.212	22.6352	42.8565	111.493	17.484	453.954
86.6366	22.1443	22.5064	42.7154	111.187	17.3809	453.001
86.8072	22.0773	22.3777	42.5586	110.881	17.2981	451.937
86.9778	22.0113	22.2664	42.421	110.577	17.2172	450.875
87.1484	21.9439	22.14	42.3037	110.272	17.1362	449.916
87.319	22.3035	22.0147	42.145	110.018	17.0565	448.952
87.4896	22.235	21.8912	42.0048	109.712	16.9777	447.986
87.6602	22.1631	21.7653	41.8661	109.406	16.8998	447.017
87.8308	22.0842	21.6436	41.7054	109.102	16.8228	445.991
88.0014	22.0166	21.5239	41.5665	108.795	16.7473	445.016
88.172	21.9478	21.4055	41.4296	108.437	16.6555	443.98
88.3426	21.8789	21.2786	41.2882	108.13	16.5828	442.999
88.5132	21.8116	21.1639	41.1237	108.104	16.5113	442.015
88.6838	21.7518	21.0511	40.9651	107.852	16.4408	441.029
88.8544	21.6605	22.2581	40.5635	107.548	16.3711	440.04
89.025	21.5925	22.1473	40.4312	107.236	16.3025	439.049
89.1956	21.5261	22.0412	50.5404	106.927	16.2348	437.853
89.3662	21.4563	21.9362	50.3612	106.618	16.1682	436.861
89.5367	21.3868	21.8332	50.1873	106.303	16.0716	435.867
89.7073	21.3188	21.7153	49.0524	105.994	17.2269	434.871
89.8779	21.2502	21.6163	48.8328	105.683	17.1624	433.733
90.0485	21.1814	21.5184	48.6116	105.376	17.0985	432.736
90.2191	21.1127	21.4233	48.393	105.071	17.0352	431.739
90.3897	21.0416	24.27	48.1765	104.761	3.894	430.74
90.5603	21.2068	24.1665	47.9584	104.444	3.87606	429.741
90.7309	21.1676	24.0659	47.7414	104.133	3.85836	428.742
90.9015	21.0995	23.9664	47.5237	103.823	3.84091	427.743
91.0721	21.0404	23.8693	47.3068	103.512	3.82062	426.744
91.2427	20.9707	23.7731	47.0882	102.914	3.80367	425.745
91.4133	20.9	23.6781	46.8696	102.602	3.78686	424.66
91.5839	20.8315	23.5865	46.6515	102.29	3.7702	423.664
91.7545	20.9509	23.4982	46.4335	101.934	3.75378	422.436
91.9251	20.8789	23.4087	46.2167	101.68	3.73764	421.446
92.0957	20.8074	23.318	46.0024	101.369	3.72173	420.456
92.2663	20.7346	23.2321	45.7863	101.086	3.70606	419.468
92.4369	20.6633	23.1479	45.5731	100.772	3.69062	418.482
92.6075	20.5912	23.0671	45.3578	100.462	3.6726	417.497
92.7781	20.5196	22.9432	45.1431	100.131	3.65753	416.429
92.9487	20.45	22.8652	44.9293	99.8217	3.64254	415.448
93.1193	20.3803	22.7863	44.7177	91.338	3.62772	414.468
93.2899	20.3087	22.7084	44.5044	91.0963	3.61306	413.491
93.4605	20.2458	22.6313	44.2922	90.9389	3.59856	412.437
93.6311	20.1656	22.5554	44.0807	91.1161	3.58419	411.464
93.8017	20.0935	22.4803	43.7741	90.8765	3.56991	410.411
93.9723	20.0234	22.408	43.5651	90.6368	3.55573	409.443
94.1429	19.9535	22.3343	43.357	90.3965	3.53869	408.128
94.3135	19.8826	22.2612	43.1531	90.1505	3.52256	407.169
94.4841	19.8127	22.188	42.9424	89.9029	3.50866	406.21
94.6547	19.7346	22.1155	42.738	89.7184	3.49479	405.254
94.8253	19.6647	22.0433	42.5326	89.479	3.4809	404.298
94.9959	19.5934	21.9729	42.3295	89.2371	3.4671	403.344
95.1665	19.5227	21.9006	42.128	88.9948	3.45536	402.392
95.3371	19.4535	21.8283	41.9262	88.7527	3.44149	401.385
95.5077	19.3858	4.73211	41.7275	88.5093	3.42772	400.336
95.6783	19.3158	4.71264	41.5284	88.3477	3.41386	399.316
95.8489	19.2465	4.69665	41.329	88.1043	3.39999	398.291
96.0195	18.9758	4.67687	41.1264	87.8906	3.3861	397.346
96.1901	18.905	4.65608	40.9267	87.6405	3.34582	396.403
96.3607	18.8345	4.6364	40.7293	87.3935	3.33217	395.409
96.5313	18.7557	4.61636	40.5328	87.1493	3.31845	394.466
96.7019	18.6813	4.59632	40.3376	130.404	3.30464	393.398
96.8725	18.6131	4.57983	40.1423	129.99	3.29065	392.457
97.0431	18.5446	4.56015	39.9483	129.576	3.27688	391.516
97.2137	18.4733	4.54037	39.7534	115.376	3.26306	390.429
97.3843	18.407	4.52049	39.5604	115.035	3.24895	389.489
97.5549	18.3394	4.50078	39.3675	114.751	3.23877	388.548
97.7255	18.2671	4.48156	39.1771	114.466	3.22453	387.605
97.8961	18.1997	4.46631	38.9863	114.124	3.2105	386.662
98.0667	18.1328	4.44683	38.7961	113.781	3.19614	385.717
98.2373	18.0668	4.42737	38.6052	113.494	3.18178	384.771
98.4079	17.9987	4.40859	38.4163	113.151	3.16716	383.752
98.5785	17.937	4.38974	38.2271	112.865	3.15261	382.803
98.7491	17.8705	4.36633	37.9622	112.522	3.65627	381.852
98.9197	17.8056	4.352	37.7768	112.178	3.63944	380.898
99.0903	17.7598	3.72029	37.591	111.834	3.62296	379.851
99.2609	17.6934	3.70423	37.4067	111.49	3.60602	378.895
99.4315	19.4436	3.68796	37.2163	111.219	3.58972	377.937
99.6021	19.3749	3.67189	40.0543	110.928	3.57329	376.838
99.7727	19.3041	3.65506	39.8857	110.584	3.55668	375.754
99.9433	19.5194	3.6469	39.7128	110.241	3.54027	374.791
100.114	19.4486	3.63133	39.536	109.897	3.52364	373.754
100.284	19.3798	3.61562	39.3644	109.554	3.50678	372.788
100.455	19.3112	3.60109	39.1934	109.211	3.48988	371.819
100.626	19.2397	3.58596	39.026	108.925	3.47303	370.848
100.796	19.1707	3.57108	38.8565	108.582	3.45582	369.807
100.967	19.0628	3.55584	38.6875	108.293	3.43945	368.832
101.137	19.7858	3.54844	38.518	107.951	3.42255	377.646
101.308	19.7168	3.53426	38.3496	107.607	3.40593	376.656
101.479	19.6436	3.51987	38.1864	107.266	3.38933	375.664
101.649	19.5736	3.50551	38.0198	106.926	3.37359	374.67
101.82	19.5002		37.8521	106.585	3.35724	373.674
101.99	19.4312		16.5718	106.3		372.646
102.161	19.3612		16.5852	105.96		371.65
102.332	19.2879		16.6115	105.621		370.651
102.502	19.2182		16.6307	105.282		369.532
102.673	19.1485		16.6521	104.939		368.535
102.843	19.0744		16.6732	104.6		367.536
103.014	19.0147		16.6985	104.31		366.468
103.185	18.9462		16.7183	103.972		365.337
103.355	18.8611		16.7358	103.634		364.265
103.526	18.7924		16.7555	103.296		363.271
103.696	18.7237		16.7799	102.958		362.277
103.867	18.654		16.7932	102.742		364.157
104.038	18.58		16.8048	102.46		369.533
104.208	18.4893		16.8285	102.124		368.747
104.379	18.4178		16.8468	101.787		367.798
104.549	18.3487		16.8646	101.451		367.014
104.72	18.2743		16.8801	101.114		366.23
104.891	18.205		16.8938	100.778		365.327
105.061	18.1143		16.9112	100.439		364.495
105.232	18.0453		16.9283	100.102		363.71
105.402	17.9758		16.9498	99.7601		362.673
105.573	17.9106		16.9607	99.4225		361.759
105.744	17.8507		16.9713	99.0844		360.977
105.914	17.7721		16.9916	98.7458		360.193
106.085	17.7039		17.0072	98.4072		359.408
106.255	17.5574		17.0151	98.0679		358.462
106.426	17.4838		17.035	97.7821		357.676
106.597	17.4147		17.0473	97.4434		356.888
106.767	17.3465		17.0609	97.1043		356.097
106.938	17.2169		17.0794	96.7647		355.303
107.108	17.1487		17.0927	96.47		354.312
107.279	17.0676		17.0959	96.1297		353.514
107.45	16.9992		17.1091	95.7873		352.598
107.62	16.9316		17.1222	95.5079		351.675
107.791	16.8635		17.1395	95.167		350.872
107.961	16.797		17.1445	94.826		350.066
108.132	16.7353		17.1608	94.4376		349.255
108.303	16.6695		17.172	94.0959		348.288
108.473	16.593		17.1833	93.7537		347.472
108.644	16.5258		17.1937	93.3545		346.652
108.814	16.4564		17.2022	93.0661		345.826
108.985	16.3913		17.2071	92.7244		344.995
109.156	16.327		17.2226	92.3825		344.16
109.326	16.2698		17.2325	92.0398		343.319
109.497	16.1926		17.2301	91.6973		342.297
109.667	16.1289		17.2392	91.3545		341.337
109.838	16.0646		17.2532	91.0126		340.438
110.009	16.0007		17.2615	90.6693		339.467
110.179	15.9334		17.2751	90.3247		338.608
110.35	15.7817		17.2834	89.9788		337.743
110.52	15.72		17.2904	89.6779		336.73
110.691	19.6458		17.2962	89.3362		335.858
110.862	19.6255		17.3015	89.0515		335.058
111.032	19.556		17.309	88.7598		334.177
111.203	19.4748		17.3208	88.4204		333.291
111.373	19.3937		17.3277	88.0808		332.399
111.544	19.2991		17.3392	87.7429		331.503
111.715	19.2182		17.34	87.4798		330.5
111.885	19.1373		19.3239	87.1411		329.472
112.056	19.0561		19.3297	86.8004		328.567
112.226	18.9764		19.3284	86.466		327.658
112.397	18.8954		19.3411	86.1679		326.639
112.568	18.815		19.3486	85.8305		325.619
112.738	18.7342		19.3606	85.4943		324.572
112.909	18.6537		19.3724	85.1586		323.659
113.079	18.5613		19.3782	84.82		322.743
113.25	18.481		19.3891	84.2181		321.782
113.421	18.4006		19.3834	83.8786		320.762
113.591	18.3195		19.3938	83.594		319.843
113.762	18.238		19.3986	93.2678		318.923
113.932	18.1582		19.4083	92.8402		318.001
114.103	18.0775		19.4118	92.4855		317.077
114.274	17.9968		19.4137	92.1312		316.05
114.444	17.9279		19.4221	91.7719		315.002
114.615	17.8474		19.4214	91.4189		314.084
114.785	17.757		19.4168	91.0666		313.165
114.956	17.6767		19.4249	90.7145		312.142
115.127	17.5962		19.4218	90.3633		311.131
115.297	17.5272		19.4229	90.0121		310.216
115.468	17.4468		19.4294	89.6617		309.301
115.638	17.3661		19.4355	89.312		308.385
115.809	17.2857		19.4263	88.9626		307.345
115.98	17.2044		19.4251	88.6141		306.234
116.15	17.1131		19.4178	88.2657		305.327
116.321	17.1435		19.417	87.9485		304.419
116.491	17.0626		19.4216	87.6495		303.421
116.662	16.9814		19.4198	87.302		302.515
116.833	16.9008		19.415	86.9985		301.608
117.003	16.8318		19.4055	86.6526		300.601
117.174	16.7422		19.4022	86.3077		299.574
117.344	16.6614		19.3942	85.9621		298.576
117.515	16.5816		19.3905	85.6176		297.674
117.686	16.5021		19.3709	85.2066		296.682
117.856	16.4218		19.366	84.8627		295.662
118.027	16.3424		19.36	84.5193		294.758
118.197	16.2634		19.3545	84.1753		293.852
118.368	16.1826		19.3481	83.8314		292.943
118.539	15.9611		19.3418	114.563		291.992
118.709	27.8611		19.3262	114.097		290.965
118.88	27.7226		19.3191	113.63		289.866
119.05	27.5885		19.3044	113.165		288.867
119.221	27.4526		19.2969	112.699		287.953
119.391	27.3166		19.2876	112.231		287.035
119.562	27.1838		19.2703	111.638		286.113
119.733	27.0506		19.2609	111.172		285.185
119.903	26.8989		19.2447	110.703		284.254
120.074	26.766		19.2348	110.279		283.318
120.244	26.6167		19.2243	109.816		282.271
120.415	26.486		19.1995	109.35		281.243
120.586	26.3558		19.1886	108.883		280.216
120.756	26.2096		19.1775	108.419		279.269
120.927	26.1022		19.1591	107.834		278.224
121.097	25.9583		19.1466	107.372		277.268
121.268	25.8501		19.1269	106.941		276.267
121.439	25.7085		19.114	106.48		275.302
121.609	25.5836		19.0944	106.018		274.276
121.78	25.4436		19.08	105.437		273.196
121.95	25.3989		19.059	104.977		272.219
122.121	25.7171		23.0911	104.515		271.238
122.292	25.9309		23.0861	104.098		270.096
122.462	25.8108		23.0819	103.637		269.109
122.633	25.6913		23.0775	103.062		268.119
122.803	25.5716		23.066	102.605		267.018
122.974	25.4538		23.0459	102.187		266.02
123.145	25.679		23.0404	101.733		265.019
123.315	25.5614		23.0334	101.166		263.926
123.486	25.4441		23.0268	100.713		262.822
123.656	25.3278		22.9956	100.261		261.741
123.827	25.2118		22.9794	97.6567		260.735
123.998	25.0965		22.9636	97.1221		259.65
124.168	24.9814		22.9485	96.6988		258.606
124.339	24.8676		22.9378	96.2753		257.597
124.509	24.754		22.9278	95.8536		256.585
124.68	24.6409		22.9169	95.3255		255.572
124.851	25.7962		22.8987	94.9065		254.465
125.021	25.6976		22.8878	94.489		253.385
125.192	25.5994		22.8623	94.0708		252.375
125.362	25.5015		22.8497	93.55		251.208
125.533	25.4036		22.8366	93.1355		250.166
125.704	25.3064		22.8152	92.7208		249.162
125.874	25.2092		22.7787	92.3077		248.158
126.045	25.5936		22.7652	91.793		246.95
126.215	25.497		22.7502	91.3823		245.954
126.386	25.401		22.724	90.9732		244.888
126.557	25.3087		22.7329	90.519		243.898
126.727	25.213		22.6863	90.1126		242.908
126.898	25.1175		22.6692	89.707		241.766
127.068	25.0224		22.6525	89.3015		240.785
127.239	24.9277		22.6345	88.7996		239.628
127.41	24.8331		22.6104	88.3966		238.553
127.58	24.7387		22.5624	87.9938		237.582
127.751	24.6443		22.5382	87.4959		236.548
127.921	24.55		22.5195	91.7315		235.5
128.092	24.456		22.4778	91.3333		237.794
128.263	24.3621		22.458	90.9351		236.785
128.433	24.2684		22.4378	90.4442		235.811
128.604	24.1746		22.4045	90.0479		234.666
128.774	24.081		22.362	89.6518		233.532
128.945	23.9874		22.3352	89.2561		232.57
129.116	23.8937		22.3139	88.7693		231.608
129.286	23.8001		22.2708	88.3745		230.644
129.457	23.7594		22.2492	87.9804		229.59
129.627	23.6662		22.1932	87.5854		228.421
129.798	23.5749		22.1708	87.1014		227.387
129.969	23.4815		22.1421	86.7077		226.399
130.139	23.388		22.0965	86.3125		225.439
130.31	23.2944		22.0734	85.9185		236.708
130.48	23.2007		22.0414	85.5231		235.449
130.651	23.1068		22.0116	85.0413		234.424
130.822	23.0127		21.9859	84.6464		233.396
130.992	22.9186		21.9603	84.2516		232.332
131.163	22.8259		21.9085	83.8573		231.225
131.333	22.7312		21.8781	83.3812		230.188
131.504	22.6364		21.8327	82.9878		228.925
131.675	22.5414		21.8008	90.6326		227.802
131.845	22.4463		21.7544	89.959		226.719
132.016	22.4012		21.7289	89.4481		225.675
132.186	22.3062		21.6962	88.9368		224.627
132.357	22.2109		21.6438	88.4259		259.828
132.528	22.1156		21.6105	87.7576		258.587
132.698	22.0199		21.5805	87.246		257.486
132.869	21.924		21.5439	86.7364		256.381
133.039	21.828		21.5149	86.0704		255.217
133.21	21.7316		21.4657	85.5661		254.104
133.381	21.6355		21.4338	84.9067		252.988
133.551	21.539		21.3991	84.3942		251.869
133.722	21.4422		21.3423	83.8892		250.744
133.892	21.3452		21.3116	83.2405		249.616
134.063	21.2484		21.2823	82.7341		248.265
134.234	21.1992		21.2517	82.0867		246.999
134.404	21.1027		21.1864	81.5871		245.865
134.575	21.0062		21.1483	80.9396		244.728
134.745	20.908		21.1181	80.4408		243.508
134.916	20.8115		21.0881	79.8004		242.366
135.087	4.59589		21.0557	79.166		241.22
135.257	4.58242		20.9901	78.5351		240.072
135.428	4.56906		20.9533	78.0499		238.87
135.598	4.55561		20.9129	77.4296		237.718
135.769	4.54209		20.8785	76.8142		236.565
135.94	4.5286		20.8369	76.0696		235.284
136.11	4.51488		20.7755	75.4667		234.13
136.281	4.50114		20.7389	74.8773		232.921
136.451	4.4875		20.6948	74.1635		231.767
136.622	4.47368		20.6593	73.4557		230.464
136.793	4.45645		20.5928	72.7677		229.237
136.963	4.44246		20.5498			228.086
137.134	4.42845		20.5145			226.935
137.304	4.41432		20.4763			225.615
137.475	4.4		20.4047			224.47
137.646	4.38227		20.364			223.326
137.816	4.36794		16.6768			222.132
137.987	4.35403		16.621			220.993
138.157	4.33636		16.5657			219.855
138.328	4.32185		16.4899			218.648
138.499	4.30725		16.434			217.263
138.669	4.29269		16.3704			216.095
138.84	4.27792		16.3142			214.975
139.01	4.26309		16.2472			213.857
139.181	4.24814		16.1921			212.694
139.352	4.23311		16.1185			211.469
139.522	4.21765		16.063			210.364
139.693	4.20238		15.998			209.064
139.863	4.18718		15.9421			207.969
140.034	4.17172		15.8865			206.746
140.205	4.15631		15.8127			205.548
140.375	4.14071		15.7574			204.42
140.546	4.12515		15.6921			203.343
140.716	4.10946		15.6353			202.141
140.887	4.09372		15.562			201.07

## Sheet: Avg_period_subtype
Time	TNBC-BL1	TNBC-BL2	TNBC-MES	LumA	Epithelial	Osteosarcoma
0	26.5284	27.3623	27.1079	25.3462	26.3336	23.4568
0.16667	26.5219	27.3247	27.096	25.3294	26.3135	23.4568
0.22334	26.796	27.3073	27.0825	25.3254	26.3135	23.4568
0.50001	26.8018	27.3073	27.3737	25.322	26.3135	23.4568
0.66668	26.7993	27.2965	27.3468	25.2999	26.2934	23.4568
0.83335	26.8003	27.2791	27.3264	25.2999	26.2934	23.4568
1.00002	26.7963	27.2657	27.3153	25.2899	26.2531	23.4568
1.16669	26.6127	27.255	27.2957	25.2865	26.2531	23.4568
1.33729	26.6147	27.2308	27.2655	25.2865	26.2531	23.4568
1.50789	26.616	27.2241	27.2577	25.2748	26.2531	23.4568
1.67849	26.5984	27.2134	27.2361	25.2667	26.233	23.6379
1.84908	26.5463	27.2	27.2256	25.2667	26.233	23.658
2.01968	26.4847	27.1893	27.2095	25.2567	26.233	23.658
2.19028	26.4797	27.1785	27.1848	25.2493	26.2129	23.9095
2.36088	26.4797	27.1785	27.1798	25.2399	26.2129	24.0604
2.53148	26.4696	27.145	27.1574	25.2339	26.1928	24.0604
2.70208	26.4654	27.145	27.135	25.2339	26.1928	24.0604
2.87268	26.4679	27.145	27.1232	25.2238	26.1928	24.1609
3.04327	26.4334	27.1316	27.1091	25.2198	26.1928	24.1408
3.21387	26.4329	27.1249	27.0955	25.2164	26.1928	24.1408
3.38447	26.4083	27.1249	27.0769	25.2007	26.1928	24.1408
3.55507	26.4108	27.1249	27.0591	25.1966	26.1727	24.1408
3.72567	26.4078	27.1034	27.048	25.1933	26.1727	24.1408
3.89627	26.4002	27.0873	27.0561	25.1859	26.1727	24.1006
4.06687	26.4002	27.0806	27.0425	25.1859	26.1727	24.1006
4.23746	26.4028	27.0739	27.0425	25.1765	26.1727	24.1006
4.40806	26.4053	27.0739	27.0332	25.1705	26.1727	24.1006
4.57866	26.4083	27.0672	27.0322	25.1705	26.1727	24.1006
4.74926	26.3977	27.0672	26.9992	25.1598	26.1727	24.1006
4.91986	26.3977	27.0672	26.9962	25.1537	26.1727	24.0805
5.09046	26.3909	27.0632	26.9776	25.1457	26.1727	22.6823
5.26106	26.3909	27.0632	26.9716	25.1457	26.1727	22.6823
5.43165	26.3829	27.0632	26.9469	25.1423	26.1727	22.6823
5.60225	26.3829	27.0632	26.9469	25.1383	26.1727	22.6622
5.77285	26.3955	27.0632	26.9459	25.1309	26.1727	22.6622
5.94345	26.395	27.0565	26.9391	25.136	26.1727	22.6622
6.11405	26.395	27.0565	26.9198	25.1276	26.1727	22.6622
6.28465	26.395	27.0404	26.9024	25.1276	26.1525	22.6622
6.45525	26.3967	27.0256	26.8914	25.1215	26.1525	22.8131
6.62584	26.4017	27.0364	26.8783	25.1215	26.1525	22.803
6.79644	26.4043	27.0364	26.8627	25.1075	26.1525	22.803
6.96704	26.4043	27.0364	26.8516	25.1034	26.1525	22.8332
7.13764	26.4005	27.0095	26.8318	25.1034	26.1324	22.8332
7.30824	26.3975	27.0162	26.8111	25.6986	26.1123	22.803
7.47884	26.403	27.023	26.7953	25.6878	26.1123	22.7678
7.64944	26.408	27.023	26.7872	25.6838	26.1123	22.7678
7.82003	26.405	27.023	26.7792	25.6838	26.1123	22.7769
7.99063	26.41	27.0431	26.7636	25.6838	26.0922	22.7769
8.16123	26.4045	27.0431	26.74	25.6999	26.0922	22.7769
8.33183	26.4007	27.0431	26.737	25.6999	26.0922	22.7769
8.50243	26.3957	27.0364	26.7239	25.6999	26.0922	22.7527
8.67303	26.4038	27.0364	26.71	25.6999	26.0922	22.7527
8.84363	26.4012	27.0162	26.698	25.6966	26.0922	22.7527
9.01422	26.4025	27.0203	26.6794	25.7006	26.0922	22.7527
9.18482	26.405	27.027	26.6746	25.7126	26.0721	22.7527
9.35542	26.4095	27.0337	26.6665	25.7126	26.0721	22.7527
9.52602	26.4146	27.0364	26.6535	25.7194	26.052	22.7527
9.69662	26.4121	27.0364	26.6474	25.712	26.0318	22.7527
9.86722	26.4201	27.0297	26.6424	25.708	26.0318	22.7427
10.0378	26.4251	27.0364	26.6308	25.708	26.0318	22.7527
10.2084	26.4302	27.0364	26.7239	25.708	26.0318	22.7427
10.379	26.4302	27.0364	26.7007	25.7281	26.0318	22.7427
10.5496	26.4289	27.0297	26.697	25.724	26.0318	22.7427
10.7202	26.4302	27.0297	26.6844	25.7274	26.0318	22.7427
10.8908	26.4357	27.0297	26.6819	25.7308	26.0318	22.7427
11.0614	26.4382	27.0431	26.6706	25.7308	26.0318	22.7527
11.232	26.4407	27.0592	26.6655	25.7375	26.0318	22.7527
11.4026	26.4377	27.0525	26.6706	25.7375	26.0318	22.7527
11.5732	26.4453	27.0525	26.665	25.7609	26.0318	22.7427
11.7438	26.444	27.0592	26.6474	25.7676	26.0318	22.7427
11.9144	26.4495	27.0551	26.6474	25.7676	26.0318	22.7427
12.085	26.452	27.0484	26.6349	25.771	26.0318	22.7527
12.2556	26.452	27.0484	26.6311	25.771	26.0318	22.7527
12.4262	26.4596	27.0551	26.6235	25.7851	26.0318	22.7527
12.5968	26.4596	27.0793	26.6235	25.7951	26.0318	22.7628
12.7674	26.4651	27.0659	26.6155	25.7951	26.0318	22.7628
12.938	26.4727	27.0659	26.6105	25.8045	26.0318	22.7628
13.1086	26.4777	27.0659	26.5991	25.8079	26.0318	22.7628
13.2792	26.4802	27.0659	26.5991	25.8213	26.0318	22.7628
13.4498	26.4852	27.0659	26.5841	25.8213	26.0318	22.7628
13.6204	26.4958	27.0659	26.5841	25.8246	26.0318	22.7527
13.791	26.5028	27.0726	26.579	25.8313	26.0318	22.7527
13.9616	26.5028	27.0726	26.579	25.828	26.0318	22.7527
14.1322	26.5104	27.0726	26.5765	25.8199	26.0318	22.7527
14.3028	26.5104	27.0833	26.5639	25.83	26.0318	22.7628
14.4734	26.5204	27.082	26.5564	25.8501	26.0318	22.7628
14.644	26.5222	27.082	26.5458	25.8468	26.0318	22.7628
14.8146	26.5222	27.082	26.5345	25.8535	26.0318	22.7527
14.9852	26.5272	27.082	26.524	25.8535	26.0318	22.7527
15.1558	26.5348	27.0779	26.5139	25.8528	26.0318	22.7527
15.3264	26.5423	27.082	26.5114	25.8528	26.0318	22.7527
15.497	26.5453	27.0887	26.5064	25.8528	26.052	22.7527
15.6676	26.5516	27.0954	26.5038	25.8528	26.052	22.7527
15.8382	26.5592	27.0954	26.4983	25.8729	26.052	22.7527
16.0088	26.5642	27.0753	26.5976	25.8796	26.052	22.7427
16.1794	26.5624	27.0779	26.5964	25.8823	26.0721	22.7427
16.35	26.5705	27.0887	26.5901	25.8783	26.0721	22.7427
16.5206	26.568	27.0927	26.5863	25.8883	26.0721	22.7427
16.6912	26.573	27.0927	26.5763	25.8883	26.0922	22.7427
16.8618	26.5755	27.0927	26.5632	25.895	26.1123	22.7527
17.0324	26.5861	27.1021	26.5569	25.895	26.1324	22.7527
17.203	26.5886	27.4803	26.5569	25.9078	26.1324	22.7527
17.3736	26.5911	27.4803	26.5556	25.9212	26.1324	22.7527
17.5442	26.5911	27.4803	26.5531	25.9286	26.1324	22.7527
17.7148	26.6004	27.4803	26.5561	25.9286	26.1324	22.7427
17.8853	26.6054	27.4853	26.5436	25.9286	26.1324	22.7427
18.0559	26.608	27.4853	26.536	25.9286	26.1324	22.7427
18.2265	26.6193	27.4853	26.536	25.9212	26.1324	22.7527
18.3971	26.6193	27.5004	26.5385	25.9346	26.1324	22.7527
18.5677	26.6298	27.5004	26.5285	25.9413	26.1324	22.7628
18.7383	26.6293	27.5054	26.5209	25.9547	26.1324	22.7728
18.9089	26.6344	27.5027	26.5172	25.9648	26.1324	22.7728
19.0795	26.6369	27.5027	26.5172	25.9648	26.1324	22.7728
19.2501	26.6399	27.5027	26.4996	25.9574	26.1525	22.7728
19.4207	26.6399	27.5078	26.4996	25.9708	26.1525	22.7728
19.5913	26.6499	27.5118	26.4996	25.9742	26.1525	22.7829
19.7619	26.6575	27.5219	26.5076	25.9842	26.1525	22.7829
19.9325	26.6686	27.5219	26.5051	25.9842	26.1525	22.7829
20.1031	26.6723	27.5336	26.4971	25.9943	26.1727	22.7829
20.2737	26.6723	27.5386	26.4996	25.9903	26.1928	22.7829
20.4443	26.6736	27.5346	26.4971	25.9936	26.1928	22.7829
20.6149	26.6854	27.5346	26.4945	26.0003	26.1928	22.7829
20.7855	26.6879	27.5346	26.4908	26.0104	26.1928	22.793
20.9561	26.6829	27.5447	26.4908	26.0271	26.1928	22.793
21.1267	26.6884	27.5537	26.487	26.0305	26.1928	22.803
21.2973	26.699	27.5537	26.4832	26.0258	26.1928	22.803
21.4679	26.704	27.5537	26.4883	26.0399	26.1928	22.803
21.6385	26.709	27.5537	26.4832	26.0466	26.1928	22.803
21.8091	26.709	27.5386	26.4782	26.0426	26.1928	22.803
21.9797	26.7171	27.5386	26.4837	26.0493	26.1928	22.803
22.1503	26.7246	27.5453	26.4812	26.0567	26.1928	22.803
22.3209	26.7297	27.5554	26.4762	26.0701	26.1928	22.8131
22.4915	26.7347	27.5604	26.4749	26.0768	26.1928	22.8131
22.6621	26.7402	27.5654	26.4649	26.0768	26.1928	22.8231
22.8327	26.7478	27.5829	26.4661	26.0935	26.1928	22.8231
23.0033	26.7503	27.5856	26.4699	26.1002	26.2129	22.8231
23.1739	26.7608	27.5923	26.4661	26.1036	26.233	22.8231
23.3445	26.7634	27.6003	26.4699	26.1204	26.233	22.8231
23.5151	26.7684	27.6064	26.4729	26.121	26.2531	22.8131
23.6857	26.7709	27.6315	26.4805	26.1237	26.2531	22.8231
23.8563	26.7764	27.6315	26.4865	26.1237	26.2732	22.8231
24.0269	26.7852	27.6315	26.484	26.1438	26.2732	22.8231
24.1975	26.7815	27.6164	26.4689	26.1505	26.2732	22.8231
24.3681	26.7895	27.6164	26.4689	26.1505	26.2934	22.8332
24.5387	26.7895	27.6214	26.4664	26.1707	26.2934	22.8332
24.7093	26.7991	27.6214	26.4664	26.1707	26.2934	22.8332
24.8799	26.8016	27.6315	26.4694	26.1774	26.2934	22.8332
25.0505	26.8096	27.6315	26.4795	26.1807	26.2934	22.8433
25.2211	26.8096	27.6315	26.4837	26.1847	26.2934	22.8634
25.3917	26.8177	27.6365	26.589	26.1914	26.2934	22.8634
25.5623	26.8207	27.6406	26.5831	26.1948	26.2934	22.8634
25.7329	26.8237	27.6406	26.578	26.2049	26.2934	22.8634
25.9035	26.8287	27.654	26.5759	26.2116	26.2934	22.8734
26.0741	26.8338	27.6691	26.5838	26.2149	26.2934	22.8734
26.2447	26.8456	27.658	26.5775	26.2317	26.2934	22.8734
26.4153	26.8506	27.662	26.5804	26.2384	26.2934	22.8734
26.5859	26.8561	27.662	26.592	26.2417	26.2934	22.8734
26.7565	26.8612	27.662	26.5849	26.2484	26.2934	22.8734
26.9271	26.8637	27.6754	26.5785	26.2525	26.2934	22.8734
27.0977	26.8649	27.6754	26.5866	26.2592	26.2934	22.8734
27.2683	26.87	27.6905	26.5894	26.2592	26.2934	22.8634
27.4389	26.876	27.6905	26.5953	26.2592	26.2934	22.8634
27.6095	26.881	27.7106	26.5962	26.2692	26.2934	22.8734
27.7801	26.8936	27.7106	26.5915	26.2759	26.2934	22.8835
27.9507	26.8936	27.7106	26.5894	26.2853	26.3135	22.8835
28.1213	26.9012	27.7207	26.5806	26.2954	26.3135	22.8835
28.2919	26.9037	27.7324	26.5784	26.2914	26.3135	22.8835
28.4625	26.9142	27.7375	26.5919	26.3021	26.3336	22.8835
28.6331	26.9278	27.7375	26.5927	26.3014	26.3537	22.8835
28.8037	26.9379	27.7425	26.6008	26.3081	26.3537	22.8936
28.9743	26.9416	27.7425	26.6036	26.3048	26.3537	22.8936
29.1449	26.953	27.7465	26.6036	26.3148	26.3537	22.8936
29.3155	26.9605	27.7465	26.6087	26.3316	26.3537	22.8936
29.4861	26.9623	27.7515	26.6087	26.3316	26.3738	22.8936
29.6567	26.9766	27.779	26.6103	26.3316	26.3738	22.8936
29.8272	26.9821	27.783	26.606	26.3584	26.3738	22.9137
29.9978	26.9821	27.783	26.6139	26.3584	26.3738	22.9237
30.1684	26.9846	27.7948	26.5991	26.3618	26.3738	22.9237
30.339	26.9872	27.7988	26.6102	26.3618	26.394	22.9237
30.5096	26.9902	27.8038	26.6132	26.3685	26.394	22.9237
30.6802	26.9927	27.8089	26.6082	26.3725	26.394	22.9237
30.8508	27.0083	27.8139	26.6134	26.3758	26.394	22.9237
31.0214	27.0158	27.8139	26.6162	26.3725	26.4141	22.9237
31.192	27.0209	27.8139	26.6162	26.3785	26.4141	22.9338
31.3626	27.0339	27.8189	26.615	26.3785	26.4141	22.9539
31.5332	27.039	27.7988	26.8555	26.3926	26.4342	22.9539
31.7038	27.0415	27.7988	26.8535	26.3926	26.4342	22.9539
31.8744	27.0415	27.8172	26.8463	26.3993	26.4543	22.9539
32.045	27.0445	27.8263	26.8463	26.406	26.4543	22.964
32.2156	27.052	27.8313	26.8463	26.4094	26.4543	22.964
32.3862	27.0656	27.8421	26.8412	26.4121	26.4543	22.964
32.5568	27.0706	27.8471	26.843	26.4181	26.4543	22.964
32.7274	27.0757	27.8511	26.8417	26.4181	26.4744	22.964
32.898	27.2914	27.8561	26.8302	26.4375	26.4744	22.964
33.0686	27.2914	27.8729	26.8265	26.4409	26.4744	22.9539
33.2392	27.3	28.061	26.8302	26.4409	26.4744	22.9539
33.4098	27.3	28.0677	26.8202	26.4476	26.4744	22.9539
33.5804	27.305	28.0677	26.8232	26.451	26.4744	22.9539
33.751	27.3126	28.0677	26.8181	26.4577	26.4744	22.964
33.9216	27.3214	28.0677	26.8081	26.461	26.4744	22.964
34.0922	27.3281	28.0717	26.8169	26.4744	26.4744	22.964
34.2628	27.3392	28.0717	26.8219	26.4845	26.4744	22.964
34.4334	27.343	28.0838	26.8185	26.4845	26.4744	22.974
34.604	27.3455	28.0838	26.8215	26.4845	26.4744	22.974
34.7746	27.348	28.0838	26.8215	26.4878	26.4945	22.974
34.9452	27.3535	28.0878	26.8145	26.4919	26.5147	22.974
35.1158	27.3598	28.0878	26.8224	26.5019	26.5147	22.9841
35.2864	27.3623	28.0959	26.8186	26.5194	26.5147	22.9941
35.457	27.3742	28.0918	26.8216	26.5194	26.5147	22.9941
35.6276	27.3792	28.1093	26.8195	26.5227	26.5147	22.9941
35.7982	27.3847	28.1133	26.8146	26.5294	26.5147	23.0042
35.9688	27.3898	28.124	26.8196	26.5294	26.5147	23.0243
36.1394	27.3973	28.124	26.8356	26.5395	26.5348	23.0243
36.31	27.3998	28.1307	26.8364	26.5428	26.5348	23.0243
36.4806	27.4109	28.1415	26.8404	26.5462	26.5549	23.0243
36.6512	27.4189	28.1415	26.8471	26.5495	26.5549	23.0243
36.8218	27.4152	28.1495	26.848	26.5663	26.5549	23.0243
36.9924	27.4202	28.1495	26.848	26.5763	26.5549	23.0344
37.163	27.4227	28.1562	26.8569	26.5797	26.5549	23.0444
37.3336	27.4307	28.1562	26.8531	26.5898	26.5549	23.0545
37.5042	27.4408	28.1562	26.8443	26.5891	26.5549	23.0545
37.6748	27.4451	28.1602	26.8473	26.5884	26.5549	23.0545
37.8454	27.4582	28.171	26.8613	26.5884	26.5549	23.0545
38.016	27.4569	28.171	26.8584	26.5877	26.5549	23.0645
38.1866	27.4637	28.171	26.8571	26.5911	26.575	23.0545
38.3572	27.4725	28.183	26.8621	26.5945	26.575	23.0545
38.5278	27.4737	28.1911	26.86	26.6012	26.575	23.0545
38.6984	27.4818	28.2045	26.8571	26.6012	26.575	23.0545
38.869	27.4893	28.2085	26.8589	26.6012	26.5951	23.0545
39.0396	27.4949	28.2126	26.8689	26.6045	26.6152	23.0545
39.2102	27.4949	28.2126	26.8619	26.6045	26.6152	23.0545
39.3808	27.4974	28.2126	26.875	26.6038	26.6152	23.0545
39.5514	27.5054	28.2166	26.8762	26.6112	26.6152	23.0545
39.722	27.5165	28.2193	26.8843	26.6146	26.6152	23.0545
39.8926	27.524	28.226	26.8843	26.6179	26.6152	23.0545
40.0632	27.5233	28.226	26.8771	26.632	26.6152	23.0645
40.2338	27.5283	28.2461	26.8801	26.6421	26.6152	23.0746
40.4044	27.5346	28.2541	26.8801	26.6454	26.6152	23.0746
40.575	27.5396	28.2541	26.8767	26.6421	26.6354	23.0746
40.7456	27.5477	28.2582	26.8878	26.6521	26.6354	23.0947
40.9162	27.562	28.2649	26.9008	26.6521	26.6354	23.1048
41.0868	27.565	28.2796	26.9047	26.6555	26.6354	23.1048
41.2574	27.5675	28.2836	26.8997	26.6555	26.6354	23.0947
41.428	27.5701	28.2903	26.9097	26.6588	26.6354	23.0947
41.5986	27.5713	28.2944	26.9165	26.6588	26.6555	23.0947
41.7692	27.5801	28.2742	26.9056	26.6622	26.6555	23.1048
41.9397	27.5882	28.2783	26.9056	26.6655	26.6555	23.0947
42.1103	27.5919	28.2823	26.9072	26.6649	26.6555	23.0947
42.2809	27.5975	28.2863	26.9043	26.6682	26.6555	23.0947
42.4515	27.5975	28.2863	26.9093	26.6749	26.6555	23.1048
42.6221	27.608	28.293	26.9043	26.6716	26.6555	23.1048
42.7927	27.6043	28.3078	26.9023	26.6816	26.6555	23.1048
42.9633	27.6105	28.3105	26.9083	26.6816	26.6555	23.1148
43.1339	27.6186	28.3185	26.9033	26.6843	26.6555	23.1148
43.3045	27.6224	28.3292	26.8889	26.691	26.6555	23.1148
43.4751	27.6279	28.3091	26.8977	26.7017	26.6555	23.135
43.6457	27.6329	28.3292	26.8855	26.6984	26.6555	23.135
43.8163	27.6342	28.3185	26.8906	26.7051	26.6756	23.135
43.9869	27.6405	28.3185	26.8868	26.7051	26.6756	23.135
44.1575	27.6417	28.3266	26.8906	26.7051	26.6756	23.145
44.3281	27.6498	28.3266	26.9097	26.7085	26.6756	23.1551
44.4987	27.654	28.34	26.9117	26.7118	26.7158	23.1651
44.6693	27.6596	28.34	26.9045	26.7158	26.7158	23.1651
44.8399	27.6626	28.3507	26.8961	26.7125	26.7158	23.1752
45.0105	27.6676	28.3654	26.9011	26.7192	26.7158	23.1752
45.1811	27.6651	28.3654	26.9011	26.7299	26.7158	23.1752
45.3517	27.6706	28.3654	26.9011	26.7366	26.7158	23.1853
45.5223	27.6837	28.3695	26.9041	26.7366	26.7158	23.1752
45.6929	27.6862	28.3695	26.9041	26.746	26.7158	23.1752
45.8635	27.6938	28.3735	26.8969	26.746	26.7158	23.1752
46.0341	27.6938	28.3775	26.908	26.746	26.7158	23.1752
46.2047	27.6963	28.3842	26.9083	26.7453	26.7158	23.1752
46.3753	27.7018	28.3949	26.9046	26.752	26.7158	23.1752
46.5459	27.7069	28.3949	26.9026	26.752	26.7158	23.1853
46.7165	27.7111	28.399	26.9097	26.7453	26.7158	23.1853
46.8871	27.7149	28.407	26.9047	26.7554	26.7158	23.1853
47.0577	27.7237	28.4271	26.9026	26.7554	26.7158	23.1853
47.2283	27.7325	28.4365	26.9005	26.7581	26.7359	23.1853
47.3989	27.7368	28.4365	26.9156	26.7581	26.7359	23.1853
47.5695	27.7486	28.4365	26.9174	26.7688	26.7359	23.1953
47.7401	27.7448	28.4365	26.9162	26.7688	26.7359	23.2054
47.9107	27.7478	28.4473	26.9132	26.7688	26.7359	23.2154
48.0813	27.7541	28.4473	26.925	26.7856	26.7359	23.2255
48.2519	27.7566	28.4473	26.9179	26.7856	26.7359	23.2154
48.4225	27.7677	28.4473	26.9279	26.7815	26.7359	23.2154
48.5931	27.7727	28.4848	26.9289	26.7916	26.7359	23.2154
48.7637	27.7778	28.4929	26.9239	26.7883	26.7561	23.2154
48.9343	27.7828	28.4969	26.9297	26.795	26.7561	23.2154
49.1049	27.7946	28.4969	26.9239	26.7983	26.7561	23.2054
49.2755	27.7984	28.5036	26.9512	26.795	26.7561	23.2255
49.4461	27.7976	28.5103	26.9582	26.8017	26.7963	23.2255
49.6167	27.8001	28.5103	26.9532	26.8084	26.7963	23.2355
49.7873	27.8052	28.521	26.9613	26.8043	26.7963	23.2355
49.9579	27.8077	28.521	26.965	26.8043	26.7963	23.2355
50.1285	27.8165	28.525	26.9625	26.8077	26.7963	23.2456
50.2991	27.8183	28.525	26.9786	26.8144	26.7963	23.2456
50.4697	27.8268	28.5452	26.9824	26.8178	26.7963	23.2456
50.6403	27.8268	28.5317	26.9824	26.8178	26.7963	23.2557
50.8109	27.8268	28.5586	26.9824	26.8184	26.7963	23.2557
50.9815	27.8293	28.568	26.9809	26.8318	26.7963	23.2557
51.1521	27.8431	28.5787	26.9879	26.8278	26.7963	23.2557
51.3227	27.8394	28.5827	26.9849	26.8312	26.8164	23.2657
51.4933	27.8457	28.5867	26.9874	26.8278	26.8164	23.2657
51.6639	27.8537	28.5908	26.9929	26.8278	26.8164	23.2657
51.8345	27.8587	28.5948	26.9997	26.8245	26.8164	23.2858
52.0051	27.8605	28.5948	27.0136	26.8245	26.8164	23.2959
52.1757	27.866	28.6082	27.0085	26.8312	26.8164	23.2959
52.3463	27.8723	28.6082	27.0005	26.8379	26.8164	23.2959
52.5169	27.8748	28.639	27.0055	26.8419	26.8164	23.2959
52.6875	27.8799	28.639	27.0002	26.8419	26.8164	23.2959
52.8581	27.8899	28.6457	27.0083	26.9351	26.8164	23.2959
53.0287	27.8917	28.6417	27.0108	26.9344	26.8164	23.2959
53.1993	27.8942	28.6444	27.0108	26.9385	26.8164	23.306
53.3699	27.903	28.6511	27.0028	26.9378	26.8164	23.306
53.5405	27.9123	28.6551	26.96	26.9452	26.8164	23.316
53.7111	27.9198	28.686	26.9668	26.9532	26.8164	23.316
53.8816	27.9249	28.686	26.9618	26.9566	26.8365	23.316
54.0522	27.9249	28.6927	26.9605	26.9566	26.8365	23.316
54.2228	27.9249	28.6967	26.9623	26.9566	26.8365	23.3261
54.3934	27.9236	28.7034	26.9678	26.9566	26.8365	23.3261
54.564	27.9266	28.7101	26.9763	26.9706	26.8365	23.3261
54.7346	27.9254	28.7182	26.9789	26.97	26.8365	23.316
54.9052	27.9304	28.7222	26.9869	26.97	26.8365	23.316
55.0758	27.9359	28.7289	26.997	26.966	26.8365	23.3261
55.2464	27.941	28.7289	26.9927	26.9566	26.8365	23.3261
55.417	27.9548	28.7276	26.9952	26.9633	26.8365	23.3261
55.5876	27.9623	28.7544	27.1247	26.9633	26.8365	23.3261
55.7582	27.9724	28.7504	27.1297	26.9633	26.8365	23.306
55.9288	27.9749	28.7638	27.1272	26.9592	26.8365	23.316
56.0994	27.9749	28.7678	27.1272	26.9546	26.8365	23.316
56.27	27.9772	28.7678	27.1428	26.9586	26.8365	23.3261
56.4406	27.9903	28.7745	27.132	26.9398	26.8365	23.3462
56.6112	27.9958	28.7745	27.1426	26.9371	26.8365	23.3562
56.7818	28.0071	28.7879	27.1544	26.9371	26.8365	23.3562
56.9524	28.0071	28.7879	27.1594	26.9371	26.8365	23.3663
57.123	28.0109	28.7839	27.167	26.9452	26.8566	23.3663
57.2936	28.0159	28.8147	27.1981	26.9572	26.8566	23.3663
57.4642	28.0235	28.8147	27.1951	26.9639	26.8566	23.3764
57.6348	28.0229	28.8147	27.2014	26.9639	26.8768	23.3764
57.8054	28.0255	28.8214	27.2082	26.972	26.8768	23.3764
57.976	28.0267	28.8281	27.217	26.9693	26.8768	23.3764
58.1466	28.0378	28.8281	27.2271	26.9693	26.8768	23.3764
58.3172	28.0428	28.8308	27.2301	26.9592	26.8768	23.3864
58.4878	28.0428	28.8348	27.2276	26.9592	26.8969	23.3864
58.6584	28.0453	28.863	27.2419	26.9592	26.8969	23.3864
58.829	28.0478	28.8697	27.2537	26.9673	26.8969	23.3864
58.9996	28.0478	28.8791	27.2663	26.9713	26.8969	23.3864
59.1702	28.0559	28.8831	27.2751	26.9713	26.8969	23.3864
59.3408	28.0571	28.8831	27.2849	26.9713	26.8969	23.3864
59.5114	28.0571	28.8831	27.2831	26.9646	26.917	23.4065
59.682	28.0677	28.91	27.2874	26.9686	26.917	23.4065
59.8526	28.0677	28.9167	27.3043	26.9686	26.917	23.4166
60.0232	28.0707	28.9126	27.3123	26.9807	26.917	23.4166
60.1938	28.0758	28.9502	27.3279	26.9908	26.917	23.4166
60.3644	28.0783	28.9609	27.3367	26.9908	26.917	23.4166
60.535	28.0858	28.9636	27.3405	26.9908	26.917	23.4166
60.7056	28.0913	28.9636	27.3543	26.9988	26.917	23.4166
60.8762	28.0976	28.9797	27.3623	27.0069	26.9371	23.4267
61.0468	28.0989	28.9797	27.3779	27.0149	26.9371	23.4367
61.2174	28.1095	29.197	27.3691	27.0008	26.9371	23.4367
61.388	28.1107	29.2305	27.3779	27.0008	26.9371	23.4468
61.5586	28.122	29.2305	27.388	27.0048	26.9371	23.4468
61.7292	28.1281	29.2573	27.3923	26.9324	26.9371	23.4468
61.8998	28.1281	29.264	27.3953	26.9324	26.9371	23.4468
62.0704	28.1356	29.5255	27.4021	26.9297	26.9371	23.4468
62.241	28.1406	29.539	27.4071	26.923	26.9371	23.4568
62.4116	28.1507	29.5457	27.4209	26.9271	26.9371	23.4669
62.5822	28.1507	29.5658	27.4297	26.9351	26.9371	23.4669
62.7528	28.1469	29.5926	27.4416	26.9351	26.9572	23.4669
62.9234	28.1494	29.6167	27.4378	26.9351	26.9572	23.4568
63.094	28.1595	29.6234	27.4378	26.9391	26.9572	23.4568
63.2646	28.1595	29.6369	27.4398	26.9472	26.9572	23.4568
63.4352	28.167	29.657	27.4546	26.9472	26.9572	23.4468
63.6058	28.1751	29.6771	27.4509	26.9371	26.9572	23.4568
63.7764	28.1869	29.6771	27.4509	26.9304	26.9572	23.4568
63.947	28.1894	29.6905	27.4521	26.9304	26.9572	23.4568
64.1176	28.195	29.6838	27.4622	26.9425	26.9572	23.4568
64.2882	28.2	29.6838	27.4798	26.9894	26.9572	23.4568
64.4588	28.205	28.7604	27.4949	26.9894	26.9774	23.477
64.6294	28.2063	28.7604	27.4031	26.9975	26.9774	23.477
64.8	28.2138	28.7805	27.4111	27.0055	26.9774	23.487
64.9706	28.2188	28.7805	27.4136	27.0136	26.9774	23.5071
65.1412	28.2319	28.7745	27.426	27.0136	26.9774	23.5071
65.3118	28.2513	28.7812	27.4373	27.0075	26.9774	23.5071
65.4824	28.2525	28.7812	27.4926	27.0196	26.9975	23.5071
65.653	28.2618	28.7711	27.5039	27.0156	26.9975	23.5071
65.8235	28.2601	28.7711	27.5057	27.0236	26.9975	23.5071
65.9941	28.2626	28.7711	27.5137	27.0276	26.9975	23.5071
66.1647	28.2651	28.7778	27.5276	27.0357	26.9975	23.5071
66.3353	28.2732	28.7678	27.5338	27.0357	26.9975	23.5071
66.5059	28.2857	28.7685	27.1139	27.0297	26.9975	23.5071
66.6765	28.2887	28.7752	27.1101	27.0136	26.9975	23.5172
66.8471	28.2963	28.7946	27.1101	27.0297	26.9975	23.5272
67.0177	28.2975	28.7946	27.1064	27.0256	26.9975	23.5272
67.1883	28.3013	28.8074	27.1026	27.0297	26.9975	23.5272
67.3589	28.3089	28.8241	27.1001	27.0297	26.9975	23.5373
67.5295	28.3126	28.8241	27.095	27.0196	26.9774	23.5373
67.7001	28.3177	28.8241	27.1046	27.0317	26.9774	23.5474
67.8707	28.3134	28.8241	27.1114	27.0156	26.9774	23.5474
68.0413	28.3302	28.8181	27.1076	27.0196	26.9774	23.5474
68.2119	28.3353	28.8181	27.1038	27.0136	26.9975	23.5474
68.3825	28.3378	28.8147	27.1021	27.0216	26.9975	23.5474
68.5531	28.3428	28.8281	27.1051	27.0156	26.9975	23.5474
68.7237	28.3529	28.8221	27.1126	27.0196	26.9975	23.5574
68.8943	28.3473	28.8221	27.1164	27.0236	26.9975	23.5474
69.0649	28.3649	28.8288	27.1126	27.0116	26.9975	23.5574
69.2355	28.3675	28.948	27.1172	27.0065	26.9975	23.5574
69.4061	28.367	28.9547	27.1252	27.0065	26.9774	23.5574
69.5767	28.3745	28.9514	27.1177	26.9955	26.9774	23.5574
69.7473	28.3795	28.9514	27.2215	26.9904	26.9774	23.5574
69.9179	28.3851	28.9514	27.2258	26.9854	26.9774	23.5574
70.0885	28.3939	28.9539	27.3737	26.9854	26.9774	23.5675
70.2591	28.4077	28.9606	27.3867	26.9985	26.9774	23.5675
70.4297	28.4152	28.9673	27.3797	26.9784	26.9774	23.5675
70.6003	28.4203	28.974	27.3797	26.9733	26.9774	23.5775
70.7709	28.4203	28.9908	27.3998	26.9784	26.9774	23.5876
70.9415	28.4291	28.9975	27.3998	26.9934	26.9774	23.5977
71.1121	28.4366	29.005	27.3998	26.9894	26.9774	23.5977
71.2827	28.5045	29.0151	27.4099	26.9995	26.9774	23.6077
71.4533	28.5156	29.0151	27.4255	26.9945	26.9774	23.6077
71.6239	28.5286	29.0285	27.4197	27.0045	26.9774	23.6178
71.7945	28.5435	29.036	27.4247	26.9934	26.9975	23.6278
71.9651	28.5523	29.0461	27.436	27.0069	26.9975	23.6178
72.1357	28.5603	29.0528	27.4587	27.0069	26.9975	23.6178
72.3063	28.5659	29.0695	27.4637	27.0035	26.9975	23.6178
72.4769	28.5852	29.0763	27.4687	27.0075	26.9975	23.6178
72.6475	28.5983	29.093	27.4788	27.0142	26.9975	23.6178
72.8181	28.6144	29.093	27.4737	27.031	26.9975	23.6278
72.9887	28.6139	29.0863	27.4813	27.031	26.9975	23.6278
73.1593	28.6219	29.0863	27.4888	27.0169	26.9975	23.6278
73.3299	28.6282	29.0863	27.17	27.0276	26.9975	23.6278
73.5005	28.6333	29.1031	27.18	27.0303	26.9975	23.6379
73.6711	28.6388	29.1198	27.18	27.0162	26.9975	23.6479
73.8417	28.6413	29.1282	27.1851	27.031	26.9975	23.6479
74.0123	28.6476	29.1458	27.6276	27.0377	26.9975	23.6479
74.1829	28.6569	29.1525	28.1105	27.0377	26.9975	23.658
74.3535	28.6644	29.1659	28.113	27.0444	26.9975	23.658
74.5241	28.675	29.1794	28.1306	27.0444	26.9975	23.658
74.6947	28.6805	29.1794	28.1537	27.0551	27.0377	23.6681
74.8653	28.6861	29.1861	28.1638	27.0551	27.0377	23.6681
75.0359	28.6923	29.2003	28.1713	27.0451	27.0377	23.6681
75.2065	28.6974	29.207	28.199	27.0491	27.0377	23.6681
75.3771	28.6999	29.207	28.2065	27.0458	27.0377	23.6781
75.5477	28.713	29.2146	28.2241	27.0525	27.0377	23.6781
75.7183	28.7281	29.2213	28.2342	27.0525	27.0377	23.6781
75.8889	28.7268	29.228	28.2342	27.0424	27.0377	23.6882
76.0595	28.7293	29.2255	28.2593	27.0464	27.0377	23.6882
76.2301	28.7404	29.2255	28.2593	27.7465	27.0377	23.6882
76.4007	28.7429	29.2389	28.3001	27.7599	27.0578	23.6882
76.5713	28.7454	29.2523	28.5742	27.827	27.0578	23.6882
76.7419	28.7555	29.259	28.5817	27.8179	27.0377	23.6882
76.9125	28.7474	29.2556	28.6119	27.8179	27.0377	23.6882
77.0831	28.7436	29.5415	28.6245	27.8246	27.0377	23.6882
77.2537	28.7542	29.5482	28.637	27.8246	27.0377	23.6882
77.4243	28.7592	29.5457	28.637	27.8354	27.0377	23.6882
77.5948	28.7738	29.5457	28.632	27.8253	27.0578	23.6882
77.7654	28.7879	29.5524	28.5993	27.832	27.0578	23.6982
77.936	28.7872	29.5524	28.5993	27.9017	27.0578	23.6982
78.1066	28.806	29.9949	28.5943	27.9017	27.0578	23.7083
78.2772	28.8161	29.9949	28.5993	27.9219	27.0578	23.7284
78.4478	28.8254	29.9799	28.627	27.9219	27.0578	23.7284
78.6184	28.8266	29.9698	28.6245	27.9219	27.0578	23.7284
78.789	28.8379	29.9614	28.6471	27.9319	27.0578	23.7284
78.9596	28.8397	29.9614	28.6496	27.9319	27.0578	23.7284
79.1302	28.8385	29.9463	28.6546	27.9168	27.0578	23.7385
79.3008	28.8447	29.9539	28.6622	27.9269	27.0578	23.7385
79.4714	28.8478	29.9388	28.6697	27.9369	27.0578	23.7385
79.642	28.8508	29.9237	28.6747	27.9329	27.0578	23.7385
79.8126	28.8533	29.9136	28.6798	27.9128	27.0578	23.7385
79.9832	28.855	29.8935	28.7024	27.9128	27.0578	23.7385
80.1538	28.8538	29.886	28.7074	27.9229	27.0578	23.7385
80.3244	28.8626	29.8617	28.7024	27.9178	27.0779	23.7385
80.495	28.8681	29.8667	28.72	27.9329	27.0779	23.7485
80.6656	28.8706	29.8466	28.72	27.9329	27.0779	23.7586
80.8362	28.8744	29.8516	28.7276	27.9229	27.0779	23.7586
81.0068	28.8719	29.8483	28.7401	27.938	27.0779	23.7586
81.1774	28.8867	29.8332	28.7628	27.944	27.0779	23.7687
81.348	28.8867	29.813	28.7628	27.9339	27.0779	23.7787
81.5186	28.8892	29.798	28.7703	27.9138	27.0578	23.7888
81.6892	28.8973	29.7963	28.7778	27.9038	27.0377	23.7888
81.8598	28.9061	29.7812	28.7678	27.9058	27.0377	23.7988
82.0304	28.9086	29.7762	28.5314	27.9108	27.0377	23.7988
82.201	28.9149	29.7887	28.5591	27.9209	27.0377	23.7988
82.3716	28.9179	29.7737	28.5792	27.9209	27.0377	23.7988
82.5422	28.9272	29.7737	28.5892	27.9108	27.0176	23.8089
82.7128	28.9335	29.7586	28.5968	27.9068	27.0176	23.8189
82.8834	28.9335	29.772	28.6018	27.8867	26.9975	23.8189
83.054	28.9335	29.772	28.6169	27.8917	26.9975	23.8189
83.2246	28.939	29.7493	28.2422	27.8917	26.9975	23.8189
83.3952	28.9441	29.7393	28.2724	27.8927	26.9975	23.8189
83.5658	28.9491	29.7418	28.2774	27.8987	26.9975	23.8189
83.7364	28.9592	29.72	28.2825	27.8786	26.9975	23.8189
83.907	28.9667	29.72	28.2875	27.8836	26.9975	23.8189
84.0776	28.9685	29.725	28.1844	27.8675	26.9975	23.8189
84.2482	28.9765	29.7049	28.1894	27.8675	27.0176	23.829
84.4188	28.979	29.72	28.207	27.8776	26.9975	23.829
84.5894	28.9815	29.72	28.212	27.8776	26.9975	23.829
84.76	28.9903	29.7133	28.2221	27.8726	26.9975	23.829
84.9306	28.9903	29.6982	28.2372	27.8726	26.9975	23.8391
85.1012	29.0054	29.6982	28.2322	27.8625	26.9975	23.8391
85.2718	29.0122	29.7016	28.2221	27.8434	26.9975	23.8391
85.4424	29.016	29.6814	28.2372	27.8484	26.9975	23.8491
85.613	29.0147	29.6865	28.2649	27.8535	26.9975	23.8491
85.7836	29.0198	29.6932	28.2699	27.8535	26.9975	23.8592
85.9542	29.0228	29.6848	28.2699	27.8434	26.9975	23.8692
86.1248	29.0303	29.6848	28.2749	27.4655	26.9975	23.8692
86.2954	29.0371	29.6898	28.285	27.4722	26.9975	23.8793
86.466	29.0396	29.6898	28.3001	27.4622	26.9774	23.8793
86.6366	29.0421	29.6747	28.3001	27.4521	26.9774	23.8894
86.8072	29.0472	29.6848	28.3202	27.4481	26.9774	23.8894
86.9778	29.0484	29.6798	28.3328	27.4481	26.9572	23.8894
87.1484	29.061	29.6781	28.3378	27.4447	26.9572	23.8994
87.319	29.067	29.6781	28.3378	27.4447	26.9572	23.8994
87.4896	29.067	29.668	28.3478	27.4447	26.9572	23.9095
87.6602	29.067	29.6597	28.3529	27.4447	26.9572	23.9195
87.8308	29.0721	29.6546	28.3755	27.4515	26.9572	23.9296
88.0014	29.0776	29.6546	28.4006	27.4313	26.9371	23.9296
88.172	29.0869	29.6094	28.4107	27.4213	26.9371	23.9296
88.3426	29.0869	29.5993	28.4308	27.4112	26.9572	23.9296
88.5132	29.0919	29.606	28.4585	27.4112	26.9572	23.9296
88.6838	29.0949	29.606	28.4635	27.4112	26.9572	23.9296
88.8544	29.1025	29.606	28.4836	27.4072	26.9572	23.9296
89.025	29.1151	29.5909	28.4987	27.4099	26.9572	23.9296
89.1956	29.1231	29.5909	28.5012	27.4139	26.9572	23.9296
89.3662	29.1332	29.5909	28.5188	27.4139	26.9572	23.9296
89.5367	29.1332	29.5909	28.5239	27.3877	26.9572	23.9396
89.7073	29.1362	29.601	28.5415	27.3918	26.9572	23.9497
89.8779	29.1362	29.5809	28.5867	27.3918	26.9572	23.9497
90.0485	29.1442	29.5809	28.5918	27.3918	26.9572	23.9497
90.2191	29.1473	29.5708	28.5918	27.4025	26.9572	23.9497
90.3897	29.1473	29.549	28.6169	27.4025	26.9572	23.9497
90.5603	29.1535	29.5557	28.627	27.3924	26.9572	23.9497
90.7309	29.1566	29.5557	28.6446	27.375	26.9572	23.9497
90.9015	29.1603	29.5607	28.6194	27.381	26.9371	23.9497
91.0721	29.1709	29.5406	28.632	27.381	26.9371	23.9598
91.2427	29.1747	29.5406	28.6521	27.381	26.9371	23.9598
91.4133	29.1772	29.5406	28.6597	27.381	26.9371	23.9598
91.5839	29.3177	29.5406	28.6722	27.381	26.9371	23.9799
91.7545	29.3253	29.5155	28.6722	27.367	26.9371	23.9799
91.9251	29.3283	29.5105	28.6848	27.3468	26.9371	23.9799
92.0957	29.3283	29.5255	28.7024	27.3535	26.9371	24
92.2663	29.3527	29.5255	28.72	27.3395	26.9371	24
92.4369	29.3489	29.4954	28.72	27.3395	26.9371	24.0101
92.6075	29.3489	29.5004	28.7452	27.3395	26.9371	24.0101
92.7781	29.355	29.5054	28.5968	27.3193	26.9371	24.0101
92.9487	29.3638	29.5054	28.5968	27.6412	26.9371	24.0101
93.1193	29.3663	29.4752	28.6194	27.6412	26.917	24.0201
93.2899	29.3756	29.4752	28.6245	27.6654	26.917	24.0302
93.4605	29.3831	29.4702	28.6597	27.6452	26.917	24.0402
93.6311	29.3957	29.4702	28.6672	27.652	26.917	24.0402
93.8017	29.4017	29.4702	28.7024	27.652	26.917	24.0402
93.9723	29.4042	29.4736	28.6949	27.652	26.917	24.0402
94.1429	29.4118	29.4736	28.715	27.6318	26.9371	24.0503
94.3135	29.4224	29.4635	28.7301	27.6117	26.9371	24.0704
94.4841	29.4161	29.4585	28.3981	27.6117	26.9371	24.0805
94.6547	29.4161	29.4585	28.3981	27.5876	26.9371	24.0805
94.8253	29.4161	29.4434	28.409	27.5916	26.917	24.0805
94.9959	29.4359	29.4434	28.4157	27.5836	26.917	24.0905
95.1665	29.4397	29.4434	28.4442	27.5634	26.917	24.1006
95.3371	29.4447	29.4434	28.4442	27.5701	26.917	24.1106
95.5077	29.4523	29.4283	28.4375	27.5701	26.917	24.1106
95.6783	29.4548	29.4283	28.4476	27.544	26.917	24.1106
95.8489	29.4523	29.4132	28.4702	27.54	26.917	24.1106
96.0195	29.4641	29.4182	28.4769	27.5299	26.917	24.1207
96.1901	29.4747	29.4182	28.4836	27.5138	26.917	24.1308
96.3607	29.4752	29.425	28.4836	27.5205	26.8969	24.1408
96.5313	29.4752	29.4048	28.5054	27.5044	26.8969	24.1408
96.7019	29.4777	29.4048	28.5197	27.5084	26.8969	24.1509
96.8725	29.4777	29.3897	28.5197	27.5125	26.8768	24.1509
97.0431	29.4877	29.3897	28.5197	27.4863	26.8768	24.1509
97.2137	29.4983	29.3897	28.549	27.4903	26.8768	24.1509
97.3843	29.4933	29.3897	28.549	27.4662	26.8768	24.1509
97.5549	29.8327	29.3747	28.5557	27.4769	26.8768	24.1509
97.7255	29.8453	29.3747	28.5658	27.481	26.8768	24.1509
97.8961	29.8503	29.3747	28.5951	27.4615	26.8768	24.1509
98.0667	29.8629	29.3847	28.6052	27.4575	26.8768	24.1509
98.2373	29.8629	29.3696	28.6194	27.4481	26.8566	24.171
98.4079	29.7503	29.3696	28.6261	27.4521	26.8566	24.171
98.5785	29.7583	29.3495	28.6479	26.4533	26.8566	24.171
98.7491	29.7583	29.3495	28.6555	26.4392	26.8566	24.171
98.9197	29.7633	29.3562	28.6555	26.4392	26.8566	24.171
99.0903	29.7659	29.3562	28.6697	26.4211	26.8365	24.1811
99.2609	29.7659	29.3562	28.6923	26.4271	26.8365	24.1811
99.4315	29.7759	29.3612	28.6991	26.4131	26.8365	24.2012
99.6021	29.7759	29.3462	28.6915	26.4131	26.8164	24.2012
99.7727	29.7759	29.3311	28.6991	26.4114	26.8164	24.2012
99.9433	29.7814	29.3311	28.72	26.3722	26.7963	24.2012
100.114	29.7845	29.3311	28.7276	26.3722	26.7963	24.2012
100.284	29.792	29.3311	28.7418	26.3581	26.7963	24.2012
100.455	29.7996	29.3311	28.7711	26.3581	26.7963	24.2012
100.626	29.8076	29.3462	28.7711	26.344	26.7963	24.2012
100.796	29.8189	29.3361	28.7711	26.3567	26.7963	24.2112
100.967	29.8239	29.3361	28.777	26.3567	26.7963	24.2213
101.137	29.8345	29.3361	28.7921	26.3427	26.7963	24.2313
101.308	29.8358	29.3428	28.7921	26.3427	26.7963	24.2414
101.479	30.1727	29.3277	28.922	26.3202	26.7963	24.2515
101.649	30.1788	29.3327	28.9589	26.3051	26.7762	24.2615
101.82	30.1793	29.3177	28.9555	26.295	26.7762	24.2615
101.99	30.1898	29.3177	28.9656	26.295	26.7762	24.2716
102.161	29.9308	29.3177	28.9488	26.3078	26.7762	24.2816
102.332	29.9384	29.3177	28.9555	26.2857	26.7561	24.2816
102.502	29.9353	29.3076	28.9656	26.2917	26.7561	24.2816
102.673	29.956	29.3076	28.9555	26.2857	26.7561	24.2816
102.843	29.959	29.3126	28.9891	26.2716	26.7359	24.2816
103.014	29.959	29.2925	28.9857	26.2565	26.7359	24.2816
103.185	29.9766	29.2925	29.0058	26.2491	26.7359	24.2816
103.355	29.9821	29.2925	28.9958	26.2451	26.7359	24.3018
103.526	29.9846	29.2925	29.0159	26.2511	26.7359	24.3018
103.696	29.9934	29.3076	29.0226	26.2159	26.7359	24.3319
103.867	30.009	29.2975	29.0561	26.222	26.7359	24.342
104.038	30.0133	29.2975	29.0695	26.222	26.7359	24.342
104.208	30.0133	29.3093	29.0897	26.2079	26.7158	24.342
104.379	30.1207	29.3042	29.0964	26.1928	26.7158	24.3521
104.549	30.1156	29.3042	29.1064	26.1988	26.7359	24.3521
104.72	30.1262	29.3042	29.1366	26.1988	26.7359	24.3521
104.891	30.1287	29.2992	29.1567	26.1787	26.7359	24.3521
105.061	30.1292	29.2992	29.1903	26.1787	26.7359	24.3521
105.232	30.1418	29.2992	29.2171	26.1914	26.7359	24.3621
105.402	30.1418	29.2992	29.2439	26.1753	26.7359	24.3621
105.573	30.1468	29.2942	29.2573	26.1753	26.7359	24.3722
105.744	30.1549	29.2841	29.2774	26.1452	26.7359	24.3822
105.914	30.1725	29.269	29.2942	26.1512	26.7359	24.4023
106.085	30.185	29.269	29.321	26.1378	26.7359	24.4023
106.255	30.1906	29.269	29.368	26.1438	26.7359	24.4124
106.426	30.185	29.269	29.4149	26.1438	26.7359	24.4225
106.597	30.2102	29.269	29.435	26.1539	26.7359	24.4225
106.767	30.2132	29.2506	29.4618	26.1505	26.7359	24.4225
106.938	30.2112	29.2506	29.4887	26.1505	26.7359	24.4225
107.108	30.2087	29.2506	29.5356	26.1415	26.7359	24.4225
107.279	30.2288	29.2506	29.5557	26.1455	26.7359	24.4325
107.45	30.2369	29.2506	29.5859	26.2521	26.7359	24.4426
107.62	30.2419	29.2255	29.6027	26.232	26.7359	24.4426
107.791	30.2469	29.2104	29.6395	26.234	26.7359	24.4526
107.961	30.2721	29.2053	29.6731	26.2189	26.7359	24.4526
108.132	30.2746	29.2053	29.6932	26.2129	26.7359	24.4526
108.303	30.0742	29.212	29.7133	26.2038	26.7359	24.4627
108.473	30.088	29.197	29.72	26.1837	26.7158	24.4728
108.644	30.1006	29.197	29.7368	26.1837	26.7158	24.4929
108.814	30.1006	29.1919	29.7636	26.1898	26.7158	24.5029
108.985	30.1006	29.1919	29.7904	26.1837	26.6957	24.5029
109.156	30.1056	29.1919	29.7904	26.1837	26.6957	24.5029
109.326	30.1257	29.1919	28.8717	26.1898	26.6957	24.5029
109.497	30.1257	29.1919	28.8851	26.1747	26.6756	24.523
109.667	30.176	29.2037	28.9002	26.1747	26.6756	24.523
109.838	30.1986	29.1886	28.9002	26.1767	26.6756	24.5331
110.009	30.2087	29.1886	28.9002	26.1767	26.6756	24.5432
110.179	30.2112	29.1735	28.922	26.1767	26.6756	24.5432
110.35	30.2426	29.1685	28.9354	26.1767	26.6756	24.5432
110.52	30.2426	29.1685	28.9455	26.1717	26.6756	24.5532
110.691	30.2401	29.1685	28.9455	26.1304	26.6756	24.5532
110.862	30.2577	29.145	28.9304	26.1304	26.6756	24.5532
111.032	30.2678	29.145	28.9438	26.1304	26.6756	24.5532
111.203	30.2049	29.145	28.9505	26.1324	26.6756	24.5532
111.373	30.1974	29.145	28.9505	26.1324	26.6756	24.5733
111.544	30.2049	29.145	28.9505	26.1324	26.6756	24.5834
111.715	30.2099	29.1349	28.9572	26.1324	26.6756	24.5834
111.885	30.225	29.1316	28.979	26.1173	26.6756	24.5935
112.056	30.2275	29.1316	28.9941	26.1274	26.6555	24.6136
112.226	30.2376	29.1316	28.9941	26.1274	26.6555	24.6136
112.397	30.2602	29.1316	29.0159	26.1214	26.6555	24.6136
112.568	30.2678	29.1165	29.0008	26.1214	26.6555	24.6136
112.738	30.2728	29.1232	29.0142	26.1274	26.6354	24.6236
112.909	30.2879	29.1081	29.0293	26.0972	26.6354	24.6236
113.079	30.2904	29.1031	29.0058	26.0972	26.6152	24.6337
113.25	30.3055	29.098	29.0125	26.0771	26.6152	24.6438
113.421	30.3055	29.083	29.0494	26.0831	26.6152	24.6438
113.591	30.3206	29.0796	29.0712	26.0771	26.6152	24.6538
113.762	30.3143	29.0796	29.0561	26.0811	26.5951	24.6538
113.932	30.3143	29.0796	29.0863	26.0852	26.5951	24.6639
114.103	30.3244	29.0846	29.093	26.0761	26.5951	24.6739
114.274	30.3244	29.0813	29.1064	26.0962	26.5951	24.6739
114.444	30.3319	29.0813	29.1366	26.0962	26.5549	24.6739
114.615	30.3319	29.0813	29.1668	26.066	26.5549	24.6739
114.785	30.3344	29.0813	29.1735	26.0721	26.5549	24.684
114.956	30.3344	29.0729	29.2171	26.0721	26.5549	24.684
115.127	30.3394	29.5859	28.5901	26.061	26.5549	24.694
115.297	30.3545	29.5859	28.5901	26.061	26.5549	24.694
115.468	30.352	29.5708	28.5599	26.052	26.5549	24.7041
115.638	30.3545	29.5775	28.5666	26.052	26.5549	24.7242
115.809	30.34	29.5775	28.58	26.052	26.5549	24.7343
115.98	30.3576	29.5775	28.58	26.0419	26.5348	24.7544
116.15	30.3676	29.6194	28.5499	26.0268	26.5348	24.7645
116.321	30.3646	29.3478	28.5566	26.0268	26.5348	24.6578
116.491	30.3457	29.2305	28.5666	26.0268	26.5147	24.6578
116.662	30.3407	29.2305	28.58	26.0328	26.5147	24.6699
116.833	30.3558	29.2305	28.58	26.0328	26.5147	24.6699
117.003	30.3583	29.2355	28.5934	26.0328	26.5147	24.682
117.174	30.3608	29.2355	28.6001	26.0238	26.5147	24.682
117.344	30.3696	29.2355	28.6102	25.9976	26.5147	24.682
117.515	30.3872	29.2355	28.6169	26.0178	26.5348	24.694
117.686	30.4048	29.2355	28.6236	26.0278	26.5348	24.694
117.856	30.4828	29.2355	28.6001	26.0127	26.5348	24.7162
118.027	30.4928	29.2355	28.6102	26.0127	26.5348	24.7262
118.197	30.4954	29.2707	28.6102	26.0037	26.5348	24.7383
118.368	30.4954	29.2707	28.6236	25.9976	26.5348	24.7383
118.539	30.4878	28.8583	28.6236	26.0017	26.5348	24.7624
118.709	30.4639	28.8583	28.5968	25.9836	26.5348	24.7725
118.88	30.4526	28.8583	28.6069	25.9836	26.5348	24.7846
119.05	30.4526	28.8633	28.6069	25.9876	26.5348	24.7846
119.221	30.2716	28.8734	28.5834	25.9785	26.5348	24.7846
119.391	30.259	28.8734	28.5901	26.1173	26.5348	24.7846
119.562	30.352	28.8734	28.5767	26.1173	26.5348	24.7846
119.733	30.3671	28.8734	28.6571	26.1133	26.5348	24.8067
119.903	30.3671	28.8784	28.6672	26.1209	26.5348	24.8188
120.074	30.3696	28.8784	28.6773	26.0721	26.5348	24.8188
120.244	30.3696	28.8784	28.6571	26.0721	26.5348	24.8308
120.415	30.3948	28.8935	28.6773	26.0595	26.5348	24.8429
120.586	30.3973	28.8935	28.7175	26.0595	26.5348	24.8429
120.756	30.4048	28.8935	29.2003	26.0595	26.5348	24.8429
120.927	30.3897	28.8935	29.2104	26.0595	26.5348	24.855
121.097	30.4048	28.8935	29.2204	26.0444	26.5348	24.855
121.268	30.4048	28.8935	29.2204	26.052	26.5348	24.855
121.439	30.4124	28.8935	29.2305	26.057	26.5348	24.8671
121.609	30.4275	28.9086	29.2305	26.0771	26.233	24.8671
121.78	30.4426	28.9187	29.2405	26.0302	26.233	24.8791
121.95	30.4388	28.9187	29.2405	26.0151	26.2129	24.9013
122.121	30.4413	28.9187	29.2003	26.0151	26.2129	24.9334
122.292	30.4375	28.9187	29.2104	26.0151	26.2129	24.9334
122.462	30.4526	28.9287	29.2104	26.0151	26.2129	24.9334
122.633	30.4702	28.9287	29.2204	25.9883	26.2129	24.9334
122.803	30.4878	28.9287	29.2808	25.9883	26.2129	24.9455
122.974	30.4727	28.9287	29.2305	25.9807	26.2129	24.9455
123.145	30.515	28.9287	29.2305	26.1844	26.2129	24.9455
123.315	30.5361	28.9338	29.2305	26.1844	26.2129	24.9455
123.486	30.5859	28.9539	29.321	26.1844	26.2129	24.9676
123.656	30.601	28.9639	29.2707	26.1693	26.2129	25.0039
123.827	30.6123	28.9639	29.2707	26.1542	26.2129	25.0039
123.998	30.5368	28.9639	29.2707	26.1643	26.2129	25.0039
124.168	31.8558	28.979	29.2707	25.3998	26.2129	25.0039
124.339	31.8709	28.979	29.2707	25.4199	26.2129	25.0139
124.509	31.9011	28.9589	29.2808	25.4199	26.2129	25.0039
124.68	32.4115	28.9539	29.2908	25.4266	26.2732	25.0139
124.851	32.4316	28.9539	29.2908	25.4116	26.2732	25.026
125.021	32.4467	28.9539	29.2908	25.4116	26.2732	25.0381
125.192	32.4618	28.9539	29.2908	25.4116	26.2732	25.0501
125.362	32.5171	28.9539	29.2908	25.4116	26.2732	25.0622
125.533	32.5507	28.9589	29.3009	25.4116	26.2531	25.0622
125.704	32.5733	28.9589	29.3009	25.4116	26.2531	24.9958
125.874	32.5901	28.9539	29.311	25.3764	26.394	24.9958
126.045	32.414	28.9539	29.3311	25.3914	26.394	25.0109
126.215	32.414	28.9539	29.3311	25.4049	26.394	25.026
126.386	32.4392	28.9539	29.3411	25.4049	26.394	25.0763
126.557	32.4643	28.9539	29.3512	25.4049	26.394	25.0863
126.727	32.4945	28.9589	29.3512	25.4049	26.394	25.0863
126.898	32.4945	28.9539	29.2908	25.3898	26.394	25.0863
127.068	32.5448	28.9639	29.2908	25.3898	26.394	25.1014
127.239	32.5197	28.969	29.2908	25.3965	26.394	25.1366
127.41	32.5498	28.969	29.2908	25.3965	26.394	25.2372
127.58	32.6605	28.969	29.2908	25.3965	26.394	25.2372
127.751	32.6907	28.974	29.3009	25.3965	26.394	25.2372
127.921	32.6907	28.974	29.3009	25.4015	26.394	25.4484
128.092	32.7359	28.974	29.311	25.5524	26.394	25.4484
128.263	32.7359	28.974	29.321	25.5524	26.394	25.4484
128.433	32.7661	28.974	29.321	25.5524	26.394	25.4484
128.604	32.8114	28.979	29.321	25.5524	26.394	25.5088
128.774	32.3512	28.969	29.321	25.5524	26.394	25.5088
128.945	32.4115	28.9086	29.3311	25.5524	25.9313	25.5088
129.116	32.4115	28.9086	29.3311	25.5373	25.9916	25.5088
129.286	32.4417	28.9086	29.3311	25.544	25.9916	25.5289
129.457	32.4719	28.9086	29.3311	25.544	26.4744	25.539
129.627	32.4719	28.9136	29.3411	25.5239	26.4744	25.539
129.798	29.9296	28.9136	29.3512	25.5239	26.4744	25.539
129.969	29.9597	28.9136	29.3512	25.544	26.4744	25.539
130.139	29.9597	28.9388	29.2908	25.544	26.4744	25.5993
130.31	29.9446	29.1098	29.2908	25.5289	26.4744	25.6094
130.48	29.9748	29.1198	29.2908	25.5289	26.4744	25.6094
130.651	30.0201	29.1098	29.2908	25.5289	26.4744	25.6194
130.822	30.0804	29.1098	29.3311	25.5289	26.4744	25.6295
130.992	30.0804	29.1098	29.3311	25.5289	26.5951	25.6396
131.163	30.0804	29.1098	29.321	25.5591	26.5951	25.6999
131.333	30.0804	29.1098	29.3311	25.5591	26.5951	25.6999
131.504	30.1408	29.1299	29.3311	25.5658	26.5951	25.6999
131.675	30.1408	29.1299	29.2808	25.4585	26.5951	25.6999
131.845	30.1408	29.1701	29.2808	25.4585	26.5951	25.6999
132.016	30.1408	29.1701	29.2808	25.2473	26.5951	25.71
132.186	30.2766	29.1802	29.2908	25.2473	26.5951	25.7703
132.357	30.2766	29.1802	29.2908	25.2473	26.5951	25.7703
132.528	30.2766	29.1802	29.3009	25.2272	26.5951	25.7804
132.698	30.2766	29.1903	29.3009	25.2674	26.5951	25.7904
132.869	30.3369	29.2305	29.3009	25.2674	26.5951	25.8005
133.039	30.3369	29.2305	29.2707	25.2674	26.5951	25.8608
133.21	30.3369	29.2305	29.2707	25.2674	26.5951	25.8608
133.381	30.3168	29.2305	29.2808	25.2674	26.5951	25.8608
133.551	30.3168	29.2405	29.2808	25.2674	26.5951	25.8709
133.722	30.3772	29.4015	29.2908	25.2674	26.5951	25.8709
133.892	30.3772	29.4015	29.2908	25.2674	26.5951	25.881
134.063	30.3772	29.4015	29.2908	25.2875	26.5951	25.9413
134.234	30.3772	29.4015	29.311	25.2875	26.5951	25.9413
134.404	30.3772	29.4518	29.3311	25.2875	26.5951	25.9413
134.575	30.3973	29.0243	29.3311	25.3177	26.5951	25.9413
134.745	30.3973	29.0243	29.3311	25.3177	26.5951	25.9413
134.916	30.005	29.0846	29.3311	25.3177	26.5951	25.9413
135.087	30.0654	29.0846	29.3311	25.2976	26.5951	26.0017
135.257	30.0654	29.0846	30.3822	24.5432	26.5951	26.0117
135.428	30.0654	29.0997	30.3973	24.5432	26.5951	26.0218
135.598	25.0863	29.1601	30.3369	24.5432	26.5951	26.0318
135.769	25.0863	29.1752	30.3369	24.5432	26.5951	26.0419
135.94	25.0863	29.1752	30.3369	24.5432	26.5951	26.0419
136.11	25.0863	29.2355	30.352	24.5432	26.5951	26.0419
136.281	25.0863	29.2506	31.544	24.5432	26.5951	26.1123
136.451	25.0863	29.2506	31.544	25.2372	26.7158	26.1123
136.622	25.0863	29.311	31.544	25.2372	26.7158	26.1123
136.793	25.0863	29.311	31.544	25.2372	26.7158	26.1123
136.963	25.0863	29.3411	31.5741	25.2372	26.7158	26.1224
137.134	25.0863	29.4015	31.6043	25.2372	26.7158	26.1324
137.304	25.0863	29.4166	31.6043	25.2372	26.7158	26.1324
137.475	25.0863	29.4166	31.6043	25.1769	26.7158	26.1425
137.646	25.0863	29.5071	31.6345	25.1769	26.7158	26.2028
137.816	25.1467	29.5071	31.6345	25.1769	26.7158	26.2129
137.987	25.1467	29.5071	31.6948	25.1769	26.7158	26.2129
138.157	25.1467	29.5071	31.725	23.8793	26.7158	26.233
138.328	25.1467	29.5976	31.725	23.9396	26.7158	26.233
138.499	25.1467	29.5976	31.7552	23.9396	26.7158	26.233
138.669	25.1467	29.6127	31.7552	23.9396	26.7158	26.2431
138.84	25.1467	29.6127	31.7552	23.9396	26.7158	26.2431
139.01	25.1467	29.6731	31.7854	23.9396	26.7158	26.2531
139.181	25.1467	29.6731	31.7854	23.9396	26.7158	26.2572
139.352	25.1467	29.7032	31.8156	23.9396	26.7158	26.3537
139.522	25.1467	29.7183	31.8156	23.9396	26.7158	26.3537
139.693	25.207	29.7787	31.8156	23.9396	26.7158	26.3537
139.863	24.3018	29.7938	31.8457	23.9396	26.7158	26.3688
140.034		32.5096	31.8457	23.9396	26.7158	26.3839
140.205		32.5398	31.8759	23.9396	26.7158	26.5147
140.375		32.5699	31.8759	23.9396	26.7158	26.6152
140.546		32.5699	31.9664	23.9396	26.7158	26.6152
140.716		32.5699	31.9664	23.9396	26.7158	26.6152
140.887		32.6001	34.3805			26.6354

## Sheet: Bmal1_amplitude_cellline
Time	Cell line
	HCC1143	HCC1937	HCC38	MDAMB468	HCC1806	HCC70	SUM149PT	BT549	CAL51	MDAMB231	MDAMB436	HCC1428	MCF7	T47D	MCF10A	U2OS-WT
	TNBC-BL1				TNBC-BL2			TNBC-MES				BC-LumA			Epithelial	Osteosarcoma
0	6.85072	10.5583	9.19149	2.60447	10.6715	6.49855	13.1077	7.09411	1.08084	102.351	9.81597		385.4	35.0163	73.2307	323.604
0.16667	6.88076	10.5979	9.22085	2.61727	10.7186	6.5187	13.1356	7.11144	1.0842	102.68	9.84113		387.629	35.1579	73.5031	325.745
0.22334	6.91089	10.6421	9.23949	2.63176	10.7654	6.53732	13.163	7.12856	1.08828	103.005	9.8666		389.511	35.3155	73.774	327.987
0.50001	6.94083	10.6872	9.26808	2.64624	10.8119	6.55588	13.1904	7.14542	1.09239	103.329	9.90226		391.387	35.4717	74.043	330.314
0.66668	6.97397	10.7314	9.2962	2.66067	10.8581	6.57429	13.2181	7.1619	1.09685	103.737	9.92724		393.333	35.6299	74.3641	332.655
0.83335	7.0039	10.7738	9.32381	2.67512	10.904	6.59441	13.254	7.17873	1.10078	104.142	9.95156		395.202	35.7804	74.6308	334.943
1.00002	7.03386	10.8121	9.34142	2.69029	10.9495	6.60849	13.2856	7.20073	1.10404	104.456	9.97629		397.065	35.9179	74.9619	337.121
1.16669	7.06358	10.8501	9.36873	2.70483	10.9947	6.62638	13.3123	7.21647	1.10922	104.767	10.0118		398.923	36.0551	75.2813	339.304
1.33729	7.09497	10.8878	9.38557	2.71931	11.0395	6.64563	13.3382	7.23251	1.11255	105.075	10.036		400.824	36.1917	75.5449	341.492
1.50789	7.1245	10.9253	9.41218	2.73382	11.084	6.6634	13.3639	7.24818	1.11798	105.379	10.0608	23.3805	402.673	36.3272	75.8067	343.684
1.67849	7.15411	10.9658	9.43826	2.7483	11.1282	6.68234	13.3902	7.27028	1.12122	105.68	10.0853	23.5045	404.515	36.462	76.0669	345.989
1.84908	7.18572	11.0028	9.45403	2.76274	11.1719	6.69963	13.4158	7.28563	1.12508	105.978	10.11	23.6273	406.352	36.6141	76.3254	348.191
2.01968	7.21539	11.0394	9.47974	2.77724	11.2154	6.71684	13.4411	7.30064	1.13052	106.272	10.1446	23.7499	408.242	36.747	76.5818	350.397
2.19028	7.24486	11.0756	9.49493	2.79227	11.2584	6.73376	13.4709	7.31528	1.13361	106.562	10.1687	23.8224	410.069	36.8785	76.8372	352.707
2.36088	7.27432	11.1116	9.51006	2.80674	11.3011	6.75077	13.4958	7.32999	1.13916	106.849	10.1925	23.9453	411.889	37.0082	77.0905	354.921
2.53148	7.3037	11.1473	9.53474	2.81964	11.3434	6.76734	13.5202	7.34441	1.14221	107.132	10.2154	24.069	413.782	37.137	77.3421	357.262
2.70208	7.33304	11.1827	9.54928	2.83404	11.3853	6.78375	13.5445	7.35821	1.14605	107.412	10.2389	24.1911	415.592	37.2654	77.6479	359.485
2.87268	7.3622	11.2178	9.5736	2.84666	11.4269	6.80196	13.5786	7.3781	1.14902	107.688	10.2726	24.3124	417.396	37.3929	77.8964	361.71
3.04327	7.39148	11.2525	9.58764	2.86107	11.468	6.81793	13.6025	7.39179	1.15299	107.96	10.3079	24.3807	419.193	37.5233	78.143	364.128
3.21387	7.42058	11.287	9.61128	2.87543	11.5088	6.83395	13.6262	7.40525	1.1575	108.229	10.331	24.5025	421.035	37.6494	78.4568	366.531
3.38447	7.44971	11.3211	9.62482	2.88977	11.5491	6.85118	13.6555	7.41857	1.16059	108.494	10.3536	24.6245	422.821	37.775	78.7004	368.884
3.55507	7.47872	11.3582	9.64821	2.90406	11.5778	6.86668	13.6785	7.43168	1.1645	108.755	10.3759	24.7447	424.6	37.8993	78.942	371.125
3.72567	7.50758	11.3917	9.65545	2.91844	11.6173	6.88213	13.7013	7.45153	1.16899	109.013	10.3975	24.8651	426.373	38.0398	79.2403	373.368
3.89627	7.53624	11.4249	9.67807	2.93278	11.6564	6.89743	13.7238	7.46424	1.17195	109.266	10.4182	24.9858	428.201	38.1612	79.4788	375.923
4.06687	7.56486	11.4578	9.6908	2.94597	11.6951	6.91252	13.7464	7.47656	1.17491	109.516	10.4498	25.0525	429.962	38.3018	79.7154	378.174
4.23746	7.59353	11.4903	9.71291	2.96022	11.7334	6.92746	13.7689	7.48875	1.18026	109.762	10.4701	25.1742	431.716	38.4213	79.9502	380.56
4.40806	7.62209	11.5226	9.72537	2.97446	11.7713	6.9421	13.7906	7.50063	1.1831	110.004	10.49	25.2965	433.547	38.54	80.183	382.817
4.57866	7.65053	11.5544	9.74711	2.98866	11.8088	6.95669	13.8119	7.51226	1.18696	110.242	10.5092	25.4172	435.289	38.6561	80.4139	385.076
4.74926	7.67875	11.586	9.7589	3.00287	11.8457	6.9712	13.8333	7.52387	1.19144	110.476	10.528	25.5379	437.024	38.7851	80.6428	387.337
4.91986	7.70791	11.6172	9.78014	3.01708	11.8823	6.98542	13.8543	7.53513	1.19538	110.706	10.5468	25.6581	438.752	38.9005	80.8699	389.599
5.09046	7.73616	11.6481	9.79177	3.03119	11.9184	6.99937	13.8807	7.546	1.19999	110.932	10.5664	25.7783	440.472	39.0152	81.0952	391.988
5.26106	7.75969	11.6787	9.81285	3.04527	11.9541	7.00888	13.9011	7.55688	1.20295	111.154	10.5844	25.8447	442.24	39.1288	81.3777	394.256
5.43165	7.78773	11.7089	9.82429	3.05941	11.9894	7.02255	13.9216	7.56743	1.20861	111.373	10.6134	25.9653	443.948	39.2416	81.5996	396.526
5.60225	7.81555	11.7388	9.84503	3.07346	12.0241	7.03598	13.9419	7.58399	1.21146	111.588	10.632	26.0859	445.647	39.353	81.8197	398.913
5.77285	7.84324	11.7684	9.85606	3.08746	12.0585	7.04932	13.9614	7.59418	1.21611	111.798	10.6633	26.2064	447.34	39.463	82.0378	401.329
5.94345	7.87099	11.7975	9.88325	3.10142	12.0923	7.0624	13.9809	7.60399	1.21993	112.005	10.681	26.3267	449.025	39.5712	82.3267	403.609
6.11405	7.89854	11.8264	9.89403	3.11538	12.1257	7.0753	13.9997	7.61365	1.22533	112.208	10.6984	26.4468	450.769	39.6779	82.5416	405.89
6.28465	7.92604	11.8549	9.91384	3.12929	12.1469	7.08804	14.0181	7.6302	1.22817	112.406	10.7154	26.5667	452.44	39.7686	82.7545	408.173
6.45525	7.95349	11.883	9.93351	3.14323	12.1684	7.10066	14.0366	7.63943	1.23244	112.601	10.7321	26.6305	454.191	39.8723	82.9656	410.458
6.62584	7.98055	11.9049	9.94397	3.15711	12.2004	7.11311	14.0442	7.64833	1.23598	112.792	10.7478	26.7512	455.848	39.9757	83.1748	412.877
6.79644	8.00418	11.9323	9.96331	3.17102	12.232	7.12549	14.0674	7.65199	1.2404	112.979	10.7743	26.8717	457.497	40.0781	83.382	415.168
6.96704	8.03117	11.9538	9.97273	3.1828	12.2632	7.13111	14.0847	7.66042	1.24413	113.162	10.7902	26.9921	459.137	40.1793	83.5872	417.461
7.13764	8.0581	11.9804	9.99146	3.19473	12.2938	7.14302	14.1016	7.66865	1.24874	113.34	10.8062	27.1126	460.769	40.2801	83.8525	419.755
7.30824	8.08471	12.0068	10.0105	3.20657	12.324	7.15476	14.1185	7.6767	1.25243	113.515	10.823	27.2328	462.393	40.3792	84.0541	422.322
7.47884	8.11378	12.0328	10.0203	3.22036	12.3537	7.16639	14.135	7.68427	1.25669	113.685	10.8399	27.3535	464.008	40.4771	84.2539	424.625
7.64944	8.14024	12.0585	10.0389	3.23414	12.3706	7.1779	14.1412	7.6918	1.25953	113.851	10.8564	27.4736	465.614	40.5734	84.452	426.93
7.82003	8.16659	12.077	10.0572	3.24789	12.3993	7.18918	14.1573	7.69903	1.26506	114.013	10.8716	27.536	467.212	40.6684	84.6477	429.237
7.99063	8.19289	12.1018	10.0662	3.26156	12.4157	7.20017	14.1733	7.70603	1.26778	114.171	10.887	27.657	468.801	40.762	84.8418	431.545
8.16123	8.21884	12.1263	10.0838	3.27525	12.4436	7.21093	14.1889	7.71276	1.27338	114.325	10.9023	27.7777	470.44	40.8547	85.0338	433.855
8.33183	8.24466	12.1504	10.1013	3.28896	12.4709	7.22159	14.2041	7.71433	1.27601	114.476	10.9177	27.8987	472.011	40.9463	85.224	436.305
8.50243	8.27053	12.1742	10.1097	3.30257	12.4978	7.23212	14.2189	7.72085	1.28157	114.622	10.9326	28.0198	473.573	41.0367	85.4745	438.62
8.67303	8.29634	12.1975	10.1271	3.31615	12.5242	7.23813	14.2335	7.72702	1.2844	114.763	10.9466	28.1409	475.126	41.1256	85.6609	441.171
8.84363	8.32196	12.2206	10.1437	3.32964	12.55	7.24832	14.2477	7.73283	1.28971	114.901	10.9599	28.2626	476.669	41.1941	85.8454	443.491
9.01422	8.34746	12.2432	10.1517	3.34309	12.5754	7.25834	14.2616	7.73837	1.2925	115.034	10.9726	28.3832	478.205	41.2663	86.0279	445.812
9.18482	8.37268	12.2539	10.1678	3.35664	12.5888	7.2661	14.2754	7.74365	1.2981	115.163	10.9861	28.5057	479.729	41.3515	86.2083	448.134
9.35542	8.39788	12.2758	10.1918	3.37007	12.6132	7.27579	14.2889	7.74868	1.3008	115.19	10.9989	28.5675	481.315	41.4347	86.3868	450.616
9.52602	8.41841	12.2974	10.1997	3.38357	12.6252	7.28515	14.3078	7.75334	1.30633	115.311	11.0108	28.6902	482.82	41.517	86.563	453.285
9.69662	8.44134	12.3185	10.2162	3.39619	12.6487	7.29441	14.3207	7.75276	1.30907	115.427	11.0227	28.8154	484.412	41.5983	86.7371	455.617
9.86722	8.46611	12.3393	10.2263	3.40963	12.6717	7.30343	14.3333	7.75732	1.31364	115.54	11.0343	28.939	485.898	41.6778	86.9096	457.949
10.0378	8.49081	12.3597	10.2335	3.4201	12.6816	7.31426	14.3454	7.76133	1.31732	115.55	11.0454	29.0622	487.373	41.7354	87.0801	460.281
10.2084	8.51529	12.3797	10.25	3.43354	12.7037	7.32135	14.3574	7.76511	1.32309	115.655	11.0571	29.1863	488.837	41.8125	87.2485	462.614
10.379	8.5396	12.3925	10.2654	3.44697	12.7252	7.32999	14.3691	7.76865	1.32581	115.643	11.0691	29.3108	490.292	41.8883	87.4145	464.947
10.5496	8.56378	12.4118	10.2809	3.4603	12.7463	7.33835	14.3807	7.77202	1.33152	115.739	11.0807	29.4346	491.735	41.9628	87.5781	467.533
10.7202	8.5879	12.4305	10.287	3.47363	12.7668	7.34502	14.3915	7.7701	1.33428	115.831	11.0923	29.5591	493.167	42.0355	87.7395	470.018
10.8908	8.6119	12.4489	10.3019	3.48697	12.7748	7.35311	14.4024	7.77294	1.33998	115.92	11.1031	29.6847	494.588	42.1064	87.8989	472.354
11.0614	8.63573	12.4553	10.3163	3.50023	12.7944	7.36097	14.413	7.77557	1.3428	116.004	11.1131	29.811	495.998	42.1572	88.134	474.689
11.232	8.65558	12.4696	10.3222	3.51344	12.8135	7.36195	14.4231	7.77772	1.34553	116.085	11.1229	29.8731	497.397	42.2259	88.2895	477.024
11.4026	8.67917	12.4869	10.3368	3.52659	12.8204	7.36945	14.4331	7.77997	1.35139	116.161	11.1321	29.9984	498.785	42.2934	88.443	479.357
11.5732	8.70268	12.5037	10.3511	3.53888	12.8385	7.37691	14.4327	7.78157	1.35405	116.234	11.1417	30.1268	500.162	42.3597	88.5937	481.689
11.7438	8.72592	12.5202	10.3645	3.5499	12.8561	7.3798	14.4424	7.78309	1.35989	116.304	11.1503	30.253	501.527	42.4099	88.7424	484.02
11.9144	8.74905	12.5363	10.3696	3.56308	12.8732	7.38485	14.4513	7.78691	1.36261	116.369	11.1587	30.3804	502.88	42.4544	88.8884	486.349
12.085	8.77441	12.5521	10.3834	3.5763	12.8771	7.39183	14.4602	7.78172	1.36623	116.43	11.1668	30.509	504.221	42.5167	89.0321	488.676
12.2556	8.79242	12.5675	10.397	3.58737	12.8813	7.39869	14.469	7.78272	1.37104	116.487	11.1744	30.6356	505.55	42.5777	89.1736	491.172
12.4262	8.81512	12.5824	10.4102	3.60051	12.8971	7.40541	14.4771	7.78307	1.37474	116.539	11.1815	30.7653	506.868	42.6373	89.2344	493.497
12.5968	8.83762	12.5784	10.4151	3.61345	12.9124	7.41176	14.485	7.7833	1.38045	116.586	11.1887	30.8955	507.55	42.6956	89.3708	495.819
12.7674	8.85993	12.5926	10.4281	3.62646	12.9271	7.41801	14.4934	7.78337	1.38323	116.631	11.1829	31.028	508.846	42.7524	89.505	498.283
12.938	8.87798	12.6063	10.4406	3.63948	12.9413	7.42408	14.5013	7.77866	1.38602	116.671	11.1883	31.1593	510.13	42.8076	89.6365	500.601
13.1086	8.90005	12.6196	10.4528	3.65009	12.955	7.43007	14.5079	7.77805	1.392	116.707	11.193	31.2915	511.401	42.8467	89.766	502.917
13.2792	8.92196	12.6286	10.4565	3.66314	12.9564	7.43412	14.5148	7.77757	1.39453	116.739	11.1978	31.4216	512.66	42.8759	89.8929	505.229
13.4498	8.94389	12.6412	10.4685	3.67544	12.9572	7.4396	14.522	7.77664	1.40047	116.67	11.2154	31.4886	513.908	42.9273	90.0173	507.539
13.6204	8.96565	12.6534	10.4798	3.68739	12.9696	7.4449	14.5287	7.77558	1.40317	116.694	11.2063	31.6238	515.143	42.9567	90.1392	509.844
13.791	8.98718	12.6652	10.4846	3.70028	12.9815	7.44327	14.5351	7.77423	1.40581	116.617	11.2103	31.7573	516.366	43.0063	90.2587	512.147
13.9616	9.00857	12.6661	10.4956	3.71307	12.9801	7.44393	14.5303	7.76795	1.41171	116.522	11.2138	31.8914	517.577	43.035	90.3757	514.446
14.1322	9.02965	12.6712	10.4986	3.72585	12.991	7.44879	14.5361	7.76618	1.41419	116.537	11.2167	32.0272	518.775	43.0822	90.4901	516.905
14.3028	9.04654	12.675	10.5095	3.73854	13.0014	7.45341	14.5405	7.76414	1.41794	116.548	11.2193	32.1627	519.961	43.1278	90.6019	519.198
14.4734	9.06276	12.6852	10.5201	3.75127	13.0113	7.45807	14.5452	7.76171	1.42258	116.556	11.2101	32.2995	521.134	43.1714	90.7111	521.487
14.644	9.08336	12.6951	10.5305	3.76161	13.0088	7.46241	14.5496	7.75901	1.42629	116.559	11.2127	32.4352	522.295	43.1981	90.8179	523.772
14.8146	9.10407	12.7045	10.5408	3.77334	13.0178	7.46664	14.5446	7.75628	1.43076	116.557	11.2277	32.5737	523.444	43.2389	90.9221	526.053
14.9852	9.12448	12.7135	10.5428	3.78595	13.0145	7.47068	14.5485	7.74838	1.4344	116.552	11.2309	32.7111	524.58	43.2786	91.0238	528.331
15.1558	9.14486	12.7222	10.5526	3.796	13.0226	7.47447	14.5526	7.73773	1.43674	116.542	11.2334	32.8487	525.812	43.2969	91.1229	530.603
15.3264	9.16494	12.7248	10.5622	3.80845	13.0302	7.47819	14.5618	7.73431	1.44267	116.529	11.236	32.9867	526.925	43.3335	91.219	532.872
15.497	9.1847	12.7269	10.5717	3.81864	13.0244	7.48166	14.5646	7.73042	1.44508	116.512	11.2519	33.0529	528.024	43.3688	91.3125	535.137
15.6676	9.20454	12.7344	10.5807	3.83099	13.0311	7.48494	14.5681	7.72642	1.44875	116.491	11.2536	33.1897	529.111	43.4029	91.3367	537.397
15.8382	9.22412	12.7415	10.5816	3.84332	13.0255	7.4812	14.5711	7.72207	1.45348	116.369	11.2409	33.3286	530.255	43.4164	91.4254	539.841
16.0088	9.23915	12.7375	10.5902	3.85563	13.0313	7.47812	14.5742	7.71284	1.45719	116.341	11.255	33.4673	531.402	43.4476	91.5114	542.096
16.1794	9.25849	12.7439	10.5984	3.86728	13.0366	7.47955	14.5771	7.70829	1.45961	116.31	11.2552	33.6062	531.806	43.4775	91.5947	544.345
16.35	9.27759	12.7498	10.6065	3.87943	13.0414	7.48218	14.5796	7.70326	1.46563	116.274	11.2545	33.7457	532.38	43.5065	91.6757	546.591
16.5206	9.29656	12.7498	10.6145	3.89164	13.0456	7.48464	14.5811	7.69194	1.46801	116.235	11.2528	33.8885	533.412	43.5134	91.7538	548.832
16.6912	9.31527	12.7491	10.6143	3.90372	13.0377	7.48499	14.5826	7.68662	1.47153	116.192	11.2518	34.0282	534.432	43.5406	91.8296	551.069
16.8618	9.32901	12.7539	10.622	3.91336	13.0412	7.48717	14.5844	7.68113	1.47629	116.034	11.251	34.1695	535.44	43.566	91.9025	553.461
17.0324	9.34744	12.7584	10.6294	3.92284	13.0323	7.48917	14.5755	7.67092	1.47861	115.984	11.2503	34.3123	536.435	43.5899	91.9727	555.691
17.203	9.3658	12.7624	10.6365	3.93476	13.0222	7.49094	14.5762	7.66483	1.48213	115.931	11.2494	34.4532	537.418	43.6122	92.0404	557.916
17.3736	9.37998	12.766	10.6435	3.94577	13.0245	7.49243	14.5768	7.65843	1.48672	115.874	11.2475	34.5944	538.389	43.6147	92.1055	560.136
17.5442	9.39793	12.7693	10.6354	3.95762	13.0262	7.49388	14.5767	7.65203	1.49029	115.814	11.2465	34.7361	539.347	43.5954	92.168	562.352
17.7148	9.41583	12.7653	10.6419	3.96941	13.0274	7.48389	14.5768	7.6454	1.49246	115.75	11.2448	34.8088	540.293	43.6145	92.1602	564.743
17.8853	9.43349	12.7624	10.6483	3.97872	13.0281	7.48512	14.5762	7.63401	1.49843	115.586	11.2427	34.9533	541.227	43.6324	92.2176	567.258
18.0559	9.45094	12.7588	10.6544	3.9903	13.0283	7.48619	14.5649	7.62688	1.50065	115.42	11.2397	35.0978	542.148	43.6302	92.2724	569.464
18.2265	9.46828	12.7607	10.6604	4.00188	13.0048	7.48703	14.5643	7.61968	1.50417	115.347	11.248	35.2431	543.056	43.6466	92.3248	571.664
18.3971	9.48552	12.758	10.666	4.01333	13.0044	7.48773	14.5631	7.61223	1.50881	115.27	11.2433	35.3874	543.952	43.6619	92.3745	573.86
18.5677	9.50248	12.7543	10.6638	4.02386	12.9907	7.48677	14.552	7.60451	1.51237	115.189	11.2383	35.5316	544.835	43.675	92.4216	576.051
18.7383	9.51932	12.755	10.6692	4.03517	12.9895	7.48709	14.5507	7.59661	1.51449	115.105	11.2339	35.6759	545.706	43.6682	92.4664	578.237
18.9089	9.53589	12.7498	10.6743	4.04655	12.9877	7.48712	14.5491	7.5841	1.52037	115.017	11.2279	35.8191	546.565	43.658	92.5085	580.417
19.0795	9.54766	12.7499	10.6792	4.0527	12.9855	7.48697	14.5465	7.57581	1.52253	114.926	11.2231	35.9635	547.412	43.6682	92.5481	582.593
19.2501	9.55902	12.737	10.6839	4.06392	12.9827	7.48669	14.5433	7.5674	1.52455	114.832	11.2169	36.1082	548.245	43.6765	92.5852	584.763
19.4207	9.57514	12.7364	10.6884	4.07507	12.9681	7.48187	14.5409	7.55863	1.52784	114.623	11.2105	36.2544	548.413	43.6831	92.6198	587.133
19.5913	9.59112	12.7355	10.6927	4.08547	12.9647	7.47452	14.5375	7.54964	1.5324	114.523	11.2042	36.3257	549.227	43.6884	92.6519	589.295
19.7619	9.60701	12.7341	10.6894	4.09651	12.949	7.47385	14.5339	7.53621	1.53575	114.324	11.1975	36.4725	550.028	43.6925	92.6815	591.451
19.9325	9.62242	12.7324	10.6934	4.10748	12.9447	7.47301	14.5302	7.52706	1.5377	114.218	11.1902	36.6189	550.818	43.6619	92.7087	593.601
20.1031	9.63786	12.7303	10.6971	4.11836	12.9274	7.47185	14.526	7.51156	1.54357	114.108	11.1827	36.766	551.595	43.6636	92.6527	595.745
20.2737	9.64873	12.7224	10.7006	4.12678	12.9223	7.4687	14.5114	7.50175	1.54553	113.995	11.1748	36.9125	552.479	43.6447	92.6077	597.884
20.4443	9.66384	12.7103	10.704	4.13759	12.9166	7.46719	14.5073	7.49203	1.54877	113.879	11.1662	37.0586	553.232	43.6444	92.6281	600.016
20.6149	9.67566	12.7072	10.7073	4.14831	12.8994	7.46407	14.5028	6.73362	1.55318	113.759	11.1568	37.2035	553.491	43.6182	92.6462	602.141
20.7855	9.68801	12.697	10.7027	4.15898	12.8931	7.46227	14.4978	6.71774	1.55508	113.636	11.1466	37.3502	554.222	43.5996	92.6618	604.26
20.9561	9.70259	12.6933	10.7058	4.16598	12.8863	7.4588	14.4825	6.70741	1.55833	113.51	11.1477	37.4955	554.939	43.5774	92.675	606.373
21.1267	9.71681	12.6891	10.7082	4.17667	12.8789	7.45215	14.4766	6.69673	1.56009	113.381	11.1365	37.6406	555.644	43.5509	92.6856	608.479
21.2973	9.73079	12.6792	10.7038	4.1872	12.8597	7.44988	14.4702	6.68365	1.56587	113.248	11.1259	37.7867	556.336	43.545	92.694	610.753
21.4679	9.74459	12.6744	10.7062	4.19767	12.8392	7.44065	14.4643	6.67274	1.56763	113.019	11.1152	37.933	557.016	43.5381	92.7003	612.846
21.6385	9.75343	12.6693	10.7085	4.20456	12.8198	7.4382	14.4579	6.6595	1.57076	112.881	11.1039	38.001	557.682	43.5301	92.7044	614.932
21.8091	9.76692	12.6582	10.7104	4.21499	12.8113	7.43556	14.4419	6.6451	1.5725	112.739	11.1052	38.1478	558.336	43.5208	92.706	617.01
21.9797	9.78016	12.6524	10.7125	4.22536	12.8022	7.43262	14.4353	6.63378	1.57679	112.395	11.0937	38.294	558.978	43.5097	92.7054	619.08
22.1503	9.78877	12.6462	10.707	4.23566	12.7927	7.42963	14.4283	6.61985	1.57989	112.25	11.0816	38.4398	559.605	43.4802	92.7025	621.341
22.3209	9.80177	12.633	10.7088	4.24579	12.7827	7.42649	14.415	6.60848	1.58147	112.103	11.0693	38.586	559.558	43.4478	92.6973	623.397
22.4915	9.81458	12.6211	10.7103	4.25585	12.7723	7.42318	14.4077	6.59677	1.58704	111.952	11.0683	38.7319	560.165	43.4338	92.6899	625.445
22.6621	9.82739	12.6142	10.7113	4.26595	12.7614	7.41976	14.3997	6.5795	1.58855	111.798	11.0568	38.8776	560.76	43.4185	92.6804	627.485
22.8327	9.83553	12.5978	10.7121	4.27287	12.7157	7.41417	14.3919	6.5631	1.5901	111.641	11.045	39.0233	561.341	43.402	92.6683	629.516
23.0033	9.8478	12.5847	10.7131	4.2828	12.7046	7.4059	14.374	6.55109	1.59299	111.481	11.0327	39.1688	561.91	43.3841	92.654	631.539
23.1739	9.85986	12.5767	10.7138	4.29006	12.693	7.4005	14.3657	6.53673	1.59434	111.227	11.0338	39.3141	562.465	43.3479	92.6375	633.553
23.3445	9.87178	12.5685	10.7072	4.30002	12.6809	7.3898	14.3468	6.5241	1.59981	111.062	11.023	39.4595	563.007	43.283	92.6186	635.557
23.5151	9.88329	12.5596	10.7076	4.30987	12.6684	7.38415	14.3378	6.51136	1.60112	110.894	11.0111	39.6051	563.536	43.2621	92.5972	637.552
23.6857	9.88976	12.5454	10.7078	4.31973	12.6555	7.37994	14.329	6.49561	1.60236	110.723	10.9991	39.6683	564.052	43.24	92.5738	639.538
23.8563	9.90091	12.5296	10.7087	4.32957	12.6314	7.37548	14.3195	6.48043	1.60498	110.549	10.9991	39.8142	564.555	43.2167	92.4802	641.514
24.0269	9.912	12.5199	10.7085	4.33941	12.6177	7.371	14.2999	6.46736	1.60882	110.372	10.9877	39.9597	565.044	43.1925	92.4525	643.481
24.1975	9.92297	12.5048	10.7081	4.34726	12.5804	7.36618	14.2898	6.45439	1.60999	110.193	10.9769	40.1052	565.521	43.1512	92.3561	645.437
24.3681	9.93361	12.4909	10.7077	4.35431	12.5663	7.36129	14.2794	6.43908	1.61265	110.011	10.9658	40.2497	565.983	43.11	92.3247	647.384
24.5387	9.94422	12.4805	10.7069	4.36396	12.5518	7.35618	14.2688	6.42596	1.61373	109.632	10.9549	40.3949	565.95	43.0643	92.291	649.321
24.7093	9.95454	12.4697	10.6987	4.37353	12.5368	7.35115	14.258	6.40957	1.61746	109.448	10.9561	40.5388	566.391	43.0366	92.2552	651.248
24.8799	9.95998	12.4534	10.691	4.38319	12.5215	7.34145	14.2469	6.3957	1.62001	109.261	10.9453	40.6845	566.819	43.0078	92.2172	653.164
25.0505	9.96676	12.442	10.6901	4.39278	12.4953	7.33613	14.2261	6.38004	1.62089	109.072	10.9337	40.8296	567.233	42.9778	92.1775	655.299
25.2211	9.97231	12.4305	10.6887	4.40173	12.4793	7.32917	14.2145	6.3663	1.62171	108.879	10.922	40.9747	566.973	42.9309	92.1352	657.197
25.3917	9.9818	12.4066	10.6872	4.41132	12.4628	7.31509	14.2029	6.34805	1.62682	108.684	10.9102	41.1191	567.368	42.8991	92.0114	659.085
25.5623	9.99115	12.3945	10.686	4.42092	12.4342	7.30936	14.1808	6.3311	1.62766	108.487	10.8977	41.2638	567.75	42.8461	91.9652	660.962
25.7329	10.0004	12.3817	10.6843	4.42499	12.4063	7.30349	14.1687	6.31507	1.62845	108.286	10.8965	41.4072	568.119	42.8127	91.9174	662.829
25.9035	10.0044	12.3688	10.6823	4.43448	12.389	7.29618	14.1561	6.30052	1.62912	107.995	10.8833	41.5526	568.474	42.7543	91.8672	664.685
26.0741	10.0134	12.3556	10.6803	4.44375	12.3611	7.29019	14.1432	6.2809	1.63131	107.791	10.8696	41.6114	568.818	42.6886	91.8149	666.167
26.2447	10.022	12.3324	10.6778	4.45318	12.3433	7.28381	14.13	6.2664	1.63471	107.584	10.8557	41.7566	569.147	42.6527	91.7606	668.002
26.4153	10.0277	12.3188	10.6687	4.46141	12.325	7.27755	14.1075	6.25164	1.63525	107.375	10.8404	41.9032	569.463	42.6157	91.7038	669.825
26.5859	10.036	12.2953	10.6662	4.47058	12.3064	7.27113	14.094	6.23472	1.63574	107.075	10.825	42.0482	569.767	42.5594	91.6451	671.639
26.7565	10.0441	12.2811	10.6639	4.47884	12.2756	7.26455	14.0802	6.21676	1.6377	106.861	10.8096	42.1909	570.056	42.5211	91.5841	673.441
26.9271	10.0521	12.2666	10.6607	4.48789	12.2564	7.25662	14.0663	6.20158	1.63805	106.544	10.7945	42.3343	570.332	42.4662	91.521	675.233
27.0977	10.0596	12.2455	10.658	4.49419	12.216	7.24549	14.0523	6.18644	1.64119	106.327	10.7789	42.4784	570.596	42.426	91.4561	676.708
27.2683	10.0671	12.2305	10.6479	4.50245	12.1964	7.2386	14.038	6.17133	1.64146	106.022	10.7632	42.6221	570.846	42.3846	91.3889	678.479
27.4389	10.0744	12.2102	10.6448	4.51144	12.1765	7.23152	14.0235	6.1559	1.64167	105.802	10.7603	42.7681	571.083	42.3422	91.2539	680.239
27.6095	10.0726	12.1947	10.6415	4.52027	12.1561	7.21817	13.9835	6.14033	1.64178	105.58	10.7447	42.9131	571.308	42.2992	91.1831	681.989
27.7801	10.0796	12.1787	10.6295	4.52917	12.1354	7.20933	13.9685	6.11804	1.64351	105.356	10.7291	43.0603	571.52	42.2402	91.1102	683.945
27.9507	10.0815	12.1575	10.6191	4.53803	12.1142	7.20193	13.953	6.10225	1.64355	105.129	10.7123	43.2041	570.578	42.1953	91.0353	685.872
28.1213	10.0883	12.1374	10.6152	4.54686	12.0714	7.19453	13.9373	6.08462	1.64636	104.9	10.6954	43.3461	570.777	42.1258	90.9582	687.593
28.2919	10.0948	12.1207	10.6114	4.55558	12.05	7.18719	13.9216	6.06885	1.64629	104.669	10.6783	43.4899	570.964	42.0444	90.8792	689.303
28.4625	10.1011	12.1037	10.6074	4.56132	12.0177	7.17681	13.9054	6.05281	1.64618	104.436	10.6615	43.6322	571.139	41.9976	90.731	691.001
28.6331	10.1072	12.0815	10.6032	4.56628	11.9958	7.16901	13.8801	6.03688	1.64594	104.118	10.6447	43.7773	571.3	41.9356	90.6483	692.689
28.8037	10.1132	12.0579	10.5985	4.57491	11.9734	7.16137	13.8637	6.02067	1.64568	103.882	10.6151	43.8323	571.449	41.8875	90.5636	694.366
28.9743	10.1189	12.0402	10.5935	4.58359	11.9507	7.15362	13.8471	6.00168	1.647	103.643	10.5976	43.9789	571.586	41.8206	90.4765	696.032
29.1449	10.1246	12.0173	10.5882	4.59205	11.9179	7.14136	13.8299	5.98525	1.64948	103.403	10.5805	44.1225	571.709	41.771	90.3871	697.686
29.3155	10.13	11.9991	10.5824	4.59949	11.8836	7.13339	13.8128	5.96893	1.64912	103.161	10.574	44.2684	571.821	41.7202	90.2959	699.329
29.4861	10.1353	11.976	10.5769	4.60498	11.8602	7.12531	13.7952	5.95042	1.64864	102.82	10.5548	44.4111	571.921	41.6541	90.1253	700.961
29.6567	10.1402	11.9572	10.5641	4.61259	11.8366	7.11064	13.7681	5.93376	1.64806	102.576	10.535	44.5555	572.008	41.6023	90.031	702.581
29.8272	10.14	11.938	10.5521	4.6209	11.8022	7.10236	13.7416	5.91311	1.64743	102.249	10.5154	44.7013	572.082	41.5491	89.9346	704.189
29.9978	10.1358	11.9099	10.5461	4.62914	11.7781	7.09259	13.7238	5.89375	1.64672	102.003	10.4956	44.845	572.144	41.4956	89.836	705.389
30.1684	10.1405	11.8904	10.5401	4.63732	11.744	7.08417	13.7058	5.87684	1.64897	101.756	10.4764	44.9869	572.194	41.4407	89.7356	707.222
30.339	10.1448	11.8599	10.5341	4.64545	11.7194	7.07564	13.6874	5.85975	1.64822	101.506	10.4561	45.1298	572.231	41.3482	89.6329	708.798
30.5096	10.1489	11.8401	10.5272	4.65339	11.6834	7.06521	13.6631	5.84257	1.64899	101.254	10.436	45.2737	572.257	41.2915	89.4647	710.361
30.6802	10.1529	11.82	10.5204	4.65739	11.6584	7.05494	13.6448	5.8254	1.64809	101.001	10.415	45.4176	571.622	41.2143	89.3589	711.912
30.8508	10.1567	11.7995	10.5132	4.6653	11.6329	7.04589	13.6261	5.80823	1.64712	100.745	10.3943	45.5616	571.633	41.1564	89.2514	713.45
31.0214	10.1602	11.7788	10.5061	4.67038	11.6072	7.03272	13.5987	5.78837	1.64606	100.41	10.3849	45.7079	571.632	41.0981	89.142	714.976
31.192	10.1636	11.7578	10.4987	4.67812	11.5617	7.0236	13.5803	5.77097	1.64495	100.152	10.3638	45.8529	571.619	41.0083	89.0304	716.489
31.3626	10.167	11.7321	10.4914	4.68492	11.5358	7.01434	13.5612	5.75163	1.64668	99.8932	10.3422	45.9966	571.12	40.9501	88.917	717.989
31.5332	10.17	11.7107	10.4837	4.69267	11.5095	7.00497	13.5323	5.7294	1.64546	99.6322	10.32	46.0441	571.09	40.8762	88.8017	719.477
31.7038	10.1731	11.6809	10.4759	4.69733	11.4722	6.98795	13.5134	5.71187	1.64419	99.3696	10.2979	46.189	571.047	40.8152	88.6847	720.951
31.8744	10.1759	11.6592	10.4619	4.70411	11.4455	6.97857	13.494	5.69423	1.64279	99.0126	10.2767	46.3365	570.993	40.7526	88.5658	722.412
32.045	10.1733	11.6314	10.454	4.71155	11.4184	6.96906	13.4744	5.67036	1.64142	98.6708	10.2554	46.4794	570.928	40.6773	88.445	723.86
32.2156	10.1757	11.6093	10.4387	4.71903	11.3821	6.95928	13.4546	5.65248	1.63994	98.4065	10.233	46.6247	570.851	40.6139	88.3224	725.294
32.3862	10.1736	11.5869	10.4299	4.72631	11.3547	6.9494	13.4257	5.63476	1.63838	98.1406	10.2087	46.7699	570.763	40.527	88.133	726.715
32.5568	10.1756	11.5642	10.4212	4.73342	11.3171	6.9378	13.4057	5.61689	1.63974	97.8732	10.1858	46.9162	570.663	40.4477	88.0074	728.122
32.7274	10.1728	11.5323	10.4035	4.74054	11.2893	6.92781	13.3849	5.59892	1.63811	97.5248	10.1629	47.0653	570.553	40.383	87.8801	729.515
32.898	10.1745	11.5093	10.3945	4.74653	11.2508	6.91759	13.3642	5.5808	1.63641	97.255	10.1394	47.2131	570.43	40.318	87.751	730.895
33.0686	10.176	11.4817	10.3856	4.75041	11.2226	6.90185	13.3438	5.55846	1.63472	96.984	10.1159	47.3566	570.297	40.2403	87.6203	732.261
33.2392	10.1748	11.4583	10.376	4.75743	11.1854	6.89052	13.3224	5.54041	1.63454	96.6366	10.0929	47.5014	570.154	40.1388	87.4879	733.612
33.4098	10.1758	11.4347	10.3664	4.76147	11.1568	6.88018	13.2914	5.52218	1.63266	96.3642	10.0701	47.642	569.998	40.0724	87.2916	734.95
33.5804	10.174	11.4068	10.3568	4.76822	11.128	6.86353	13.2562	5.50394	1.63077	96.0903	10.0461	47.7825	569.202	40.0047	87.0824	736.274
33.751	10.1748	11.3828	10.3469	4.77417	11.0988	6.85319	13.2343	5.48558	1.62875	95.8148	10.0221	47.9228	569.035	39.9367	86.9464	737.816
33.9216	10.1754	11.3531	10.3369	4.78088	11.0495	6.84258	13.2116	5.4672	1.6296	95.5378	10.0083	48.0626	568.857	39.8563	86.8087	739.112
34.0922	10.1759	11.3288	10.3269	4.78747	11.0203	6.83193	13.1897	5.44279	1.62753	95.2596	9.98375	48.1058	568.668	39.7876	86.6694	740.394
34.2628	10.1714	11.2956	10.3167	4.7911	10.9823	6.82123	13.167	5.42435	1.62547	94.8188	9.95856	48.2478	568.467	39.718	86.5286	741.661
34.4334	10.1717	11.271	10.3008	4.79693	10.9527	6.81037	13.1436	5.40593	1.62333	94.5415	9.93485	48.3894	568.256	39.6269	86.3862	742.913
34.604	10.1717	11.2461	10.2904	4.80343	10.9229	6.79945	13.1209	5.38719	1.62105	94.2628	9.91132	48.5288	568.034	39.5562	86.2422	744.151
34.7746	10.1672	11.2211	10.2729	4.80987	10.8927	6.7884	13.0902	5.36846	1.61873	93.9826	9.89856	48.6694	567.337	39.4735	86.0969	745.374
34.9452	10.167	11.1957	10.262	4.81615	10.8623	6.77185	13.0675	5.34986	1.61635	93.7012	9.87495	48.8081	567.1	39.4023	85.95	746.582
35.1158	10.1665	11.1702	10.251	4.82239	10.8133	6.76065	13.0447	5.33093	1.61396	93.4183	9.85109	48.9473	566.852	39.3307	85.8017	747.988
35.2864	10.1659	11.1445	10.2399	4.82861	10.7736	6.74931	13.0124	5.31067	1.6144	93.0628	9.82587	49.0851	566.596	39.2583	85.6521	749.167
35.457	10.1617	11.1187	10.2285	4.83381	10.743	6.73631	12.9889	5.28928	1.61193	92.7791	9.80111	49.2179	566.327	39.1686	85.501	750.331
35.6276	10.156	11.0755	10.2171	4.83675	10.7122	6.71875	12.9652	5.26699	1.60937	92.4942	9.78747	49.3545	566.05	39.0658	85.3486	751.479
35.7982	10.1548	11.0495	10.2055	4.84283	10.6811	6.7072	12.9354	5.2434	1.60673	92.2082	9.76394	49.488	565.762	38.9924	85.1949	752.612
35.9688	10.1535	11.0233	10.1937	4.84886	10.6415	6.69568	12.9025	5.22471	1.60402	91.9206	9.7401	49.6203	565.464	38.9184	85.0397	753.731
36.1394	10.152	10.9924	10.1818	4.85192	10.6004	6.68406	12.8779	5.20571	1.60128	91.6314	9.71572	49.7533	565.155	38.8427	84.883	754.5
36.31	10.1499	10.9659	10.1697	4.85694	10.569	6.67231	12.8543	5.18656	1.59847	91.2723	9.69135	49.885	564.836	38.7448	84.7255	755.588
36.4806	10.143	10.9391	10.1576	4.86283	10.5373	6.66043	12.8313	5.16724	1.59562	90.8981	9.66706	50.0179	563.892	38.6439	84.5662	756.247
36.6512	10.1411	10.9123	10.1365	4.86867	10.4964	6.64732	12.8076	5.14573	1.59272	90.6094	9.65334	50.1482	563.562	38.5683	84.4061	757.305
36.8218	10.1387	10.8851	10.1241	4.87444	10.4644	6.63109	12.7837	5.1264	1.58979	90.3199	9.62934	50.1775	563.223	38.4775	84.1236	758.347
36.9924	10.1362	10.8538	10.1116	4.8801	10.4244	6.61911	12.7594	5.10696	1.58676	90.0297	9.60465	50.3079	562.874	38.4017	83.9618	759.374
37.163	10.1294	10.8264	10.0989	4.88195	10.3826	6.6058	12.7188	5.08786	1.58664	89.6696	9.58046	50.4381	562.516	38.325	83.7991	760.385
37.3336	10.1266	10.791	10.0812	4.88765	10.3504	6.59359	12.6937	5.06531	1.58355	89.3788	9.55467	50.567	562.147	38.22	83.6352	761.381
37.5042	10.1238	10.7634	10.0683	4.89323	10.3181	6.58142	12.6689	5.04638	1.58041	89.0867	9.52902	50.6952	561.768	38.142	83.4701	762.361
37.6748	10.1207	10.7305	10.0554	4.89872	10.2854	6.56329	12.6442	5.02545	1.57726	88.7938	9.50276	50.8227	561.381	38.0629	83.3035	763.324
37.8454	10.1173	10.7026	10.0358	4.90318	10.2448	6.55097	12.6137	5.00644	1.57404	88.4999	9.48694	50.9486	560.984	37.9832	83.1357	763.842
38.016	10.1138	10.6747	10.0226	4.90852	10.2033	6.53844	12.5884	4.98716	1.57073	88.2046	9.46039	51.0743	560.578	37.8648	82.8967	764.776
38.1866	10.1103	10.6465	10.0092	4.91392	10.161	6.52442	12.5554	4.96559	1.56735	87.8417	9.43478	51.1995	560.163	37.775	82.7272	765.966
38.3572	10.099	10.6142	9.99576	4.91914	10.1281	6.51181	12.5289	4.94639	1.56395	87.5459	9.40848	51.3244	559.285	37.6954	82.5569	766.87
38.5278	10.0951	10.5858	9.98218	4.92434	10.0951	6.49907	12.5037	4.92695	1.5605	87.1679	9.38348	51.4485	558.858	37.6153	82.3852	767.758
38.6984	10.0862	10.5572	9.96872	4.92871	10.0543	6.48227	12.4785	4.90744	1.55701	86.8723	9.35852	51.5717	558.42	37.5347	82.2127	768.63
38.869	10.082	10.5248	9.95497	4.93084	10.021	6.46963	12.4435	4.88489	1.55348	86.5758	9.34505	51.6941	557.973	37.4533	82.0391	769.487
39.0396	10.0775	10.4959	9.94135	4.93605	9.98752	6.45685	12.4176	4.86549	1.54989	86.2784	9.32251	51.8163	557.517	37.3609	81.864	770.328
39.2102	10.0729	10.4669	9.92729	4.93827	9.95382	6.44389	12.3909	4.84181	1.54907	85.9167	9.29944	51.9376	557.053	37.2787	81.6883	771.153
39.3808	10.0682	10.4378	9.91333	4.94336	9.90265	6.43109	12.3569	4.82256	1.54543	85.6195	9.26508	52.0584	556.58	37.1802	81.5114	771.962
39.5514	10.0592	10.4085	9.89919	4.94854	9.86161	6.41795	12.3309	4.80141	1.54175	85.3223	9.24132	52.1784	555.504	37.0973	81.3335	772.756
39.722	10.0543	10.363	9.88513	4.95354	9.82799	6.40373	12.2989	4.78218	1.53805	85.025	9.21689	52.2978	555.022	36.9937	81.155	773.533
39.8926	10.0492	10.3336	9.87053	4.95845	9.79425	6.39059	12.2722	4.76234	1.53426	84.7269	9.19242	52.417	554.531	36.8995	80.9747	774.294
40.0632	10.0439	10.3041	9.85589	4.96256	9.76027	6.37185	12.2453	4.74279	1.53044	84.3653	9.17783	52.5355	554.031	36.8151	80.7939	775.039
40.2338	10.0384	10.2746	9.84139	4.96332	9.71714	6.35875	12.2187	4.72305	1.5266	84.0669	9.15344	52.5473	553.523	36.7136	80.5556	775.768
40.4044	10.0328	10.2411	9.82627	4.96814	9.67576	6.34564	12.1914	4.7004	1.52266	83.7673	9.1289	52.665	553.007	36.6288	80.3733	776.482
40.575	10.0269	10.2114	9.81117	4.97302	9.63357	6.33242	12.1547	4.67937	1.5187	83.467	9.10428	52.7818	552.482	36.5304	80.1901	777.179
40.7456	10.021	10.1815	9.79598	4.97782	9.59942	6.31525	12.1199	4.66015	1.51469	83.0896	9.0806	52.8982	551.949	36.4447	80.0061	777.861
40.9162	10.0101	10.1515	9.78072	4.98251	9.56514	6.30187	12.0925	4.64035	1.5106	82.7283	9.05664	53.014	551.408	36.3487	79.821	778.527
41.0868	9.99933	10.1214	9.75905	4.98711	9.53065	6.28862	12.0649	4.62062	1.5065	82.4302	9.03295	53.1284	550.859	36.2475	79.6347	779.176
41.2574	9.99296	10.0874	9.73494	4.99083	9.48032	6.27543	12.0373	4.59896	1.50235	82.1318	9.01941	53.2426	550.3	36.1608	79.4477	779.809
41.428	9.98655	10.0534	9.71974	4.99536	9.44596	6.26058	12.0099	4.57888	1.50091	81.7654	8.99529	53.3574	549.734	36.0587	79.2601	780.427
41.5986	9.97989	10.023	9.70446	4.99987	9.41149	6.24603	11.9769	4.5594	1.49673	81.466	8.9716	53.4717	549.159	35.9518	79.0713	781.028
41.7692	9.96766	9.98901	9.68883	5.00441	9.37685	6.23242	11.9486	4.5365	1.49108	81.1658	8.94712	53.5825	548.576	35.8549	78.8235	781.862
41.9397	9.95687	9.95384	9.67272	5.00879	9.33405	6.21885	11.9127	4.51698	1.4868	80.8067	8.92215	53.6944	547.985	35.7675	78.6332	782.433
42.1103	9.9499	9.92307	9.6572	5.01304	9.29243	6.20522	11.8843	4.49312	1.48252	80.5074	8.89737	53.8052	546.956	35.6794	78.4424	782.988
42.2809	9.94275	9.89224	9.64131	5.01098	9.24934	6.19051	11.8481	4.47337	1.4782	80.2075	8.87297	53.9142	546.354	35.5909	78.2504	783.526
42.4515	9.93533	9.8614	9.62518	5.01524	9.21464	6.17698	11.8202	4.4535	1.47384	79.907	8.84827	54.0249	545.165	35.5016	78.0579	784.049
42.6221	9.92785	9.82678	9.60915	5.01946	9.17983	6.16326	11.7915	4.4338	1.46944	79.606	8.82365	54.1326	544.557	35.3866	77.7985	784.555
42.7927	9.92009	9.79573	9.59279	5.02187	9.14481	6.14416	11.763	4.41446	1.46499	79.1743	8.80899	54.2397	543.942	35.2967	77.6054	785.045
42.9633	9.91215	9.76468	9.57642	5.0259	9.10312	6.13057	11.7341	4.39277	1.46053	78.8758	8.78472	54.3457	543.319	35.2065	77.4109	785.518
43.1339	9.90409	9.73352	9.5602	5.0268	9.06042	6.11302	11.7055	4.37206	1.45603	78.5768	8.7607	54.4524	542.688	35.1161	77.2153	785.861
43.3045	9.8912	9.69887	9.54414	5.0307	9.01736	6.09945	11.6693	4.34992	1.45149	78.2775	8.73631	54.5576	542.048	35.0063	77.0195	785.876
43.4751	9.87857	9.66336	9.52727	5.03467	8.98232	6.08576	11.64	4.33014	1.44688	77.9778	8.71224	54.663	541.401	34.9067	76.8227	786.306
43.6457	9.8701	9.63203	9.50624	5.03761	8.9406	6.07226	11.6111	4.31043	1.44224	77.6215	8.68818	54.7692	540.746	34.8019	76.6251	786.719
43.8163	9.86139	9.60059	9.48971	5.04132	8.90555	6.05859	11.5737	4.29095	1.43759	77.3226	8.66384	54.8729	540.083	34.7114	76.3741	786.674
43.9869	9.85276	9.56907	9.46665	5.04499	8.8703	6.04453	11.5397	4.27082	1.43288	77.0232	8.63946	54.9754	539.413	34.6078	76.1753	787.057
44.1575	9.84386	9.53081	9.4497	5.04868	8.82695	6.03069	11.5109	4.25101	1.43086	76.7235	8.62478	55.0769	538.736	34.5159	75.9759	787.423
44.3281	9.8308	9.49907	9.433	5.05232	8.79173	6.01677	11.4815	4.23135	1.42616	76.4235	8.60073	55.1768	538.05	34.4145	75.776	787.772
44.4987	9.82171	9.46304	9.4157	5.05597	8.74294	6.00258	11.4455	4.2116	1.42144	76.0686	8.57684	55.1634	537.358	34.3223	75.5755	788.105
44.6693	9.81255	9.42801	9.39867	5.05968	8.70781	5.98872	11.4162	4.18751	1.41667	75.77	8.55265	55.2599	536.658	34.2296	75.374	788.42
44.8399	9.80308	9.39625	9.37227	5.06326	8.67254	5.97477	11.3865	4.16783	1.41184	75.4021	8.52825	55.3574	535.951	34.1222	75.1719	788.719
45.0105	9.79058	9.36429	9.35462	5.06676	8.63715	5.96072	11.3568	4.14463	1.40705	75.1049	8.50387	55.4519	535.236	34.0288	74.969	789.001
45.1811	9.78091	9.33232	9.33761	5.07017	8.58789	5.94577	11.319	4.12507	1.40222	74.8074	8.4797	55.5479	534.515	33.9015	74.7654	789.267
45.3517	9.77109	9.30014	9.32012	5.07246	8.55256	5.92774	11.2892	4.1056	1.39741	74.4567	8.45526	55.6397	533.786	33.7992	74.5615	789.515
45.5223	9.75641	9.26777	9.30253	5.06872	8.5172	5.90717	11.2594	4.08589	1.39247	74.1606	8.44007	55.7314	532.493	33.7056	74.3569	789.746
45.6929	9.74316	9.22871	9.28533	5.0721	8.47479	5.89317	11.2291	4.07448	1.38627	73.8643	8.40519	55.8251	531.76	33.6113	74.1515	790.244
45.8635	9.733	9.19336	9.26772	5.07537	8.43941	5.87934	11.1925	4.05853	1.38133	73.5676	8.38111	55.9179	530.61	33.5033	73.9455	790.443
46.0341	9.71816	9.16116	9.25023	5.07782	8.39048	5.86525	11.1582	4.04031	1.37636	73.2706	8.35693	56.0074	529.869	33.4091	73.739	790.624
46.2047	9.70783	9.12885	9.23251	5.08095	8.35525	5.85106	11.1284	4.02453	1.37132	72.9217	8.33257	56.0982	529.121	33.3063	73.5318	790.789
46.3753	9.69736	9.09661	9.21858	5.08083	8.31993	5.83704	11.0984	4.00871	1.36627	72.6257	8.30856	56.1838	528.365	33.2122	73.3243	790.936
46.5459	9.68277	9.06426	9.20071	5.08376	8.28451	5.8229	11.0682	3.99266	1.36126	72.2629	8.28471	56.2715	527.602	33.1179	73.1161	791.066
46.7165	9.6719	9.0318	9.17662	5.08671	8.24313	5.80885	11.0301	3.97519	1.35627	71.9683	8.26072	56.3538	526.833	33.0225	72.9075	791.179
46.8871	9.66087	8.99932	9.1583	5.08961	8.1936	5.79492	10.9998	3.9592	1.3512	71.6735	8.24633	56.4392	526.058	32.9265	72.6449	791.274
47.0577	9.64979	8.96678	9.1405	5.09242	8.15847	5.78084	10.963	3.94441	1.34609	71.3282	8.22264	56.5225	525.276	32.8016	72.4357	791.352
47.2283	9.63856	8.92448	9.1225	5.0952	8.12316	5.76675	10.9279	3.92828	1.34099	71.0347	8.19912	56.6067	524.487	32.6982	72.1653	791.413
47.3989	9.62724	8.89213	9.10474	5.09779	8.08776	5.75263	10.8974	3.90979	1.33583	70.741	8.1752	56.6886	523.691	32.6022	71.9561	791.456
47.5695	9.61586	8.85964	9.08692	5.10046	8.04676	5.73821	10.8668	3.89409	1.33318	70.4472	8.15038	56.7679	522.889	32.5067	71.7465	791.482
47.7401	9.60437	8.82717	9.06047	5.10297	8.01138	5.72042	10.8362	3.87476	1.32803	70.1532	8.12652	56.8467	522.082	32.4112	71.5364	791.49
47.9107	9.59245	8.79071	9.04227	5.10544	7.9689	5.70615	10.8056	3.85882	1.32286	69.8105	8.10173	56.923	521.267	32.3151	71.2769	791.481
48.0813	9.57599	8.75817	9.02415	5.10787	7.92714	5.69173	10.7683	3.84317	1.31769	69.5178	8.07749	57.0004	520.447	32.1966	71.0665	791.454
48.2519	9.56391	8.72554	9.00549	5.1059	7.88642	5.67233	10.7376	3.82721	1.31246	69.1613	8.06207	57.0754	519.621	32.0866	70.8558	791.41
48.4225	9.54892	8.69276	8.98694	5.10816	7.8513	5.65692	10.6949	3.8113	1.30729	68.8702	8.02807	57.0375	518.788	31.9776	70.645	790.92
48.5931	9.53667	8.66016	8.96823	5.11038	7.81601	5.64178	10.6641	3.79665	1.30086	68.579	8.00361	57.1085	517.853	31.8818	70.4337	790.401
48.7637	9.52023	8.6219	8.94966	5.11112	7.7738	5.62756	10.6333	3.77704	1.29561	68.2406	7.97892	57.1793	516.477	31.7683	70.2222	790.311
48.9343	9.50778	8.58944	8.92511	5.11018	7.73323	5.61322	10.6022	3.76098	1.29041	67.9507	7.95378	57.2506	515.635	31.665	70.0103	790.202
49.1049	9.49159	8.55696	8.90633	5.11229	7.69819	5.59872	10.5713	3.7456	1.2851	67.6606	7.92864	57.3192	514.787	31.5685	69.7982	790.077
49.2755	9.47872	8.52432	8.88725	5.11447	7.6568	5.58443	10.5343	3.72977	1.27977	67.3706	7.90368	57.3855	513.934	31.4712	69.5858	789.934
49.4461	9.4661	8.4888	8.86848	5.1166	7.62175	5.56989	10.5032	3.71387	1.27447	67.0805	7.87819	57.4517	513.075	31.374	69.3732	789.44
49.6167	9.45318	8.45638	8.84949	5.1187	7.57995	5.55557	10.4676	3.69816	1.10335	66.7447	7.85159	57.5173	512.209	31.2658	69.1605	789.265
49.7873	9.4402	8.42385	8.83024	5.12079	7.53991	5.54109	9.17392	3.679	1.10052	66.3952	7.83483	57.5813	511.339	31.1611	68.9475	789.328
49.9579	9.42707	8.38858	8.81097	5.12281	7.50503	5.52663	9.14606	3.66484	1.09761	66.1085	7.80873	57.6447	510.464	31.0641	68.7343	789.12
50.1285	9.4115	8.35245	8.79128	5.12468	7.47004	5.50767	9.1182	3.64896	1.09472	65.8219	7.78261	57.7074	509.201	30.9668	68.521	788.894
50.2991	9.39816	8.3199	8.76374	5.12663	7.43498	5.49319	9.081	3.63	1.09185	65.4894	7.75721	57.7694	508.32	30.8692	68.3075	788.651
50.4697	9.38021	8.28475	8.74405	5.12865	7.3825	5.47869	9.05309	3.61433	1.08929	65.2043	7.7319	57.8297	507.432	30.7548	68.0937	788.391
50.6403	9.36655	8.25211	8.7245	5.13049	7.34785	5.46418	9.02491	3.5989	1.08575	64.9192	7.70725	57.8906	506.539	30.6572	67.8798	788.114
50.8109	9.35282	8.21966	8.70483	5.13219	7.31315	5.44953	8.99025	3.58353	1.08288	64.6342	7.68394	57.9487	505.642	30.5387	67.6661	787.821
50.9815	9.33912	8.18724	8.68511	5.12988	7.27842	5.43504	8.96216	3.56522	1.08013	64.349	7.65143	58.0057	504.74	30.4413	67.4522	787.51
51.1521	9.32521	8.15473	8.65976	5.13088	7.2388	5.41561	8.93424	3.55017	1.07733	64.0198	7.62903	58.0648	503.834	30.3437	67.2379	787.182
51.3227	9.31114	8.11973	8.64018	5.13277	7.1978	5.40109	8.90611	3.53498	1.07441	63.6785	7.6161	58.1184	502.921	30.2341	67.0239	787.068
51.4933	9.29297	8.084	11.0182	5.13443	7.16332	5.38652	8.86903	3.51937	1.07149	63.3968	7.59494	58.1705	502.004	30.124	66.8096	786.708
51.6639	9.27521	8.05173	11.0009	5.13624	7.12314	5.3722	8.84131	3.50146	1.06855	63.1154	7.57676	58.2225	501.084	30.0202	66.5953	786.332
51.8345	9.26111	8.01938	10.9834	5.13746	7.08399	5.35774	8.81331	3.48619	1.06566	62.8339	7.55761	58.2702	500.159	29.9121	66.3811	785.939
52.0051	9.24677	7.98708	10.966	5.13929	7.0496	5.34327	8.77908	3.46911	1.06273	62.5097	8.18941	58.3177	499.229	29.8136	66.1662	785.529
52.1757	9.23242	7.95214	10.9485	5.14105	7.00899	5.32876	8.75098	3.45383	1.05966	62.2295	8.17983	58.3666	498.295	29.7155	65.9519	785.103
52.3463	9.21227	7.91985	10.9309	5.14252	6.97468	5.31425	8.7226	3.43594	1.05744	61.9493	8.16911	58.4137	496.86	29.6015	65.6818	784.661
52.5169	9.19767	7.88514	10.913	5.14435	6.93582	5.29975	8.69408	3.42064	1.0545	61.6691	8.15877	58.4583	495.925	29.496	65.468	784.202
52.6875	9.18302	7.85306	10.8829	5.14594	6.89617	5.28071	8.66572	3.40273	1.05162	61.3334	8.13039	58.501	494.987	29.3973	65.2543	783.727
52.8581	9.1682	7.82086	10.8649	5.14774	6.86208	5.26618	8.63118	3.38774	1.04861	61.0144	8.11847	58.5433	494.045	29.2993	64.9957	783.235
53.0287	9.15336	7.78515	10.8467	5.14937	6.81735	5.25161	8.5947	3.37023	1.04568	60.7378	8.10532	58.587	493.098	29.1877	64.7821	782.292
53.1993	9.13409	7.75301	10.8283	5.15099	6.78354	5.23713	8.56647	3.35279	1.04279	60.4613	8.0946	58.5127	492.147	29.0896	64.5686	781.772
53.3699	9.11902	7.7209	10.8099	5.1525	6.74968	5.22263	8.53819	3.33152	1.03989	60.1845	8.08094	58.5522	491.192	28.9907	64.3547	780.818
53.5405	9.10387	7.68311	10.7913	5.15225	6.71579	5.20815	8.51033	3.65918	1.03679	59.9077	8.06412	58.5911	490.234	28.8856	64.1411	780.268
53.7111	9.0885	7.65117	10.7645	5.15077	6.67221	5.19361	8.4819	3.63835	1.03384	59.5913	8.04823	58.6296	489.271	28.7865	63.9276	779.703
53.8816	9.07316	7.61688	10.7457	5.15211	6.63277	5.17912	8.44769	3.61722	1.0309	59.3158	8.03225	58.6673	488.306	28.6776	63.7145	779.123
54.0522	9.05422	7.58494	10.7268	5.15356	6.5993	5.15989	8.41955	3.59613	1.028	58.9874	8.01663	58.7031	487.336	28.5524	63.501	778.526
54.2228	9.03471	7.55306	10.7077	5.1517	6.56578	5.14547	8.39117	3.57837	1.02508	58.7135	8.00044	58.7372	486.461	28.4537	63.2413	777.913
54.3934	9.01925	7.52127	10.6885	5.15335	6.52792	5.13102	8.36293	3.56092	1.02214	58.4008	7.98493	58.7704	485.484	28.3488	63.0281	777.285
54.564	9.00352	7.48721	10.6691	5.15419	6.49446	5.11661	8.32584	3.54383	1.01922	58.129	7.95157	58.8025	484.149	28.2501	62.8152	776.641
54.7346	8.98765	7.45532	10.6497	5.15573	6.45037	5.10228	8.29196	3.52424	1.01567	57.8576	7.93663	58.8343	483.17	28.1515	62.6025	775.982
54.9052	8.97186	7.4234	10.6183	5.15715	6.41719	5.08707	8.26348	3.50745	1.01277	57.5389	7.92228	58.8641	482.19	28.0404	62.3898	775.307
55.0758	8.95592	7.38918	10.5987	5.15849	6.37986	5.07348	8.23541	3.49337	1.00986	57.2687	7.90856	58.8934	481.205	27.9288	62.1774	774.906
55.2464	8.94002	7.35718	10.579	5.15978	6.34678	5.05916	8.20746	3.58516	1.00695	56.9099	7.89507	58.9214	480.217	27.8238	61.9651	773.883
55.417	8.92382	7.32545	10.5591	5.16097	6.31374	5.04055	8.17846	3.57014	1.00466	56.6436	7.88677	58.948	479.225	27.7252	61.7527	773.166
55.5876	8.90773	7.28936	10.5391	5.15819	6.27166	5.02627	8.14434	3.55545	1.00123	56.3776	7.87634	58.9736	478.232	27.6265	61.5404	772.434
55.7582	8.88734	7.25793	10.5193	5.15931	6.2335	5.01196	8.11568	3.54556	0.998368	56.1117	7.86509	58.9981	477.235	27.5035	61.3282	771.686
55.9288	8.87093	7.22638	10.4991	5.16028	6.20087	4.99746	6.65518	3.5309	0.995415	55.8458	7.85351	59.0215	476.234	27.4048	61.1155	770.923
56.0994	8.85189	7.19506	10.4791	5.16145	6.16813	4.98312	6.6315	3.51674	0.99257	55.544	7.8237	59.0437	475.231	27.2998	60.9034	770.145
56.27	8.83542	7.1636	10.4589	5.16167	6.1315	4.96887	6.6095	3.50752	1.14045	55.28	7.81363	59.0647	473.763	27.2011	60.6912	769.351
56.4406	8.81565	7.13216	10.4308	5.16279	6.09897	4.95532	6.58613	3.49364	1.13821	54.9671	7.80275	59.0847	472.761	27.0921	60.4791	768.543
56.6112	8.79891	7.09868	10.4103	5.16367	6.05661	4.941	6.55148	3.48426	1.13602	54.7053	7.7918	59.1031	471.758	26.9816	60.2676	767.72
56.7818	8.78224	7.06759	10.3896	5.16449	6.02044	4.92671	6.52839	3.47036	1.13387	54.4083	7.78244	59.1203	470.75	26.8833	60.056	766.881
56.9524	8.7618	7.03632	10.3689	5.16538	5.98828	4.9125	6.5057	3.46355	1.13166	54.1487	7.77482	59.1369	469.74	26.7844	59.8441	766.028
57.123	8.74506	7.00505	10.336	5.16552	5.95612	4.89818	6.48265	3.44977	1.1294	53.8892	7.76482	59.153	468.727	26.6801	59.6327	764.741
57.2936	8.72809	6.96883	10.3151	5.16631	5.92006	4.87932	6.45957	3.44006	1.12726	53.6303	7.73889	59.1665	467.711	26.5715	59.4218	763.862
57.4642	8.70892	6.93586	10.2941	5.16723	5.87845	4.86499	6.42541	3.43039	1.12537	53.3719	7.72953	59.1792	466.693	26.4593	59.1613	763.222
57.6348	8.69185	6.90497	10.2731	5.16795	5.84665	4.85067	6.40297	3.41735	1.12338	53.033	7.71881	59.1913	465.673	26.3608	58.951	761.912
57.8054	8.67453	6.87389	10.252	5.1679	5.81113	4.83648	6.37974	3.40839	1.12097	52.7793	7.70816	59.2014	464.65	26.2615	58.7409	760.994
57.976	8.65738	6.84023	10.2311	5.16527	5.77943	4.82224	6.35796	3.39837	1.11873	52.5259	7.69711	59.2112	463.625	26.1571	58.5309	760.289
58.1466	8.64031	6.80636	10.21	5.1658	5.74341	4.80806	6.33467	3.38592	1.11689	52.2722	7.68632	59.2198	462.597	26.0458	58.3213	759.343
58.3172	8.62278	6.77369	10.1885	5.16617	5.70335	4.79406	6.3011	3.37752	1.11474	51.9848	7.676	59.2262	461.566	25.9473	58.1115	758.384
58.4878	8.60152	6.74305	10.1668	5.1665	5.67221	4.77993	6.27856	3.36772	1.11249	51.7331	7.6651	59.233	460.533	25.8379	57.9021	757.409
58.6584	8.58423	6.71255	10.1451	5.16669	5.64102	4.76257	6.25578	3.3593	1.11039	51.4371	7.63783	59.237	459.497	25.7396	57.6924	756.42
58.829	8.5665	6.68179	10.1236	5.16604	5.60217	4.74856	6.23263	3.35028	1.10836	51.1877	7.43369	59.1233	458.459	25.6308	57.4446	755.416
58.9996	8.54576	6.6513	10.1024	5.16294	5.57114	4.73463	6.21006	3.33749	1.10644	50.9385	7.44335	59.1268	457.419	25.5182	57.2361	754.399
59.1702	8.52807	6.61891	10.0811	5.16312	5.53551	4.7205	6.17681	3.32926	1.1042	50.6559	7.45293	59.1293	456.376	25.4207	57.0278	753.367
59.3408	8.51036	6.58839	10.0521	5.16328	5.50122	4.70654	6.15371	3.32045	1.10226	50.4077	7.46281	59.1293	455.332	27.6978	56.8198	752.32
59.5114	8.48886	6.55614	10.0188	5.15944	5.46664	4.6927	6.13085	3.308	1.10008	50.1592	7.45735	59.1284	453.96	27.5788	56.6119	751.26
59.682	8.47108	6.52587	9.9969	5.15928	5.43625	4.67868	6.10935	3.30265	1.09781	49.8683	7.46829	59.1289	452.915	27.4742	56.4042	750.186
59.8526	8.45077	6.49556	9.97488	5.15918	5.40239	4.66455	6.08678	3.29373	1.09852	49.5909	7.47968	59.1243	451.868	27.369	56.1972	749.098
60.0232	8.43011	6.46366	9.95249	5.15903	5.36326	4.65051	6.05408	3.28524	1.09675	49.3477	7.49072	59.12	450.819	27.2633	55.99	747.996
60.1938	8.41211	6.43364	9.93061	5.15797	5.33319	4.63647	6.03287	3.27297	1.09473	49.1047	7.50156	59.1126	449.768	27.1576	55.7832	746.88
60.3644	8.39424	6.40122	9.90786	5.15765	5.29996	4.62256	6.01007	3.2642	1.0927	48.8623	7.51258	59.106	448.714	27.0413	55.5767	745.751
60.535	8.37609	6.3713	9.88542	5.15727	5.26619	4.60857	5.987	3.25599	1.09069	48.5768	7.50766	59.0967	447.233	26.936	55.3703	744.31
60.7056	8.35776	6.34149	9.86199	5.15693	5.23317	4.59055	5.95505	3.24727	1.08868	48.3055	7.51966	59.0846	446.181	26.8172	55.1644	742.754
60.8762	8.33946	6.31002	9.83894	5.1564	5.2037	4.57672	5.93311	3.23574	1.0864	48.0672	7.53097	59.0718	445.128	26.712	54.9587	741.591
61.0468	8.31729	6.28029	9.81629	5.1558	5.16605	4.56291	5.91121	3.23055	1.08395	47.8286	7.54298	59.0586	444.072	26.5956	54.7533	740.414
61.2174	8.29908	6.25065	9.79371	5.15519	5.13373	4.54917	5.88844	3.22226	1.08208	47.591	7.55445	59.0437	443.014	26.4759	54.5481	739.224
61.388	8.27772	6.22103	9.77116	5.15452	5.10452	5.31137	5.86661	3.21054	1.0799	47.3228	7.56556	59.0271	441.954	26.371	54.3433	738.021
61.5586	8.25928	6.18985	9.74857	5.15376	5.06873	5.29635		3.20282	1.07775	47.0464	7.57678	59.0077	440.892	26.253	54.1388	736.421
61.7292	8.24082	6.15863	9.72637	5.14985	5.03971	5.27747		3.19498	1.0754	46.8126	7.58767	58.9898	439.827	26.1381	53.9346	735.196
61.8998	8.22234	6.12934	9.69305	5.14896	5.00282	5.26251		3.18671	1.07358	46.5791	7.5983	58.9696	438.761	26.0338	53.7307	733.958
62.0704	8.20371	6.10009	9.67037	5.14808	4.97118	5.24786		3.17535	1.071	46.3459	7.59255	58.9464	437.692	25.9292	53.4824	732.707
62.241	8.18497	6.3448	9.64088	5.14627	4.93908	5.2318		3.16738	1.06884	46.0834	7.6031	58.9213	436.621	25.8249	53.28	731.443
62.4116	8.1627	6.31632	9.61917	5.14473	4.9041	6.33387		3.15919	1.06663	45.811	7.61353	58.8959	435.549	25.6952	53.0779	730.167
62.5822	8.14391	6.71922	9.59691	5.14317	4.87617	6.31932		3.15368	1.06449	45.581	7.6234	58.7518	434.379	25.5906	52.8762	728.878
62.7528	8.12529	6.69077	9.5744	5.14217	4.8417	6.30458		3.14198	1.06231	45.3146	7.63374	58.7257	433.302	25.486	52.6748	727.577
62.9234	8.10648	6.66228	9.55199	5.14119	4.80641	6.28995		3.13387	1.06021	45.0569	7.64319	58.6963	432.223	25.3714	52.4355	726.264
63.094	8.08525	6.63392	9.52945	5.14013	4.77593	6.27475		3.12548	0.93074	44.8296	7.65107	58.6635	431.143	25.2436	52.2353	724.938
63.2646	8.0663	6.6055	9.50657	5.13904	4.74538	6.25924		3.11752	0.932447	44.6027	7.66032	58.6293	430.061	25.1277	52.0353	723.601
63.4352	8.0473	6.57721	9.48332	5.13794	4.71224	6.244		3.11269	0.933976	44.3377	7.66885	58.5951	428.977	25.0248	51.8359	722.251
63.6058	8.02823	6.54907	9.46102	5.13689	4.68217	6.2282		3.10176	0.935806	44.1135	7.677	58.5569	427.89	24.9221	51.6369	720.89
63.7764	8.00916	6.51756	9.43777	5.13576	4.64965	6.20543		3.09368	0.9371	43.8623	7.68515	58.516	426.802	24.8187	51.4384	719.799
63.947	7.98347	6.48959	9.41449	5.13468	4.61616	6.18907		3.08589	0.938177	43.6396	7.69377	58.4739	425.712	24.7153	51.2403	718.416
64.1176	7.96424	6.46151	9.37989	5.1335	4.58404	6.17302		3.0777	0.938511	43.4172	7.6861	58.4281	424.621	24.5898	51.0425	716.638
64.2882	7.94495	6.43352	9.35607	5.13221	4.55489	6.15713		3.07192	0.938967	45.066	7.69431	58.3837	423.528	24.4874	50.8452	715.236
64.4588	7.92567	6.40586	9.33144	5.13098	4.52336	8.46063		3.06026	0.940407	44.7568	7.70166	58.3376	422.433	24.3848	50.6484	714.044
64.6294	7.90434	6.37821	9.30755	5.12985	4.49483	8.44059		3.05247	0.941934	44.5488	7.70838	58.2895	421.335	24.2815	50.452	712.621
64.8	7.88487	6.35076	9.28412	5.12866	4.46086	8.41302		3.04453	0.942786	44.3412	7.71523	58.2401	420.236	24.1664	50.2562	711.188
64.9706	7.86548	6.55918	9.26024	5.12753	4.42906	8.39348		3.0364	0.944264	44.1338	7.72224	58.1883	418.75	24.0636	50.0608	709.743
65.1412	7.84255	6.53416	9.23668	5.12643	4.67147	8.37365		3.03106	0.94599	43.8873	7.72873	58.1338	417.654	23.9516	49.8662	708.533
65.3118	7.82311	6.50902	9.20592	5.12524	4.64094	8.35385		3.02309	0.947372	43.6823	7.73537	58.0795	416.556	23.8397	49.6717	706.706
65.4824	7.80362	6.48396	9.1825	5.12429	4.61091	8.33371		3.01139	0.949101	43.4251	7.74208	58.0235	415.172	23.7131	49.4781	705.235
65.653	7.78419	6.45906	9.15919	5.11992	4.58079	8.31393		2.7909	0.949742	43.2233	7.74832	57.9655	414.074	23.612	49.2848	703.753
65.8235	7.76241	6.42935	9.13533	5.11801	4.55096	8.29407		2.79343	0.951429	43.0214	7.75319	57.9052	412.974	23.5105	49.0918	702.261
65.9941	7.74036	6.40441	9.11268	5.11604	4.51606	8.27357		2.78977	0.952436	42.7831	7.75899	57.8456	411.872	23.3974	48.8995	700.488
66.1647	7.72061	6.37975	9.08865	5.11451	4.48693	8.25337		2.7862	0.953938	42.5841	7.76551	57.7812	410.768	23.2966	48.7073	698.978
66.3353	7.70104	6.35536	9.06412	5.11348	4.45798	8.23339		2.78228	0.955512	42.3323	7.77212	57.7164	409.664	23.186	48.5161	697.458
66.5059	7.68142	6.33107	9.02965	5.11251	4.42933	8.21316		2.78483	0.957119	42.1368	7.76147	57.6482	408.558	23.0848	48.3251	695.929
66.6765	7.65882	6.3065	9.00577	5.11163	4.40094	8.19267		2.78199	0.958015	41.9047	7.7677	57.577	407.451	22.9724	48.0947	694.389
66.8471	7.63903	6.28208	8.98191	5.11075	4.37663	8.17277		2.77804	0.958943	45.7335	7.77408	57.5058	406.342	22.8712	47.9054	692.839
67.0177	7.6192	6.25779	8.9573	5.10956	4.34846	8.15214		2.7742	0.96043	45.5385	7.78073	57.4299	405.232	22.7705	47.7166	691.281
67.1883	7.59611	6.23376	8.93341	5.10872	4.31541	8.13194		2.77058	0.961511	45.3437	7.78768	57.3546	404.119	22.6391	47.5287	689.712
67.3589	7.57636	6.21017	8.9092	5.10782	4.28795	8.10206		2.76642	0.962372	45.047	7.7942	57.2771	403.005	22.5302	47.3413	688.134
67.5295	7.55655	6.18623	8.8855	5.10713	4.2609	8.08158		2.76812	0.965334	44.8588	7.79956	57.1976	401.986	22.4311	47.1543	686.188
67.7001	7.53661	6.16251	8.86127	5.10655	4.23763	8.06154		2.76401	0.965566	44.6712	7.80538	57.1179	400.87	22.3203	46.9676	684.596
67.8707	7.51689	6.13896	8.8303	5.10574	4.21075	8.04138		2.75985	0.966279	44.4839	7.81163	57.0381	399.753	22.2096	46.7814	682.994
68.0413	7.49691	6.11036	8.80616	5.10509	4.18412	8.02108		2.75466	0.967516	44.2971	7.81797	56.9567	398.774	22.1102	46.5955	681.384
68.2119	7.47687	6.08729	8.78187	5.10445	4.74031	8.00079		2.75637	0.97025	44.1109	7.82514	56.8733	397.657	22.0007	46.4101	679.764
68.3825	7.45385	6.0603	8.75825	5.10395	4.71386	7.98065		2.75209	0.971066	43.8246	7.81582	56.7879	396.537	21.8935	46.2254	678.136
68.5531	7.43391	6.03735	8.7243	5.10343	4.68738	7.9605		2.74745	0.972058	43.6449	7.82293	56.7008	395.416	21.785	46.0415	676.499
68.7237	7.4141	6.01418	8.69994	5.10309	4.66111	7.94027		2.74246	0.974873	43.4657	7.83031	56.612	394.295	21.6874	45.858	674.854
68.8943	7.3921	5.99151	8.67529	5.10277	4.63552	7.92		2.73843	0.975924	43.2871	7.83763	56.5212	393.173	21.5906	45.6748	672.861
69.0649	7.37185	5.96895	8.65119	5.10096	4.60964	7.89966		2.73459	0.976918	43.109	7.84561	56.4295	392.049	21.483	45.4926	671.203
69.2355	7.35184	5.94652	8.62675	5.09999	4.58369	7.87937		2.72904	0.977931	42.9318	7.85347	56.3383	390.925	21.3777	45.3111	669.536
69.4061	7.33175	5.9244	8.60247	5.09969	4.54808	7.85914		2.73027	0.97895		7.86165	56.2451	389.8	21.2629	45.1297	667.861
69.5767	7.30911	5.90229	8.57816	5.09627	4.52239	7.83895		2.72478	0.97995		7.86981	56.1522	388.674	21.1678	44.9485	666.178
69.7473	7.28936	5.87999	8.5534	5.09618	4.49714	7.81884			0.980878		7.87778	56.1688	387.549	21.0626	44.7386	664.487
69.9179	7.26933	5.858	8.52891	5.0958	4.47203	7.79877			0.981891		7.86989	56.0744	386.422	20.9684	44.5588	662.788
70.0885	7.2492	5.83613	8.50477	5.09557	4.44677	7.77881			0.982849		7.87902	55.9785	385.295	20.8737	44.3796	661.081
70.2591	7.22909	5.81453	8.47476	5.09533	4.42115	7.75887			0.983827		7.88803	55.8817	384.169	20.7615	44.2012	659.367
70.4297	7.20889	5.79272	8.44107	5.09537	4.39586	7.73902			0.984756		7.89733	55.7848	383.041	20.668	44.0225	657.645
70.6003	7.1824	5.76178	8.40381	5.093	4.3613	7.70876			0.987474		7.90667	55.6905	381.48	20.5461	43.813	655.554
70.7709	7.15934	5.73132	8.36617	5.09069	4.33649	7.67872			0.988098		7.91612	55.5959	380.267	20.4357	43.6329	653.803
70.9415	7.13354	5.70107	8.32904	5.0884	4.31185	7.6496			0.98875		7.92566	55.3924	379.06	20.3262	43.4247	651.805
71.1121	7.111	5.67127	8.29143	5.08612	4.28742	7.61234			0.99128		7.93529	55.301	377.859	20.2194	43.2169	650.049
71.2827	7.08618	5.64196	8.25333	5.08067	4.26328	7.58474			0.991729		7.92855	55.2096	376.664	20.1044	43.0105	648.498
71.4533	7.06414	5.61355	8.21033	5.07732	4.2308	7.55158			0.992229		7.93872	55.1187	375.475	19.9986	42.7689	646.734
71.6239	7.04039	5.58556	8.1736	5.07441	4.2078	7.52528			0.994582		7.94901	54.9219	374.046	19.8939	42.5649	644.965
71.7945	7.01881	5.55824	8.1376	5.07232	4.18516	7.50016			0.99529		7.95967	54.8331	372.874	19.783	42.3618	643.192
71.9651	6.99294	5.53108	8.10164	5.07018	4.15406	7.47567			0.995746		7.96996	54.7443	371.709	19.6906	42.16	641.414
72.1357	6.96889	5.50446	8.06029	5.06807	4.13308	7.45203			0.996568		7.98057	54.5497	370.55	19.5824	41.9591	639.315
72.3063	6.94796	5.47807	8.01727	5.06598	4.1125	7.42894			0.996735		7.99106	54.4621	369.397	19.4737	41.76	637.531
72.4769	6.92714	5.45228	7.98382	5.06384		7.39807			0.999117		8.00157	54.3743	368.25	19.3687	41.5617	635.742
72.6475	6.90415	5.42358	7.9513	5.06174		7.36996			0.998011		8.01205	54.1807	367.213	19.2818	41.3645	633.947
72.8181	6.88127	5.39892	7.91344	5.05959		7.34908			0.998601		8.02201	54.0927	366.078	19.1708	41.169	632.147
72.9887	6.86087	5.37463	7.88215	5.05743		7.32874			0.999282		8.0323	54.0018	364.947	19.0776	40.9755	630.342
73.1593	6.84101	5.35075	7.84667	5.05528		7.30889			1.0015		8.02608	53.9092	363.821	18.9869	40.7835	628.531
73.3299	6.81889	5.32722	7.81709	5.05311		7.28952			1.00153		8.03659	53.7099	362.385	18.8959	40.5927	626.397
73.5005	6.79602	5.30413	7.7797	5.05092		7.27038			1.00149		8.04605	53.6137	361.274	18.7977	40.4043	624.578
73.6711	6.77619	5.27736	7.74613	5.04813		7.2433			1.0015		8.0566	53.5153	360.167	18.7091	40.2174	622.981
73.8417	6.75637	5.25498	7.71878	5.04532		7.22511			1.00368		8.0668	53.4154	359.064	18.6135	40.0324	621.152
74.0123	6.73369	5.22852	7.69177	5.04229		7.20712			1.00258		8.07645	53.3131	357.963	18.5349	39.8232	619.316
74.1829	6.71396	5.20666	7.6602	5.04004		7.18307			1.00323		8.08663	53.2083	356.864	18.4411	39.6423	617.475
74.3535	6.69191	5.18502	7.62607	5.03772		7.16558			1.00389		8.09654	53.0996	355.768	18.3636	39.4635	615.627
74.5241	6.67026	5.16355	7.60162	5.03531		7.14814			1.00432		8.10611	52.9864	354.673	18.2864	39.2866	613.774
74.6947	6.65061	5.14226	7.57234	5.03289		7.13068			1.00503		8.11547	52.7707	353.579	18.8322	39.0786	611.914
74.8653	6.63092	5.12113	7.54839	5.03043		7.11334			1.00607		8.12389	52.6524	352.485	18.7354	38.9067	610.048
75.0359	6.61119	5.10012	7.52498	5.02795		7.09591			1.00667		8.13365	52.5317	351.392	18.6493	38.7367	608.175
75.2065	6.58958	5.07921	7.49716	5.02539		7.0784			1.00716		8.14308	52.4089	350.299	18.5738	38.5685	606.298
75.3771	6.56966	5.0584	7.46625	5.02272		7.0607			1.00618		8.1502	52.2818	349.205	18.4981	38.4022	604.12
75.5477	6.54963	5.03763	7.44357	5.02003		7.04287			1.00739		8.15798	52.1556	348.11	18.4031	38.2377	602.233
75.7183	6.52765	5.01689	7.42155	5.01729		7.01704			1.00865		8.16684	52.0267	347.014	18.3276	38.0751	600.601
75.8889	6.50731	4.99615	7.39471	5.0145		6.9988			1.00861		8.17406	51.8934	345.917	18.2516	37.9142	598.702
76.0595	6.48701	4.97539	7.37275	5.01171		6.98056			1.0086		8.18149	51.7601	344.818	18.1654	37.7551	596.799
76.2301	6.46452	4.95462	7.35092	5.00882		6.9623			1.0091		8.18867	51.624	343.718	18.0886	37.5975	594.889
76.4007	6.44416	4.93385	7.32018	5.0059		6.94348			1.00965		8.19626	51.5861	342.616	17.9927	37.4143	592.764
76.5713	6.42371	4.91319	7.29823	5.00298		6.92419			1.00906		8.20277	51.4446	341.511	17.9158	37.2601	590.552
76.7419	6.40319	4.8924	7.27561	4.99998		6.9049			1.00941		8.20941	51.3018	340.403	17.8386	37.1074	588.631
76.9125	6.38242	4.87555	7.25275	4.99679		6.8854			1.00971		8.21608	51.1594	339.293	17.7508	36.9252	586.705
77.0831	6.35988	4.85463	7.22947	4.99363		6.86572			1.00937		8.22318	51.015	338.18	17.673	36.7759	584.775
77.2537	6.33886	4.83729	7.20594	4.99035		6.8455			1.00886		8.22966	50.8694	336.847	17.5862	36.6276	582.841
77.4243	6.31785	4.81629	7.18212	4.98714		6.82487			1.00898		8.23447	50.7214	335.446	17.4987	36.4803	580.902
77.5948	6.29661	4.79528	7.15795	4.98388		6.804			1.0089		8.23919	50.5677	334.33	17.4206	36.3338	578.958
77.7654	6.27543	4.77419	7.13344	4.98064		6.78265			1.00803		8.24485	50.4173	333.21	17.3328	36.1881	577.011
77.936	6.254	4.75322	7.11301	4.97739		6.76111			1.00904		8.24957	50.2638	332.088	17.2464	36.043	575.061
78.1066	6.2326	4.73225	7.08798	4.97398		6.73957			1.00939		8.25374	50.1111	330.963	17.1588	35.8984	573.107
78.2772	6.21105	4.71109	7.05417	4.97006		6.71762			1.00878		8.25856	49.961	329.836	17.0814	35.7543	571.15
78.4478	6.18943	4.6898	7.02729	4.96659		6.69583			1.00776		8.26319	49.8084	328.706	17.1236	35.6104	569.191
78.6184	6.1677	4.66861	7.00074	4.96316		6.68712			1.00703		8.26811	49.6499	327.573	17.037	35.4669	567.229
78.789	6.14573	4.64731	6.97804	4.95961		6.66448			1.00737		8.27055	49.4943	326.438	16.9495	35.3232	565.265
78.9596	6.12381	4.62572	6.95094	4.95542		6.64145			1.00767		8.27445	49.3373	325.301	16.8746	35.1797	563.3
79.1302	6.1019	4.60434	6.92239	4.95197		6.61821			1.00836		8.27771	49.1809	324.163	16.7775	35.036	561.333
79.3008	6.07977	4.58279	6.89423	4.94851		6.59528			1.00863		8.28077	49.0238	323.023	16.7045	34.8923	559.364
79.4714	6.05603	4.56118	6.8696	4.94495		6.57191			1.00965		8.28245	48.8628	321.881	16.6201	34.7478	557.395
79.642	6.03391	4.53956	6.84075	4.94126		6.54852			1.01013		8.2848	48.7037	320.739	16.5378	34.6033	555.424
79.8126	6.01163	4.51795	6.81155	4.93763		6.52472			1.01002		8.28607	48.5416	319.718	16.4684	34.4286	553.195
79.9832	5.98692	4.49633	6.78574	4.93408		6.50032			1.0097		8.30473	48.3815	318.574	16.3868	34.2833	551.228
80.1538	5.96467	4.47475	6.75564	4.9305		6.47637			1.00898		8.30605	48.219	317.43	15.7204	34.137	549.26
80.3244	5.93997	4.45277	6.72527	4.9268		6.45217			1.00784		8.30699	48.0583	316.286	15.6654	33.9903	547.029
80.495	5.91796	4.4313	6.69878	4.92326		6.42797			1.00711		8.30946	47.8941	315.142	15.6291	33.842	545.066
80.6656	5.8958	4.41341	6.66891	4.91956		6.40374			1.00654		8.31075	47.6392	313.998	15.5617	33.6939	543.104
80.8362	5.87337	4.39174	6.6391	4.91593		6.37905			1.00514		8.31163	47.4773	312.856	15.5107	33.5446	541.142
81.0068	5.84942	4.37289	6.60827	4.91234		6.35514			1.00434		8.31259	47.3122	311.714	15.4623	33.3945	539.183
81.1774	5.82721	4.35488	6.58185	4.90872		6.33052			1.0032		8.31477	47.151	310.573	15.4131	33.243	537.224
81.348	5.80535	4.33384	6.55093	4.90508		6.31189			1.00024		8.31517	46.9896	309.433	15.3823	33.0908	535.267
81.5186	5.78373	4.31284	6.52033	4.90141		6.28718			0.999155		8.31555	46.8257	308.295	15.3198	32.9376	533.311
81.6892	5.76212	4.29191	6.4894	4.89781		6.26334			0.998372		8.31587		307.159	15.2904	32.7832	531.357
81.8598	5.74052	4.2706	6.46276	4.89419		6.23913			0.997259		8.31677		306.025	15.2436	32.6278	529.406
82.0304	5.71895	4.24934	6.43206	4.89054		6.21578			0.995938		8.31632		304.893	15.2	32.472	527.456
82.201	5.69731	4.22827	6.4023	4.88696		6.19191			0.994805		8.31726		303.763	15.1709	32.3597	525.508
82.3716	5.67587	4.20758	6.37327	4.88347		6.16737			0.991559		8.31813		302.635	15.1249	32.2018	523.563
82.5422	5.65471	4.18682	6.34447	4.87994		6.14345			0.990669		8.31881		301.267	15.0815	32.0436	521.379
82.7128	5.63313	4.16645	6.31598	4.87645		6.1195			0.990311		8.31869		300.15	15.0521	31.8847	519.439
82.8834	5.61188	4.14593	6.29144	4.86971		6.09583			0.98988		8.31841		299.036	15.0054	31.7251	517.501
83.054	5.59093	4.12536	6.26268	4.86611		6.07248			0.991556		8.31865		297.926	14.9609	31.5652	515.566
83.2246	5.57015	4.10554	6.23353	4.86259		6.04859			0.991044		8.31777		296.912	14.9313	31.4044	513.4
83.3952	5.54937	4.08558	6.20581	4.85907		6.02557			0.990321		8.31776		295.808	14.8844	31.2441	511.233
83.5658	5.5253	4.0657	6.17745	4.85554		6.00296			0.989674		8.33504		294.708	14.8381	31.0826	509.312
83.7364	5.50092	4.04569	6.15032	4.85212		5.98039			0.988827		8.33492		293.61	14.8073	30.9216	507.393
83.907	5.48088	4.02594	6.12402	4.84864		5.95824			0.988134		8.33453		292.516	14.7737	30.7606	505.476
84.0776	5.46102	4.00669	6.09642	4.84519		5.92948			0.98747		8.33387		291.425	14.7388	30.5997	503.56
84.2482	5.44123	3.98759	6.06954	4.84172		5.90756			0.986607		8.3334		290.338	14.6743	30.4387	501.646
84.4188	5.42172	3.96882	6.0422	4.84158		5.88581			0.985729		8.33318		289.334	14.6398	30.2782	499.734
84.5894	5.40223	3.95025	6.01634	4.83814		5.86448			0.982802		8.33236		288.023	14.6035	30.1371	497.823
84.76	5.38268	3.9318	5.99058	4.83474		5.84334			0.981928		8.33152		286.952	14.5655	29.9776	495.913
84.9306	5.36318	3.91364	5.96469	4.83122		5.82194			0.981021		8.33061		285.882	14.5271	32.0217	494.004
85.1012	5.3425	3.89355	5.93882	4.82775		5.80134			0.982109		8.32974		284.815	14.4731	31.861	491.935
85.2718	5.32341	3.87603	5.91348	4.82428		5.78077			0.981148		10.1642		283.752	14.4182	31.7006	490.029
85.4424	5.30436	3.85863	5.88788	4.82091		5.76069			0.980149		10.1946		282.69	14.3785	31.5415	488.124
85.613	5.28552	3.84159	5.85604	4.81749		5.74066			0.977212		10.2248		281.631	14.337	31.3836	486.219
85.7836	5.26665	3.82462	5.83132	4.81403		5.72108			0.976169		10.2553		280.688	14.281	31.2271	484.314
85.9542	5.24788	3.80762	5.80724	4.81061		5.70216			0.975114		10.2856		279.634	14.2382	31.0726	482.409
86.1248	5.22782	3.79107	5.78265	4.8072		5.67717			0.974083		10.3162		278.582	14.1939	30.9185	480.504
86.2954	5.2092	3.77465	7.58604	4.80273		5.65888			0.973048		10.3466		277.313	14.1492	30.7663	478.599
86.466	5.19082	4.09218	7.55728	4.79928		5.64038			0.971937		10.3767		276.098	14.1031	30.6166	476.694
86.6366	5.17238	4.07534	7.53093	4.79514		5.62213			0.970555		10.4071		275.057	14.0446	30.4316	474.789
86.8072	5.15247	4.05846	7.50446	4.79165		5.60446			0.969505		10.438		274.017	13.9986	30.2868	472.667
86.9778	5.13257	4.04205	7.47733	4.78817		5.58665			0.968116		10.4778		272.978	13.9516	30.1435	470.556
87.1484	5.11435	4.02566	7.45214	4.78459		5.5691			0.966752		10.5085		271.938	13.904	30.0024	468.654
87.319	5.0939	4.00938	7.42442	4.78099		5.55181			0.965535		10.5392		270.899	13.8413	29.864	466.751
87.4896	5.07567	3.99357	7.39873	4.77741		5.53472			0.964332		10.5699		269.86	13.7801	29.7273	464.848
87.6602	5.05611	3.97801	7.35763	4.77377		5.51166			0.962997		10.6008		268.82	13.7316	29.5923	462.944
87.8308	5.03801	3.96262	7.32939	4.77011		5.49521			0.961737		10.632		267.779	13.6821	29.4592	461.04
88.0014	5.01828	3.94738	7.30286	4.76648		5.47881			0.960097		10.6625		266.737	13.6316	29.3284	459.136
88.172	4.99836	3.93235	7.27406	4.76283		5.46261			0.958517		10.6936		265.491	13.569	29.1654	457.232
88.3426	4.97912	3.91334	7.24745	4.75917		5.44651			0.958871		10.7256		264.451	13.5187	29.0405	455.327
88.5132	4.96127	3.89862	7.21838	4.75549		5.43056			0.95727		10.7572		263.497	13.4691	28.9177	453.423
88.6838	4.94503	3.88399	7.19014	4.75176		5.41468			0.955688		10.7883		262.455	13.4187	28.7967	451.518
88.8544	4.92705	3.68769	7.16162	4.7479		5.39887			0.953928		10.8196		261.41	13.3558	28.6773	449.615
89.025	4.90791	3.67422	7.134	4.74406		5.37709			0.952395		10.8513		260.364	13.2909	28.5598	447.711
89.1956	4.88988	3.66086	7.10757	4.74356		5.36156			0.950866		10.8909		259.316	13.241	28.4438	445.809
89.3662	4.87186	3.64761	7.06817	4.73972		5.34615			0.948183		10.9229		258.266	13.1792	28.3298	443.908
89.5367	4.8538	3.63449	7.03945	4.73596		5.33065			0.946402		10.9545		257.214	13.1297	28.156	442.008
89.7073	4.83658	3.62134	7.01191	4.73214		5.3152			0.946154		10.9858		256.16	13.0685	30.4857	440.109
89.8779	4.8186	3.60827	6.98422	4.72826		5.29988			0.943702		11.0167		255.103	13.0198	30.3756	438.212
90.0485	4.8006	3.59521	6.95753	4.72485		5.28431			0.941874		11.036		254.045	12.9714	30.2664	436.318
90.2191	4.7799	3.58224	6.92961	4.72095		5.26862			0.939436		11.0681		252.795	12.9116	30.1582	434.425
90.3897	4.76171	3.56945	6.89055	4.71697		5.25291			0.937494		11.1		251.737	12.8502		432.535
90.5603	4.74361		6.86447	4.71283		5.23705			0.936163		11.1412		250.677	12.792		430.648
90.7309	4.72544		6.83962	4.70869		5.22141			0.934849		11.1729		249.615	12.746		428.765
90.9015	4.70732		6.81433	4.70459		5.20518			0.933392		11.2058		248.552	12.6887		426.884
91.0721	4.6881		6.78887	4.7005		5.18921			0.93222		11.2378		247.488	12.6443		425.007
91.2427	4.6701		6.76264	4.69639		5.17294			0.930723		11.2715		246.422	12.589		423.135
91.4133	4.65198		6.72503	4.69226		5.15638			0.928617		11.3048		245.355	12.5313		421.092
91.5839	4.63365		6.70045	4.68823		5.14003			0.926511		11.338		244.287	12.4777		419.23
91.7545	4.61438		6.6755	4.68413		5.12817			0.924869		11.357		243.042	12.4246		417.162
91.9251	4.59431		6.65115	4.68002		5.11131			0.923182		11.3986		241.979	12.3837		415.313
92.0957	4.57624		6.62701	4.67589		5.0884			0.92087		11.4324		240.916	12.3323		413.47
92.2663	4.55801		6.59171	4.67184		5.07126			0.919038		11.466		239.956	12.2913		411.633
92.4369	4.5386		6.56854	4.66774		5.05393			0.917036		11.4986		238.896	12.2279		409.801
92.6075	4.52044		6.5457	4.66361		5.04176			0.914533		11.5316		237.836	12.1775		407.975
92.7781	4.50246		6.52317	4.65954		5.02368			0.912437		11.5643		236.689	12.1381		406.156
92.9487	4.4842		6.48952	4.65535		5.01042			0.910668		11.5978		235.638	12.0888		404.343
93.1193	4.46576		6.46804	4.65449		4.99261			0.908516		11.6253		201.882	12.0506		402.537
93.2899	4.44629		6.44631	4.65047		4.97423			0.905057		11.6585		201.118	11.9899		400.737
93.4605	4.42774		6.42507	4.64638		4.95568			0.903409		11.6918		200.442	11.9519		398.789
93.6311	4.4093		6.40442	4.64236		4.93714			0.901798		11.7248		199.679	13.5674		397.006
93.8017	4.39129		6.37293	4.63831		4.91783			0.899663		11.7588		198.917	13.5183		395.067
93.9723	4.37292		6.35217	4.63434		4.90324			0.897805		11.7922		198.155	13.4701		393.301
94.1429	4.35456		6.33212	4.63039		4.88454			0.895995		11.8266		197.395	13.4211		391.376
94.3135	4.3353		6.31202	4.62686		4.86588			0.893764		11.8696		196.635	13.3717		389.627
94.4841	4.31709		6.29171	4.62287		4.84632			0.890631		11.8894		195.877	13.2965		387.885
94.6547	4.29874		6.26086	4.61888		4.82714			0.88891		11.924		195.119	13.2458		386.151
94.8253	4.2805		6.2412	4.61489		4.80788			0.887299		11.9583		194.363	13.1951		384.424
94.9959	4.26244		6.2219	4.61138		4.79212			0.885809		11.9927		193.609	13.145		382.704
95.1665	4.24182		6.20188	4.60811		4.77208			0.88344		12.0268		192.856	13.0947		380.992
95.3371	4.22377		6.1816	4.60433		4.75188			0.881322		12.061		192.105	13.0453		379.287
95.5077	4.20608		6.16267	4.60326		4.73211			0.8791		12.1048		191.356	12.9929		377.392
95.6783	4.18856		6.13311	4.59939		4.71264			0.876777		12.1394		190.705	12.9426		375.704
95.8489	4.17095		6.11374	4.5956		4.69665			0.874732		12.1745		189.96	12.8906		373.864
96.0195	4.15348		6.09518	4.59182		4.67687			0.872541		12.1941		189.335	12.8391		372.192
96.1901	4.13588		6.07437	4.58807		4.65608			0.870091		12.2282		188.595	12.7607		370.527
96.3607	4.11601		6.0545	4.58437		4.6364			0.867463		12.263		187.858	12.7061		368.868
96.5313	4.09845		6.03364	4.58072		4.61636			0.86496		12.2972		187.122	12.6532		367.215
96.7019	4.08127		6.01394	4.57694		4.59632			0.862439		12.3405		186.388			365.568
96.8725	4.06411		5.99345	4.57323		4.57983			0.858208		12.3752		185.656			363.926
97.0431	4.04693		5.97194	4.56935		4.56015			0.857706		12.409		184.926			362.29
97.2137	4.02891		5.94009	4.5657		4.54037			0.855355		12.443		156.623			360.371
97.3843	4.01202		5.9201	4.5652		4.52049			0.85302		12.4773		156.042			358.749
97.5549	3.99544		5.8968	4.56146		4.50078			0.848335		12.5108		155.461			357.131
97.7255	3.97739		5.873	4.55825		4.48156			0.845974		12.5537		154.988			355.518
97.8961	3.96073		5.85058	4.55449		4.46631			0.843618		12.5868		154.408			353.908
98.0667	3.94336		5.82654	4.5509		4.44683			0.840928		12.6203		153.827			352.302
98.2373	3.92696		5.80183	4.54719		4.42737			0.83862		12.6535		153.371			350.699
98.4079	3.90924		5.77723	4.54346		4.40859			0.836125		12.6862		152.793			348.958
98.5785	3.89319		5.75339	4.53967		4.38974			0.833771		12.719		152.216			347.363
98.7491	3.87736		5.72784	4.53595		4.36633			0.83117		12.7607		151.639			345.769
98.9197	3.86077		5.70307	4.53227		4.352			0.828626		12.7933		151.063			344.178
99.0903	3.9588		5.67824	4.52849		3.72029			0.826111		12.8265		150.489			342.406
99.2609	3.9416		5.65102	4.52478		3.70423			0.823339		12.8591		149.914			340.822
99.4315	3.92575		5.62649	4.52087		3.68796			0.820945		12.8753		149.489			339.239
99.6021	3.90896		5.59975	4.51699		3.67189					12.9078		148.918			337.658
99.7727	3.89361		5.57081	4.51318		3.65506					12.9499		148.348			336.078
99.9433	3.87822		5.54436	4.50937		3.6469					12.983		147.78			334.499
100.114	3.86201		5.51742	4.50551		3.63133					13.0161		147.213			332.777
100.284	3.84686		5.49168	4.5016		3.61562					13.049		146.647			331.203
100.455	3.83175		5.46321	4.50096		3.60109					13.0819		146.083			329.63
100.626	3.81576		5.43408	4.49706		3.58596					13.1232		145.521			328.058
100.796	3.80101		5.40533	4.49318		3.57108					13.1567		144.96			326.353
100.967	3.78609		5.37625	4.48928		3.55584					13.1898		144.518			324.785
101.137	3.77036		5.34595	4.4854		3.54844					13.223		143.962			342.8
101.308	3.75568		5.31661	4.4814		3.53426					13.2554		143.407			341.213
101.479	3.74127		5.28769	4.47743		3.51987					13.2967		142.855			339.627
101.649	3.72583		5.25702	4.47343		3.50551					13.3299		142.304			338.043
101.82	3.71133		5.22759	4.46943							13.3623		141.755			336.46
101.99	3.69416		5.19826	4.4654							13.395		141.207			334.817
102.161	3.67984		5.16797	4.46134							13.4105		140.661			333.243
102.332	3.6646		5.13709	4.46005							13.4524		140.116			331.67
102.502	3.6496		5.10611	4.45612							13.485		139.574			330.1
102.673	3.63565		5.07452	4.45241							13.5175		139.033			328.534
102.843	3.62078		5.04266	4.44834							13.5501		138.493			326.97
103.014	3.60698		5.01267	4.44424							13.5917		138.052			325.409
103.185	3.59312		4.98284	4.44329							13.6231		137.515			323.692
103.355	3.57837		4.95374	4.43917							13.6548		136.98			321.991
103.526	3.56464		4.92497	4.43503							13.6866		136.447			320.451
103.696	3.55013		4.89718	4.43095							13.7283		135.914			318.916
103.867	3.53631		4.86793	4.4268							13.7598		135.627			323.132
104.038	3.5228		4.84064	4.42255							13.791		135.099			334.344
104.208	3.38061		4.81173	4.41841							13.8327		134.572			333.236
104.379	3.36712		4.7765	4.41417							13.8642		134.046			331.807
104.549	3.35409		4.7494	4.40987							13.8952		133.521			330.712
104.72	3.34002		4.72253	4.40566							13.9266		132.997			329.618
104.891	3.32806		4.69738	4.4014							13.9503		132.473			328.527
105.061	3.18592		4.67162	4.39721							13.9816		131.95			327.437
105.232	3.17627		4.64642	4.393							14.0131		131.428			326.348
105.402	3.16663		4.62191	4.38917							14.0541		130.906			324.761
105.573	3.15697		4.59045	4.38488							14.0847		130.384			323.689
105.744	3.14588		4.56669	4.38069							14.1156		129.863			322.618
105.914	3.13632		4.54536	4.37953							14.1556		129.342			321.548
106.085	3.12665		4.52318	4.3754							14.1865		128.822			320.477
106.255	3.11565		4.50109	4.37217							14.2168		128.301			319.09
106.426	3.10605		4.47948	4.36807							14.2571		127.888			318.029
106.597	3.09656		4.45108	4.36381							14.2876		127.37			316.967
106.767	3.08719		4.43032	4.35965							14.3167		126.852			315.904
106.938	3.07629		4.41014	4.35545							14.3556		126.335			314.84
107.108	3.06673		4.38994	4.35132							14.385		125.907			313.775
107.279	3.05684		4.37008	4.3471							14.4055		125.391			312.709
107.45	3.04675		4.34369	4.34289							14.4357		124.875			311.412
107.62	3.03558		4.32483	4.33881							14.4656		124.481			310.106
107.791	3.02541		4.30676	4.33497							14.5049		123.967			309.048
107.961	3.01465		4.289	4.33088							14.5342		123.452			307.988
108.132	3.00406		4.27113	4.32686							14.5725		122.938			306.925
108.303	2.99331		4.25391	4.32285							14.6011		122.424			305.557
108.473	2.98234		4.22946	4.3187							14.6301		121.911			304.496
108.644	2.97002		4.2125	4.31449							14.6688		121.397			303.433
108.814	2.95719		4.19574	4.31033							14.6973		120.988			302.366
108.985	2.94842		4.17912	4.30622							14.7258		120.478			301.297
109.156	2.93701		4.16272	4.30516							14.7644		119.968			300.224
109.326	2.92548		4.13951	4.30389							14.7929		119.458			299.148
109.497	2.91406		4.12351	4.29988							14.8112		118.949			297.848
109.667	2.90217		4.10693	4.29599							14.8389		118.441			296.772
109.838	2.88983		4.09087	4.29207							14.8769		117.934			295.692
110.009	2.87626		4.07428	4.28814							14.9042		117.427			294.381
110.179	2.86426		4.05825	4.28448							14.9419		116.922			293.301
110.35	2.8522			4.2804							14.9691		116.418			292.218
110.52	2.83901			4.27619							15.006		115.996			290.844
110.691	2.82643			4.27205							15.0333		115.495			289.763
110.862	3.05816			4.26793							15.0701		115.108			288.678
111.032	3.04509			4.26423							15.0971		114.708			287.591
111.203	3.03205			4.26013							15.1339		114.214			286.502
111.373	3.01905			4.25609							15.1609		113.721			285.409
111.544	3.00584			4.25203							15.1977		113.231			284.316
111.715	2.99224			4.24785							15.2242		112.742			283.014
111.885	2.97887			4.24365							15.2406		112.253			281.923
112.056	2.96565			4.23985							15.2769		111.768			280.831
112.226	2.95278			4.23865							15.3029		111.284			279.737
112.397	2.93904			4.23444							15.339		110.802			278.429
112.568	2.92562			4.23009							15.3647		110.321			277.34
112.738	2.91259			4.22571							15.4006		109.844			275.985
112.909	2.89937			4.22123							15.4364		109.368			274.904
113.079	2.8862			4.21672							15.4615		108.894			273.822
113.25	2.87328			4.21238							15.4971		108.423			272.741
113.421	2.85991			4.20826							15.5324		107.954			271.46
113.591	2.84391			4.20368							15.5677		107.58			270.387
113.762	2.83062			4.19907							15.5921		107.118			269.315
113.932	2.81804			4.19731							15.627		106.658			268.245
114.103	2.8054			4.19264							15.6509		106.201			267.176
114.274	2.79256			4.18787							15.6853		105.746			265.904
114.444	2.77992			4.18303							15.7196		105.293			264.592
114.615	2.76758			4.17817							15.7536		104.843			263.545
114.785	2.75507			4.17913							15.7768		104.395			262.499
114.956	2.74285			4.1744							15.8112		103.95			261.456
115.127	2.73066			4.16951							15.8241		103.508			260.229
115.297	2.71843			4.16451							15.846		103.068			259.197
115.468	2.70622			4.15953							15.8792		102.63			258.168
115.638	2.69442			4.15443							15.9117		102.195			257.141
115.809	2.68266			4.14942							15.9326		101.762			255.868
115.98	2.66872			4.14432							15.9654		101.331			254.663
116.15	2.65724			4.13921							15.9867		100.902			253.659
116.321	2.64605			4.13402							16.007		100.547			252.657
116.491	2.63473			4.12876							16.0389		100.219			251.477
116.662	2.62045			4.12346							16.0584		99.7966			250.485
116.833	2.60954			4.11812							16.0896		99.4626			249.495
117.003	2.59851			4.11283							16.1083		99.0451			248.506
117.174	2.58781			4.1105							16.1261		98.6291			247.279
117.344	2.57506			4.10511							16.1347		98.2146			246.113
117.515	2.5647			4.09966							16.1523		97.8013			245.141
117.686	2.55429			4.09458							16.1695		97.3896			243.993
117.856	2.54408			4.08916							16.1852		96.979			243.029
118.027	2.53388			4.08365							16.2127		96.5697			242.063
118.197	2.52385			4.07807							16.2283		96.1616			241.097
118.368	2.51094			4.07248							16.2422		95.7544			240.13
118.539	2.49897			4.0668							16.257		95.3481			239.161
118.709	2.4893			4.06118							16.2703		94.9428			237.967
118.88	2.47975			4.05548							16.2845		94.5381			236.825
119.05	2.47023			4.04972							16.3103		94.1341			235.694
119.221	2.46074			4.04668							16.3234		93.7307			234.736
119.391	2.45125			4.0413							16.3338		93.3278			233.774
119.562	2.44187			4.03561							16.3451		92.9255			232.81
119.733	2.43254			4.03283							16.3563		92.5237			231.842
119.903	2.42109			4.02698							16.3668		92.1219			230.87
120.074	2.40888			4.02156							16.3769		91.8032			229.896
120.244	2.39966			4.01576							16.3863		91.4037			228.703
120.415	2.39033			4.00993							16.3965		91.0046			227.554
120.586	2.38112			4.00406							16.4057		90.6059			226.415
120.756	2.37184			3.99815							16.4142		90.2075			225.441
120.927	2.36244			3.99212							16.4229		89.8094			224.461
121.097	2.35307			3.98658							16.4301		89.4119			223.478
121.268	2.34353			3.97782							16.4389		89.0778			222.49
121.439	2.33436			3.97185							16.4457		88.6809			221.498
121.609	2.32465			3.96586							16.4518		88.2847			220.5
121.78	2.31507			3.95976							16.4574		87.8881			219.29
121.95	2.62113			3.95361							16.4615		87.4927			218.291
122.121	2.60979			3.94773							24.576		87.0979			217.289
122.292				3.94158							24.5998		86.7854			215.971
122.462				3.93533							24.6261		86.3919			214.971
122.633				3.92951							24.6528		85.9995			213.969
122.803				3.92326							24.6778		85.6072			212.964
122.974				3.91996							24.702		85.2944			211.956
123.145				4.48504							24.7268		84.9053			210.946
123.315				4.47821							24.7494		84.5159			209.935
123.486				4.4712							24.7728		84.1286			208.727
123.656				4.46423							24.7477		83.7416			207.57
123.827				4.45731							24.768		79.0502			206.568
123.998				4.45032							24.7874		78.7162			205.414
124.168				4.44319							24.8095		78.3833			204.416
124.339				4.43643							24.8271		78.051			203.419
124.509				4.4291							24.8467		77.7207			202.424
124.68				4.42167							24.8632		77.3903			201.429
124.851				4.41428							24.8822		77.0616			200.251
125.021				4.40672							24.9007		76.7352			199.129
125.192				4.39905							24.916		76.4095			198.152
125.362				4.39144							24.9318		76.0864			197.034
125.533				4.38375							24.9467		75.7643			196.07
125.704				4.37605							24.9605		75.4429			195.109
125.874				4.36828							24.9298		75.1234			194.151
126.045				5.20788							24.9454		74.8058			192.886
126.215				5.19818							24.9585		74.4896			191.949
126.386				5.18847							24.9741		74.1757			190.874
126.557				5.18656							25.0351		73.9722			189.951
126.727				5.17676							25.0007		73.6618			189.032
126.898				5.16673							25.0108		73.3523			187.809
127.068				5.15662							25.0214		73.0454			186.911
127.239				5.14647							25.031		72.7401			186.017
127.41				5.13626							25.0399		72.4367			184.991
127.58				5.12595							25.0038		72.1342			184.11
127.751				5.11544							25.0121		71.8337			183.105
127.921				5.10493							25.0198		80.8064			182.073
128.092				5.09433							24.9826		80.5124			187.726
128.263				5.08351							24.9896		80.2192			186.842
128.433				5.07263							24.9964		79.9281			185.959
128.604				5.06169							25.0027		79.6378			184.893
128.774				5.05064							24.9646		79.3491			183.783
128.945				5.03953							24.9703		79.0613			182.922
129.116				5.02823							24.9756		78.7747			182.062
129.286				5.01698							24.937		78.4892			181.201
129.457				5.00552							24.9423		78.2046			180.162
129.627				4.99405							24.9041		77.921			179.074
129.798				4.98644							24.9077		77.6373			178.226
129.969				4.97464							24.9106		77.3555			177.377
130.139				4.96286							24.8684		77.0736			176.525
130.31				4.95108							24.8715		76.7928			200.131
130.48				4.93919							24.8707		76.5124			198.684
130.651				4.92731							24.872		76.2321			197.706
130.822				4.9153							24.8704		75.9525			196.727
130.992				4.90317							24.8692		75.673			195.741
131.163				4.89455							24.8268		75.394			194.753
131.333				4.88218							24.8297		75.115			193.758
131.504				4.8699							24.7894		74.8358			192.315
131.675				4.85749							24.787					191.327
131.845				4.84499							24.7447					190.332
132.016				4.83254							24.7448					189.333
132.186				4.82007							24.7435					188.329
132.357				4.80752							24.7011
132.528				4.79484							24.6965
132.698				4.78208							24.6876
132.869				4.76924							24.6786
133.039				4.75652							24.6724
133.21				4.74362							24.6263
133.381				4.73123							24.6251
133.551				4.71815							24.6185
133.722				4.70509							24.5697
133.892				4.69203							24.5616
134.063				4.67888							24.5556
134.234				4.66574							24.5477
134.404				4.65259							24.4924
134.575				4.63929							24.4799
134.745				4.62253							24.4724
134.916				4.60925							24.4652
135.087				4.59589							24.4531
135.257				4.58242							24.3975
135.428				4.56906							24.3773
135.598				4.55561							24.3599
135.769				4.54209							24.3452
135.94				4.5286							24.329
136.11				4.51488							24.2699
136.281				4.50114							24.2506
136.451				4.4875							24.226
136.622				4.47368							24.2088
136.793				4.45645							24.1427
136.963				4.44246							24.1192
137.134				4.42845							24.1023
137.304				4.41432							24.0805
137.475				4.4							24.0126
137.646				4.38227							23.9867
137.816				4.36794
137.987				4.35403
138.157				4.33636
138.328				4.32185
138.499				4.30725
138.669				4.29269
138.84				4.27792
139.01				4.26309
139.181				4.24814
139.352				4.23311
139.522				4.21765
139.693				4.20238
139.863				4.18718
140.034				4.17172
140.205				4.15631
140.375				4.14071
140.546				4.12515
140.716				4.10946
140.887				4.09372

## Sheet: Per2_amplitude_cellline
Time	Cell line
	HCC1143	HCC1937	HCC38	MDAMB468	HCC1806	HCC70	SUM149PT	BT549	CAL51	MDAMB231	MDAMB436	HCC1428	MCF7	T47D	MCF10A	U2OS-WT
	TNBC-BL1				TNBC-BL2			TNBC-MES				BC-LumA			Epithelial	Osteosarcoma
0	15.5632	17.4933	45.3208	68.2668	132.98	88.5441	169.529	18.756	13.1769	95.8808	85.4022	77.6625	51.6065	28.8978	7.34208	113.584
0.16667	15.6452	17.583	45.4729	68.6658	133.657	88.9271	169.939	18.8274	13.2399	96.4454	85.7466	77.8672	51.8111	29.0286	7.37736	114.394
0.22334	15.7269	17.6802	45.6242	69.0644	134.332	89.2991	170.344	18.9144	13.3025	96.8374	86.063	78.0707	52.0154	29.158	7.42358	115.204
0.50001	15.8084	17.7697	45.7751	69.5251	135.005	89.612	170.745	18.9766	13.3784	97.4118	86.3779	78.2697	52.2639	29.3021	7.45892	116.016
0.66668	15.8897	17.8738	45.9256	69.9718	135.856	89.9241	171.142	19.0383	13.4409	97.8154	86.6907	78.6516	52.4667	29.4252	7.49418	116.892
0.83335	15.9707	17.9633	46.0753	70.372	136.717	90.2353	171.534	19.1084	13.503	98.3935	87.0831	78.8496	52.6685	29.5498	7.52931	117.788
1.00002	16.0515	18.0529	46.1994	70.7723	137.389	90.5449	172.314	19.1783	13.565	98.8015	87.5031	79.0455	52.8932	29.6731	7.56432	118.607
1.16669	16.1243	18.1422	46.3709	71.23	138.058	90.8538	172.699	19.2386	13.6267	99.3967	87.8137	79.2388	53.1222	29.8047	7.59933	119.426
1.33729	16.2047	18.2502	46.5188	71.6309	138.724	91.2932	173.078	19.3081	13.6882	99.8185	88.1228	79.4292	53.3213	29.94	7.64089	120.315
1.50789	16.2849	18.3396	46.6658	72.0327	139.387	91.6013	173.452	19.374	13.7494	100.427	88.4307	79.6152	53.5193	30.0791	7.67596	121.138
1.67849	16.3648	18.4287	46.8124	72.4349	140.433	91.9692	173.82	19.4532	13.8103	100.865	88.7369	79.7979	53.7412	30.2148	7.71588	121.963
1.84908	16.4444	18.5176	46.9582	72.8377	141.097	92.2755	174.185	19.5215	13.8709	101.308	89.0417	80.1676	53.9375	30.341	7.75095	122.789
2.01968	16.5239	18.6064	47.1224	73.2394	141.758	92.5813	174.544	19.5804	13.9313	101.947	89.4682	80.3477	54.1326	30.4647	7.79249	123.617
2.19028	16.6029	18.7029	47.267	73.6427	142.415	92.8858	174.897	19.6387	13.9915	102.402	89.8089	80.5257	54.348	30.6021	7.82741	124.446
2.36088	16.6818	18.8069	47.3876	74.0957	143.069	93.1886	175.246	19.7055	14.0514	103.054	90.1464	80.701	54.5674	30.734	7.86232	125.276
2.53148	16.7605	18.8956	47.5307	74.4992	143.719	93.4911	175.992	19.7629	14.1111	103.523	90.4466	80.8745	54.7599	30.8683	7.89711	126.176
2.70208	16.8388	18.9841	47.6726	74.9029	144.767	93.8547	176.332	19.8258	14.1847	104.193	90.7447	81.0446	54.9514	30.9921	7.9318	127.011
2.87268	16.9167	19.0782	47.8144	75.3678	145.418	94.2293	176.665	19.9005	14.2439	104.677	91.0414	81.212	55.1418	31.1257	7.96627	127.848
3.04327	16.9945	19.1746	47.9799	75.7715	146.065	94.5292	176.993	19.9565	14.3028	105.363	91.3373	81.5717	55.3617	31.2461	8.00759	128.774
3.21387	17.0721	19.2573	48.1204	76.1762	146.708	94.8285	177.315	20.0232	14.3881	105.863	91.7089	81.7362	55.576	31.3752	8.04196	149.381
3.38447	17.1379	19.3453	48.26	76.5808	147.347	95.1902	177.632	20.078	14.4466	106.366	92.0491	81.8996	55.7638	31.5043	8.07631	150.359
3.55507	17.2147	19.4332	48.399	76.9854	147.982	95.4875	177.943	20.1423	14.5048	107.077	92.3796	82.0598	55.9763	31.6234	8.11041	151.398
3.72567	17.2913	19.5209	48.5374	77.3893	148.817	95.785	178.248	20.1962	14.5627	135.059	92.6696	82.2173	56.1625	31.7499	8.14453	152.381
3.89627	17.3674	19.6084	48.6749	77.7939	149.658	96.0804	178.548	20.2496	14.6202	135.742	92.9954	82.3723	56.37	31.8653	8.18388	153.47
4.06687	17.4363	19.72	48.8118	78.2679	150.288	96.3737	178.842	20.3022	14.6773	136.334	93.2826	82.525	56.5545	32.0194	8.21768	154.457
4.23746	17.5034	19.8074	48.9477	78.6738	150.913	96.666	179.13	20.38	14.7343	136.933	93.5671	82.675	56.7654	32.1354	8.2514	155.446
4.40806	17.5786	19.9068	49.0834	79.0803	151.534	96.9567	179.412	20.4318	14.7908	137.773	93.8496	82.8223	56.9483	32.2615	8.28496	165.374
4.57866	17.6535	19.9938	49.2179	79.487	152.15	97.3881	179.688	20.4832	14.847	138.379	94.1606	82.9671	57.1302	32.3772	8.32532	166.432
4.74926	17.7233	20.0806	49.3518	79.949	152.762	97.6782	179.958	20.5342	14.9027	138.981	94.5413	83.3069	57.3112	32.5036	8.35865	167.541
4.91986	17.7926	20.167	49.4855	80.4225	153.368	97.9664	180.222	20.5843	14.9582	139.689	94.8231	83.4471	57.4912	32.6196	8.39188	168.703
5.09046	17.8665	20.2619	49.6184	80.8315	154.401	98.2536	180.48	20.6344	15.0132	140.432	95.1015	83.5846	57.7022	32.7337	8.42495	169.769
5.26106	17.94	20.348	49.7505	81.2411	155.005	98.5387	180.733	20.6954	15.0679	141.03	95.3784	83.7191	57.9073	32.8581	8.45782	170.836
5.43165	18.0131	20.4341	49.8817	81.6509	155.605	98.8217	180.979	20.7539	15.1221	141.622	95.6509	83.8513	58.0851	32.9854	8.49793	171.906
5.60225	18.0739	20.5196	49.9863	82.0608	156.199	99.1054	181.219	20.8019	15.1759	142.463	95.9633	83.9803	58.262	33.1096	8.53055	172.977
5.77285	18.1463	20.6052	50.0967	82.4705	156.788	99.3867	181.452	20.859	15.2448	143.055	96.2335	84.107	58.4885	33.2454	8.563	174.051
5.94345	18.2111	20.7076	50.2262	82.9551	157.372	99.6651	181.679	20.9061	15.298	143.642	96.5041	84.2306	58.6641	33.3591	8.59537	175.126
6.11405	18.2827	20.7928	50.3312	83.367	157.951	99.9423	181.9	20.9526	15.3509	144.366	96.771	84.3509	58.8671	33.4725	8.62748	176.203
6.28465	18.3449	20.8867	50.4595	83.7786	158.525	100.286	182.116	21.0083	15.4032	145.052	97.036	84.4685	59.0413	33.5961	8.65943	177.348
6.45525	18.4158	20.9846	50.5877	84.1901	159.093	100.562	182.325	21.0604	15.4551	145.775	97.3894	84.5831	59.2143	33.7079	8.69126	178.549
6.62584	18.4764	21.0692	50.7153	84.6015	160.105	100.835	182.528	21.1047	15.5066	146.351	97.682	84.6949	59.3866	33.8202	8.72289	179.633
6.79644	18.5465	21.1532	50.8689	85.014	160.669	101.109	182.724	21.1487	15.5576	147.076	97.9952	84.8038	59.5577	33.946	8.75434	180.718
6.96704	18.6162	21.2375	50.9946	85.4265	161.227	101.379	182.914	21.192	15.6081	147.655	98.2526	84.9108	59.7282	34.056	8.7856	181.804
7.13764	18.6732	21.3081	51.1196	85.8392	161.78	101.648	183.098	21.2346	15.6582	148.502	98.5088	85.0141	59.8977	34.1645	8.8167	182.891
7.30824	18.7421	21.3914	51.2442	86.2531	162.326	101.995	183.275	21.2767	15.7079	149.092	98.7595	85.1137	60.0661	34.284	8.84759	184.037
7.47884	18.8032	21.4745	51.3686	86.6663	162.868	102.26	183.446	21.3302	15.7571	149.841	99.0082	85.2113	60.2666	34.3908	8.87832	185.127
7.64944	18.8711	21.567	51.492	87.0805	163.403	102.523	183.611	21.3711	15.8058	150.445	99.2535	85.3052	60.4333	34.4976	8.91468	186.218
7.82003	18.9387	21.6494	51.6142	87.495	163.932	102.783	183.769	21.4116	15.8541	151.211	99.4954	85.3975	60.627	34.6049	8.94508	187.311
7.99063	18.9915	21.7321	51.7372	87.9078	164.455	103.041	183.921	21.4512	15.9018	151.831	99.7378	85.4861	60.8168	34.7223	8.97531	188.404
8.16123	19.053	21.814	51.8584	88.3997	164.973	103.298	184.067	21.4902	15.9492	152.733	99.978	85.5721	60.981	34.8277	9.00536	189.497
8.33183	19.1193	21.8952	51.9797	88.8125	165.72	103.554	184.206	21.5285	15.996	153.369	100.214	76.6195	61.1443	34.9332	9.03523	190.591
8.50243	19.1726	21.9762	52.0991	89.225	166.229	103.806	184.339	21.5658	16.0422	154.007	100.447	76.7398	61.3362	35.0384	9.0649	191.685
8.67303	19.2381	22.0751	52.2179	89.6374	166.965	104.055	184.466	21.6126	16.088	154.811	100.678	76.7875	61.4973	35.1555	9.09438	192.78
8.84363	19.303	22.1557	52.3371	90.0491	167.464	104.301	184.586	21.6489	16.1333	155.455	100.906	76.9043	61.657	35.2483	9.12373	193.875
9.01422	19.3601	22.2355	52.4559	90.4609	167.956	104.546	184.7	21.6845	16.1782	156.219	101.184	77.0194	61.8156	35.3526	9.15287	194.969
9.18482	19.4133	22.3246	52.5731	90.872	168.442	104.788	184.808	21.7194	16.2225	157.026	101.408	77.1344	61.9729	35.4558	9.18183	196.064
9.35542	19.4673	22.404	52.6648	91.284	168.922	105.027	184.909	21.7538	16.2662	157.665	101.627	77.1759	62.1289	35.5807	9.21858	197.159
9.52602	19.5201	22.4968	52.7808	91.6954	169.395	105.265	185.004	21.7875	16.3096	158.299	101.847	77.2874	62.3121	35.6808	9.24724	198.254
9.69662	19.5701	22.5692	52.8962	92.1062	169.861	105.5	185.093	21.8205	16.3524	158.923	102.12	77.3964	62.4655	35.7808	9.27572	199.348
9.86722	19.6324	22.6472	53.0118	92.5157	170.321	105.733	185.176	21.8528	16.3947	159.544	102.411	77.4319	62.6178	35.8799	9.30399	200.442
10.0378	19.6941	22.7182	53.1263	92.9251	170.775	105.963	185.252	21.8843	16.4365	160.462	102.622	77.5389	62.7685	35.9781	9.33208	201.594
10.2084	19.7553	22.7953	53.2391	93.3347	171.222	106.191	185.321	21.9224	16.4778	161.086	102.832	77.6422	62.9176	36.0755	9.35998	202.688
10.379	19.8085	22.8722	53.3518	93.742	171.907	106.416	185.384	21.9527	16.5186	161.708	103.04	77.6712	63.0659	36.1723	9.38778	203.78
10.5496	19.8687	22.9488	53.4639	94.1491	172.343	106.639	185.441	21.9822	16.5588	162.326	103.244	77.7725	63.212	36.2664	9.42321	204.871
10.7202	19.9059	23.0247	53.5532	94.5554	172.773	106.86	185.491	22.011	16.5985	162.947	103.447	77.7983	63.3561	36.3721	9.45057	205.962
10.8908	19.9549	23.1104	53.6629	94.9607	173.195	107.077	185.535	22.0392	16.6549	163.701	103.647	77.896	63.4989	36.4649	9.47772	206.913
11.0614	20.0139	23.1854	53.7724	95.3637	173.611	107.292	185.573	22.0667	16.6938	164.491	103.845	77.9913	63.6408	36.5563	9.50467	208.001
11.232	20.0723	23.2599	53.881	95.7653	174.02	107.504	185.605	22.0935	16.7322	165.1	104.041	78.0133	63.807	36.6457	9.53145	209.089
11.4026	20.1302	23.3343	54.0181	96.1655	174.422	107.713	185.63	22.1195	16.7701	165.704	104.232	78.1054	63.9457	36.7353	9.55803	210.175
11.5732	20.1762	23.408	54.072	96.5646	174.817	107.918	185.648	22.1449	16.8074	166.304	104.42	78.0197	64.0831	36.8253	9.5844	211.259
11.7438	20.2255	23.4812	54.1781	96.9628	175.453	108.122	185.661	22.1695	16.8443	167.034	104.605	78.1094	64.2183	36.9143	9.61063	212.343
11.9144	20.2591	23.5538	54.2837	97.3605	175.835	108.324	185.244	22.1935	16.8806	167.636	104.787	78.1955	64.3518	37.0009	9.6366	213.425
12.085	20.3151	23.6194	54.3886	97.7568	176.211	108.523	185.245	22.2168	16.9164	168.237	104.967	78.2096	64.4848	37.0871	9.66244	214.506
12.2556	20.3601	23.6839	54.4923	98.1515	176.579	108.72	185.24	22.2291	16.9517	168.831	105.143	78.2933	64.6157	37.1836	9.6881	215.585
12.4262	20.4152	23.7551	54.5951	98.5442	176.94	108.914	185.229	22.2509	16.9865	169.604	105.317	78.3047	64.7444	37.2686	9.71352	216.663
12.5968	20.4696	23.8258	54.6971	98.936	177.294	109.106	185.212	22.272	17.0208	170.336	105.488	78.3867	64.9031	37.3545	9.73872	217.74
12.7674	20.5236	23.8961	54.7982	99.3273	177.64	109.296	185.188	22.2923	17.0545	170.933	105.657	78.3949	65.0284	37.4384	9.76378	218.686
12.938	20.564	23.9762	54.8985	99.7176	177.98	109.482	185.159	22.3119	17.0879	171.531	105.823	78.4734	65.1521	37.5211	9.78864	219.759
13.1086	20.6094	24.0455	54.9978	100.105	178.312	109.667	185.123	22.3306	17.1206	172.134	105.986	78.4781	65.2741	37.6041	9.81315	220.715
13.2792	20.652	24.1141	55.073	100.492	178.893	109.849	185.082	22.3489	17.153	172.889	106.147	78.5546	65.4308	37.6857	9.83734	221.786
13.4498	20.6924	24.1822	55.1705	100.878	179.212	110.028	185.034	22.3664	17.1847	173.512	106.304	78.5555	65.5497	37.7652	9.86144	222.855
13.6204	20.7439	24.2498	55.2424	101.262	179.524	110.205	184.98	22.3726	17.2159	174.329	106.459	78.5279	65.6666	37.843	9.88538	223.922
13.791	20.7843	24.3167	55.3387	101.645	179.829	110.38	184.921	22.3886	17.2466	174.974	106.609	78.5277	65.7818	37.9203	9.90081	224.988
13.9616	20.8217	24.3831	55.4326	102.027	180.125	110.552	184.855	22.3965	17.2769	175.629	106.757	78.5997	65.8955	37.9959	9.92436	226.053
14.1322	20.8719	24.449	55.5264	102.406	180.415	110.722	184.783	22.4109	17.3067	176.43	106.902	78.5958	66.0077	38.0737	9.94764	227.115
14.3028	20.9214	24.5002	55.591	102.785	180.696	110.889	184.285	22.4245	17.3359	177.092	107.045	78.664	66.1179	38.164	9.97073	228.177
14.4734	20.9602	24.5651	55.6833	103.162	180.97	111.054	184.202	22.427	17.3646	177.758	107.184	78.6591	66.2262	38.2374	9.99363	229.237
14.644	21.0012	24.6296	55.7741	103.537	181.237	111.216	184.114	22.4392	17.3928	178.619	107.321	78.7251	66.3328	38.3108	10.0164	230.295
14.8146	21.0493	24.6933	55.8634	103.911	181.496	111.375	184.02	22.4509	17.4206	179.3	107.397	78.7177	66.4376	38.3836	10.0388	231.352
14.9852	21.0836	24.7675	55.9516	104.284	181.747	111.533	183.919	22.4613	17.4477	179.966	107.529	78.7814	66.5413	38.4541	10.061	232.408
15.1558	21.1081	24.8302	56.0164	104.655	181.991	111.688	183.814	22.4714	17.4744	180.772	107.659	78.6715	66.643	38.5214	10.0829	233.462
15.3264	21.1548	24.8923	56.1028	105.111	182.227	111.841	183.702	22.4808	17.5006	181.429	107.785	78.7336	66.7713	38.5711	10.1045	234.514
15.497	21.2012	24.9536	56.1631	105.48	182.456	111.992	183.585	22.4767	17.4941	182.073	107.866	78.7227	66.87	38.6511	10.126	235.566
15.6676	21.2365	25.0146	56.2477	105.849	182.676	112.14	183.463	22.4845	17.5193	182.706	107.986	78.7806	66.9673	38.7	10.1474	236.616
15.8382	21.2818	25.075	56.3313	106.215	182.889	112.285	183.334	22.4916	17.5622	183.531	108.104	78.7672	67.0628	38.7635	10.1685	237.665
16.0088	21.3189	25.135	56.4144	106.58	183.095	112.428	183.199	22.4775	17.5866	184.157	108.218	78.8225	67.1566	38.8436	10.1892	238.712
16.1794	21.3501	25.1797	56.4963	106.944	183.292	112.569	182.643	22.4835	17.6104	184.921	108.33	78.8068	67.2488	38.9086	10.2096	239.758
16.35	21.3938	25.2386	56.5771	107.306	183.482	112.708	182.499	22.4886	17.6338	185.534	108.439	78.7892	67.3394	38.9681	10.2298	240.803
16.5206	21.4373	25.2967	56.6564	107.668	183.664	112.843	182.35	22.4928	17.6566	186.152	108.544	78.7437	67.4285	39.0474	10.2499	241.846
16.6912	21.457	25.3543	56.7116	108.028	183.839	112.901	182.194	22.4965	17.6788	186.757	108.647	78.7254	67.5159	39.1065	10.2695	242.889
16.8618	21.4994	25.4114	56.7594	108.387	184.005	113.031	182.033	22.499	17.7006	187.348	108.747	78.777	67.6019	39.1641	10.2889	243.93
17.0324	21.5309	25.4677	56.8359	108.745	184.164	113.159	181.867	22.5008	17.7218	188.292	108.844	78.7578	67.6862	39.2217	10.3081	244.969
17.203	21.5591	25.5236	56.911	109.102	184.316	113.286	181.694	22.4916	17.7426	188.886	108.938	78.8064	67.7999	39.2665	10.3271	246.008
17.3736	21.5927	25.5788	56.959	109.457	184.459	113.41	181.516	22.4794	17.7629	189.479	108.971	78.7856	67.9152	39.3258	10.3458	247.045
17.5442	21.6333	25.6451	57.0323	109.811	184.595	113.532	181.333	22.4791	17.7826	190.076	109.06	78.7628	67.9953	39.3809	10.3643	248.081
17.7148	21.6733	25.6994	57.104	110.163	184.723	113.651	181.143	22.468	17.8018	190.665	109.146	78.7109	68.074	39.4349	10.3824	249.115
17.8853	21.713	25.7528	57.1744	110.515	184.843	113.769	180.541	22.4585	17.8205	191.455	109.229	78.6846	68.1512	39.4886	10.4003	250.148
18.0559	21.7467	25.7911	57.2215	110.865	184.955	113.886	180.344	22.4563	17.8387	192.04	109.308	78.7281	68.2269	39.556	10.4111	251.18
18.2265	21.7557	25.8436	57.2902	111.214	185.06	113.999	180.142	22.4534	17.8564	192.628	109.384	78.6991	68.3011	39.6093	10.4285	252.21
18.3971	21.7817	25.8956	57.3576	111.562	185.157	114.02	179.933	22.4393	17.8736	193.372	109.456	78.7376	68.3739	39.6597	10.4277	253.239
18.5677	21.8196	25.9467	57.4238	111.909	185.246	114.128	179.719	22.4351	17.8902	193.949	109.525	78.7042	68.4455	39.7091	10.4446	254.266
18.7383	21.8493	25.9972	57.4892	112.254	185.328	114.234	179.5	22.4298	17.9065	194.728	109.545	78.739	68.5154	39.7585	10.4611	255.122
18.9089	21.8862	26.0473	57.5535	112.598	185.67	114.337	179.276	22.4238	17.9222	195.301	109.608	78.7003	68.5839	39.8069	10.4774	256.146
19.0795	21.9225	26.0965	57.6165	112.942	185.737	114.437	179.046	22.384	17.9373	195.874	109.67	78.6349	68.6511	39.8358	10.4934	257.168
19.2501	21.9583	26.1448	57.6462	113.283	185.796	114.536	178.81	22.3771	17.9518	196.453	109.729	78.6634	68.7167	39.8812	10.5091	258.189
19.4207	21.9803	26.193	57.707	113.624	185.847	114.633	178.169	22.3692	17.9658	197.243	109.783	78.6204	68.8104	39.9274	10.5245	259.055
19.5913	21.9936	26.2327	57.7439	113.964	185.891	114.728	177.927	22.3606	17.9793	197.993	109.835	78.6456	68.8731	39.9713	10.5397	260.072
19.7619	22.0282	26.2727	57.8027	114.303	185.927	114.821	177.679	22.3511	17.9924	198.58	109.838	78.6677	68.9349	40.0152	10.5545	261.087
19.9325	22.0623	26.3195	57.8053	114.64	185.956	114.835	177.425	22.3308	18.0049	199.166	109.883	78.6182	68.995	40.0589	10.569	261.966
20.1031	22.0758	26.3653	57.8624	114.976	185.977	114.924	177.167	22.3204	18.0169	199.753	109.925	78.638	69.0537	40.1029	10.5832	262.977
20.2737	22.109	26.4106	57.9182	115.31	185.99	115.01	176.904	22.3089	18.0475	200.553	109.963	78.5608	69.111	40.1457	10.5972	263.986
20.4443	22.1284	26.4551	57.9726	115.644	185.996	115.093	176.635	22.267	18.0587	201.146	109.942	78.5778	69.1671	40.1734	10.6109	264.994
20.6149	22.1606	26.4991	58.0262	115.88	185.994	115.175	176.36	22.2543	18.0695	201.742	109.917	78.5937	69.2215	40.2128	10.6243	265.998
20.7855	22.1924	26.5423	58.0785	116.209	185.985	115.254	175.687	22.2313	18.0797	202.337	109.95	78.5392	69.2747	40.2513	10.6374	267
20.9561	22.2076	26.5971	58.1071	116.537	185.968	115.331	175.406	22.2173	18.0895	203.102	109.981	78.5556	69.3269	40.3038	10.6503	268
21.1267	22.2329	26.6393	58.1576	116.864	185.944	115.405	175.121	22.2029	18.0988	203.698	110.014	78.5721	69.3774	40.3422	10.6628	268.997
21.2973	22.2557	26.6656	58.2071	117.19	185.912	115.478	174.83	22.1777	18.1077	204.288	110.043	78.5887	69.426	40.3792	10.6751	269.991
21.4679	22.2723	26.7067	58.2555	117.514	185.872	115.548	174.535	22.152	18.116	205.096	110.066	78.5132	69.473	40.414	10.687	270.983
21.6385	22.2893	26.747	58.3029	117.836	185.826	115.615	174.234	22.1235	18.1238	205.685	110.085	78.5335	69.5189	40.4477	10.6899	271.971
21.8091	22.3185	26.7868	58.3491	118.077	185.772	115.602	173.929	22.1066	18.1312	206.271	110.101	78.5551	69.5635	40.4679	10.7014	272.957
21.9797	22.3472	26.8256	58.3945	118.396	185.71	115.664	173.619	22.0889	18.1381	206.855	110.111	78.5796	69.6066	40.4995	10.7056	273.939
22.1503	22.3753	26.8478	58.4387	118.714	185.642	115.722	172.918	22.0603	18.1445	207.614	110.04	78.6062	69.6482	40.5121	10.7165	274.918
22.3209	22.3869	26.8632	58.4819	119.03	185.565	115.777	172.602	22.0413	18.1838	208.197	110.043	78.6354	69.6879	40.5247	10.7272	275.894
22.4915	22.4086	26.8998	58.5014	119.345	185.482	115.83	172.281	21.9949	18.1894	200.116	109.995	78.667	69.7262	40.5527	10.7376	276.867
22.6621	22.4145	26.9359	58.5097	119.658	185.392	115.878	171.956	21.9747	18.1944	200.697	109.994	78.6105	69.7629	40.5802	10.7385	277.836
22.8327	22.4411	26.9561	58.5243	119.97	185.294	115.925	171.625	21.9411	18.1991	201.276	109.989	78.6473	69.7979	40.6075	10.7483	278.802
23.0033	22.4672	26.991	58.5638	120.279	185.189	115.969	171.291	21.9194	18.2033	202.111	109.98	78.687	69.8673	40.6482	10.7579	279.764
23.1739	22.4799	27.0253	58.6022	120.587	184.818	116.011	170.951	21.8972	18.2069	202.692	109.97	78.7314	69.8994	40.6729	10.7672	280.554
23.3445	22.505	27.0591	58.6396	120.893	184.7	115.958	170.607	21.8549	18.2102	203.271	109.899	78.7799	69.9296	40.6835	10.7763	281.509
23.5151	22.5186	27.0918	58.6764	121.196	184.576	115.995	169.881	21.8318	18.2131	204.075	109.887	78.829	69.9581	40.7058	10.7851	282.461
23.6857	22.5374	27.1238	58.7122	121.497	184.444	116.028	169.533	21.7984	18.2155	204.651	109.874	78.8826	69.9849	40.7268	10.7936	283.221
23.8563	22.5421	27.1554	58.747	121.796	184.305	115.98	169.179	21.7619	18.2175	205.225	109.8	78.8489	70.0104	40.727	10.8018	283.999
24.0269	22.5582	27.1861	58.7578	122.092	184.16	116.008	168.822	21.737	18.2383	205.905	109.78	78.9082	70.0341	40.745	10.8099	284.942
24.1975	22.5812	27.2161	58.791	122.386	184.007	116.033	168.46	21.7018	18.2397	206.475	109.713	78.9695	70.0561	40.763	10.8177	285.881
24.3681	22.6038	27.2303	58.823	122.679	183.848	116.056	168.093	21.6658	18.2407	207.198	109.687	79.0346	70.077	40.7801	10.8251	286.817
24.5387	22.6258	27.2592	58.8539	122.972	183.682	116.076	167.723	21.6224	18.2414	207.874	109.659	79.0999	70.0957	40.7966	10.8323	287.494
24.7093	22.6342	27.2877	58.8842	123.26	183.509	116.094	167.348	21.5834	18.2415	208.562	109.628	79.1698	70.1125	40.7947	10.8302	288.424
24.8799	22.6308	27.3152	58.8835	123.547	183.33	116.109	166.601	21.5555	18.2413	209.124	109.557	79.1482	70.128	40.7943	10.837	289.349
25.0505	22.6463	27.342	58.911	123.831	183.144	116.044	166.222	21.5175	18.2407	209.797	109.47	79.2206	70.1416	40.8094	10.8434	290.271
25.2211	22.6534	27.3681	58.9386	124.113	182.951	116.053	165.839	21.4789	18.2396	210.359	109.372	79.2946	70.1534	40.8381	10.8496	291.19
25.3917	22.6734	27.3937	58.9422	124.393	182.752	116.061	165.451	21.4493	18.2381	210.914	109.328	79.3687	70.1644	40.8508	10.8554	292.105
25.5623	22.6928	27.4185	58.968	124.67	182.546	116.065	165.061	21.3983	18.2363	211.576	109.279	79.4444	70.173	40.8616	10.854	293.016
25.7329	22.7116	27.4271	58.9583	124.947	182.334	116.067	164.666	21.3585	18.2341	212.123	109.229	79.5214	70.2105	40.8712	10.8594	293.923
25.9035	22.7298	27.451	58.9565	125.22	182.115	116.066	164.266	21.3274	18.2315	212.952	109.175	79.5996	70.1851	40.88	10.8647	294.827
26.0741	22.7343	27.4741	58.9799	125.491	181.627	116.061	163.863	21.2957	18.2285	213.606	109.021	79.5923	70.1894	40.876	10.8696	295.728
26.2447	22.7278	27.4962	59.0016	125.76	181.396	116.053	163.098	21.2354	18.2252	214.142	108.967	79.6725	70.1924	40.8837	10.8743	296.624
26.4153	22.7397	27.5176	59.0224	126.027	181.16	115.952	162.692	21.1842	18.2215	214.676	108.91	79.7546	70.1934	40.89	10.8692	297.518
26.5859	22.7433	27.516	59.0425	126.291	180.917	115.94	162.283	21.151	18.2174	215.317	108.851	79.8332	70.1925	40.8961	10.8733	298.408
26.7565	22.7597	27.52	59.0618	126.552	180.668	115.923	161.869	21.1058	18.213	215.844	108.732	79.9126	70.1905	40.8801	10.8772	299.294
26.9271	22.7756	27.5319	59.0796	126.726	180.413	115.905	161.452	21.0717	18.2083	216.494	108.666	79.9927	70.1863	40.8639	10.881	300.177
27.0977	22.7908	27.5509	59.0743	126.869	180.151	115.884	161.032	21.0184	18.2224	217.127	108.564	79.9863	70.1807	40.864	10.8845	301.057
27.2683	22.7924	27.5614	59.09	127.126	179.884	115.86	160.607	20.972	18.2174	217.64	108.492	79.9942	70.1733	40.8484	10.8876	301.933
27.4389	22.8068	27.5791	59.1058	127.379	179.611	115.834	160.179	20.9273	18.2119	218.144	108.417	80.0779	70.1643	40.8357	10.8906	302.628
27.6095	22.8097	27.596	59.1208	127.63	179.332	115.806	159.399	20.8798	18.2061	218.929	108.34	80.1655	70.1539	40.836	10.8932	303.499
27.7801	22.8103	27.6122	59.1342	127.879	179.047	115.698	158.968	20.8321	18.2002	219.432	108.059	80.2494	70.1423	40.8338	10.8866	304.367
27.9507	22.8182	27.6276	59.1471	128.126	178.757	115.665	158.534	20.779	18.1937	219.94	107.978	80.3317	70.1289	40.8303	10.8889	305.233
28.1213	22.8181	27.6423	59.1589	128.371	178.46	115.554	158.096	20.7216	18.187	220.698	107.893	80.334	70.1144	40.825	10.891	305.892
28.2919	22.8305	27.6487	59.1704	128.613	177.911	115.517	157.655	20.664	18.18	221.205	107.806	80.4178	70.0665	40.8183	10.8928	306.752
28.4625	22.8292	27.6623	59.18	128.853	177.606	115.477	157.212	20.6152	18.1727	221.709	107.716	80.5019	70.0487	40.8266	10.8943	307.609
28.6331	22.8408	27.6672	59.1667	129.091	177.295	115.434	156.765	20.5464	18.165	222.336	107.621	80.585	70.0294	40.8	10.8954	308.463
28.8037	22.8516	27.6794	59.1484	129.326	176.979	115.389	156.314	20.4764	18.1572	222.843	107.522	80.5862	70.0089	40.7789	10.8894	309.314
28.9743	22.8511	27.6909	59.1224	129.56	176.657	115.341	155.522	20.4069	18.149	223.352	107.42	80.6685	69.9869	40.7691	10.8902	310.162
29.1449	22.8482	27.7016	59.1287	129.792	176.33	115.291	155.071	20.3195	18.1406	223.981	107.259	80.7522	69.9634	40.7594	10.8907	311.007
29.3155	22.8525	27.7115	59.1338	130.022	175.997	115.238	154.616	20.2365	18.1318	223.454	107.118	80.7521	69.9386	40.7309	10.891	311.849
29.4861	22.8545	27.713	59.1087	130.251	175.66	115.182	154.157	20.1705	18.1227	223.943	106.951	80.8349	69.9126	40.7208	10.891	312.688
29.6567	22.8447	27.7218	59.1124	130.476	175.317	115.035	153.696	20.1136	18.1134	224.524	106.838	80.9142	69.8852	40.6928	10.8814	313.37
29.8272	22.8535	27.7299	59.1158	130.699	174.969	114.975	153.233	20.066	18.1231	225.106	106.683	80.9953	69.8564	40.6781	10.881	314.204
29.9978	22.8617	27.7295	59.1171	130.92	174.616	114.912	152.766	20.0186	18.1136	225.59	106.52	80.9907	69.8264	40.6625	10.8804	315.036
30.1684	22.8694	27.7361	59.1183	131.14	174.258	114.847	152.296	19.9615	18.1039	226.169	106.4	81.0686	69.795	40.6448	10.8795	315.864
30.339	22.8656	27.7199	59.0962	131.357	173.895	114.704	151.494	19.8877	18.094	226.748	106.278	81.0666	69.7624	40.6268	10.8782	316.69
30.5096	22.8723	27.7255	59.0954	131.573	173.527	114.634	151.023	19.8401	18.0837	227.233	106.153	81.1458	69.7286	40.6248	10.8681	317.513
30.6802	22.8659	27.7142	59.093	131.787	173.155	114.563	150.55	19.7951	18.0732	228.138	105.971	81.2215	69.6935	40.5887	10.8666	318.332
30.8508	22.8666	27.711	59.0902	132	172.778	114.489	150.074	19.7468	18.0624	228.621	105.843	81.2961	69.6572	40.5571	10.8648	319.149
31.0214	22.8523	27.7149	59.0867	132.211	172.396	114.413	149.595	19.6987	18.0515	229.097	105.659	81.3688	69.6562	40.5351	10.8627	319.963
31.192	22.8523	27.7182	59.0552	132.312	172.009	114.334	149.114	19.6421	18.0402	229.766	105.527	81.4394	69.6178	40.5125	10.8603	320.773
31.3626	22.8574	27.7129	59.0494	132.52	171.618	114.179	148.63	19.5935	18.0288	230.241	105.392	81.3487	69.5783	40.4884	10.8578	321.581
31.5332	22.8619	27.7149	59.043	132.725	171.222	114.097	148.144	19.5453	18.0171	230.813	105.222	81.4172	69.5377	40.449	10.8548	322.385
31.7038	22.855	27.7162	59.0348	132.928	170.822	114.012	147.655	19.4965	18.0052	231.382	105.028	81.4867	69.5269	40.4254	10.8447	322.995
31.8744	22.8587	27.7094	59.0031	133.13	170.417	113.925	146.849	19.4415	17.9931	231.851	104.886	81.5541	69.4843	40.3732	10.8414	323.794
32.045	22.862	27.7094	58.9595	133.329	170.009	113.837	146.361	19.384	17.9808	232.623	104.701	81.6212	69.4717	40.3483	10.8378	324.591
32.2156	22.8392	27.7088	58.9491	133.528	169.596	113.746	145.869	19.3349	17.9683	233.226	104.501	81.6847	69.4263	40.3209	10.834	325.384
32.3862	22.8419	27.7079	58.9373	133.724	168.947	113.654	145.376	19.294	17.975	233.801	104.309	81.6735	69.3802	40.2922	10.8208	326.173
32.5568	22.832	27.7061	58.9242	133.919	168.528	113.56	144.881	19.2444	17.9625	234.377	104.157	81.648	69.3331	40.2442	10.8164	326.96
32.7274	22.8285	27.6957	58.9101	134.111	168.106	113.463	144.385	19.2029	17.9499	234.853	104.001	81.7095	69.2849	40.2296	10.8119	327.643
32.898	22.8302	27.6925	58.895	134.302	167.679	113.291	143.885	19.1529	17.9371	235.425	103.79	81.7688	69.2357	40.2014	10.8071	328.329
33.0686	22.8314	27.6814	58.8506	134.492	167.249	113.19	143.385	19.0968	17.9241	235.998	103.63	81.8241	69.1858	40.1713	10.7932	328.89
33.2392	22.8212	27.6774	58.8335	134.588	166.815	113.089	142.574	19.0388	17.9109	236.578	103.47	81.8779	69.1342	40.141	10.788	329.539
33.4098	22.8217	27.6728	58.8159	134.774	166.377	112.985	142.072	18.9968	17.8976	237.152	103.253	81.8583	69.0819	40.1112	10.7825	330.312
33.5804	22.8089	27.6673	58.7747	134.959	165.936	112.88	141.569	18.947	17.8841	237.861	103.087	81.9094	69.0286	40.0779	10.7769	331.081
33.751	22.796	27.6615	58.73	135.142	165.49	112.773	141.064	18.8973	17.9037	232.032	102.888	81.9578	68.9743	40.0405	10.771	331.847
33.9216	22.7957	27.6329	58.7097	135.322	165.042	112.577	140.556	18.8411	17.8902	232.593	102.72	81.9174	68.9186	40.0036	10.765	332.609
34.0922	22.7828	27.6179	58.6874	135.5	164.351	112.466	140.047	18.7992	17.8766	233.221	102.496	81.9653	68.8625	39.9376	10.7585	333.367
34.2628	22.7816	27.6028	58.6646	135.677	163.897	112.352	139.536	18.7492	17.8627	233.692	102.283	82.0116	68.8049	39.8895	10.7519	333.958
34.4334	22.7744	27.5791	58.6414	135.853	163.44	112.237	139.024	18.6986	17.8488	234.16	102.109	81.9824	68.7463	39.833	10.7381	334.71
34.604	22.7725	27.5705	58.6168	136.027	162.98	112.12	138.509	18.656	17.8537	234.87	101.93	82.0226	68.6865	39.796	10.731	335.459
34.7746	22.7593	27.5613	58.5573	136.2	162.517	111.929	137.699	18.5992	17.8399	235.42	101.654	82.0627	68.6258	39.7581	10.7237	336.204
34.9452	22.7567	27.5517	58.531	136.369	162.05	111.809	137.186	18.5572	17.8261	236.06	101.47	82.102	68.564	39.733	10.7161	336.944
35.1158	22.7414	27.5412	58.4815	136.537	161.58	111.686	136.672	18.5141	17.8121	236.601	101.233	82.1386	68.5011	39.6915	10.6993	337.681
35.2864	22.7254	27.5224	58.4539	136.702	161.108	111.561	136.154	18.4638	17.798	237.142	101.045	82.1724	68.4374	39.6508	10.6913	338.414
35.457	22.7149	27.5033	58.4248	136.864	160.632	111.435	135.636	18.4135	17.7838	237.667	100.852	82.0433	68.3725	39.6101	10.6831	339.142
35.6276	22.706	27.4913	58.3945	137.025	160.153	111.307	135.117	18.3644	17.7695	238.117	100.605	82.0783	68.3065	39.5576	10.666	339.667
35.7982	22.702	27.4786	58.3628	137.185	159.671	111.104	134.594	18.3061	17.7552	238.809	100.409	82.1134	68.2397	39.5183	10.6575	340.39
35.9688	22.6919	27.4652	58.3306	137.342	158.971	110.974	134.072	18.2554	17.7406	239.338	100.211	82.1457	68.172	39.4578	10.6487	341.109
36.1394	22.6871	27.451	58.2972	137.498	158.487	110.84	133.548	18.2124	17.726	239.848	99.9336	82.1769	68.1027	39.415	10.6397	341.824
36.31	22.6711	27.429	58.2376	137.651	158	110.706	132.739	18.1547	17.7114	240.284	99.6851	82.2056	68.0334	39.3436	10.6304	342.535
36.4806	22.6532	27.4139	58.174	137.801	157.511	110.569	132.216	18.1119	17.6967	240.877	99.4855	82.2343	67.9622	39.2836	10.621	343.242
36.6512	22.6477	27.3902	58.1167	137.949	157.019	110.43	131.692	18.068	17.6817	241.508	99.248	82.1949	67.8901	39.2389	10.6113	343.944
36.8218	22.6416	27.374	58.0797	138.096	156.525	110.288	131.167	18.0089	17.6668	242.033	99.0499	82.2242	67.8169	39.1935	10.6014	344.417
36.9924	22.6156	27.3572	58.0087	138.242	156.028	110.143	130.642	17.9599	17.6712	242.539	98.8498	82.2514	67.7429	39.1608	10.5913	345.114
37.163	22.6091	27.3399	57.9699	138.383	155.528	109.996	130.115	17.9165	17.6567	243.142	98.601	82.2789	67.6673	39.0938	10.5809	345.807
37.3336	22.5971	27.2932	57.9305	138.523	155.027	109.848	129.586	17.8655	17.6421	243.644	98.311	82.3045	67.591	39.0441	10.5636	346.496
37.5042	22.5844	27.2752	57.8899	138.66	154.523	109.698	129.056	17.8211	17.6274	244.065	98.1115	82.3302	67.5134	38.9923	10.553	347.181
37.6748	22.5767	27.2411	57.8484	138.795	154.017	109.547	128.525	17.7722	17.6127	244.572	97.9116	82.2907	67.4351	38.9405	10.542	347.862
37.8454	22.558	27.2141	57.8058	138.835	153.508	109.324	127.721	17.7278	17.5979	245.154	97.7088	82.2217	67.3559	38.8905	10.5221	348.539
38.016	22.5376	27.1943	57.7622	138.966	152.998	109.086	127.192	17.6759	17.583	245.662	97.5028	82.249	67.3063	38.8398	10.5109	349.212
38.1866	22.5292	27.1739	57.6966	139.094	152.485	108.932	126.662	17.6111	17.5681	246.072	97.296	82.2768	67.2611	38.7872	10.4995	349.881
38.3572	22.5204	27.1458	57.6515	139.22	151.97	108.705	126.131	17.5592	17.5532	246.759	97.0348	82.3042	67.1791	38.7347	10.4878	350.546
38.5278	22.5045	27.1243	57.6053	139.344	151.454	108.547	125.599	17.5074	17.5383	247.254	96.82	82.3321	67.096	38.6497	10.4676	351.207
38.6984	22.4828	27.1023	57.5582	139.466	150.935	108.387	125.066	17.4578	17.5233	247.651	96.6036	82.2972	67.0116	38.5981	10.4557	351.696
38.869	22.4683	27.0798	57.5103	139.474	150.415	108.224	124.533	17.4133	17.5082	248.213	96.3115	82.3271	66.9265	38.5586	10.4437	352.145
39.0396	22.453	27.0566	57.4614	139.593	149.675	108.061	123.999	17.3688	17.5119	248.7	96.0956	82.3575	66.8398	38.4878	10.4313	352.799
39.2102	22.4427	27.0184	57.3786	139.707	148.955	107.896	123.464	17.3109	17.4974	249.18	95.8423	82.389	66.7525	38.4029	10.419	353.449
39.3808	22.4321	26.9945	57.3283	139.819	148.436	107.729	122.928	17.2667	17.4828	249.736	95.5749	82.4213	66.6643	38.3371	10.4063	354.096
39.5514	22.3986	26.9702	57.277	139.93	147.915	107.56	122.133	17.2098	17.4682	250.115	95.3141	82.4533	66.5752	38.2834	10.3935	354.739
39.722	22.3876	26.9453	57.1798	140.038	147.393	107.39	121.6	17.165	17.4536	250.663	95.0901	82.4874	66.4855	38.2093	10.3805	355.379
39.8926	22.3762	26.9196	57.1273	140.019	146.869	107.218	121.066	17.1	17.4389	251.128	94.8653	82.461	66.3946	38.1538	10.3673	356.014
40.0632	22.3577	26.8935	57.0742	140.124	146.343	107.045	120.531	17.055	17.4242	251.705	94.5919	82.4964	66.303	38.0968	10.3538	356.647
40.2338	22.3455	26.8385	57.0199	140.226	145.816	106.87	119.995	17.0097	17.4095	252.246	94.3611	82.5331	66.2105	38.0393	10.3402	357.276
40.4044	22.3159	26.8042	56.9647	140.326	145.288	106.693	119.459	16.9515	17.3949	252.701	94.0783	82.5703	66.1171	37.9618	10.32	357.901
40.575	22.2981	26.7769	56.9086	140.423	144.758	106.515	118.922	16.8934	17.3802	253.059	93.8439	82.6099	66.023	37.9026	10.306	358.289
40.7456	22.2853	26.749	56.8519	140.519	144.227	106.334	118.385	16.8485	17.3655	253.589	93.6065	82.6503	65.9281	37.842	10.292	358.91
40.9162	22.2721	26.7057	56.7943	140.612	143.695	106.082	117.848	16.7905	17.3507	253.94	93.3714	82.6327	65.8323	37.7952	10.2692	359.528
41.0868	22.2362	26.6768	56.7361	140.702	143.161	105.83	117.311	16.7442	17.336	254.564	93.1343	82.6766	65.7357	37.7222	10.2549	360.042
41.2574	22.2227	26.6403	56.6767	140.791	142.627	105.644	116.773	16.6864	17.34	255.005	92.8463	82.7217	65.6384	37.6608	10.2404	360.408
41.428	22.2088	26.5977	56.5641	140.877	142.091	105.457	115.991	16.6355	17.3258	255.344	92.5598	82.7668	65.5403	37.5987	10.226	361.019
41.5986	22.1879	26.56	56.4755	140.961	141.554	105.189	115.456	16.5899	17.3117	255.957	92.3189	82.8108	65.4417	37.5211	10.2031	361.626
41.7692	22.1733	26.5291	56.4146	141.042	141.017	105	114.92	16.5319	17.2975	256.284	92.0475	82.8584	65.3423	37.4403	10.1884	362.231
41.9397	22.1533	26.4978	56.3532	141.12	140.291	104.808	114.385	16.4726	17.2834	256.723	91.7599	82.9047	65.242	37.3778	10.1734	362.832
42.1103	22.1207	26.4589	56.2911	141.197	139.755	104.616	113.849	16.422	17.302	257.225	91.5093	82.8971	65.1411	37.3144	10.1582	363.216
42.2809	22.1055	26.4266	56.2279	141.272	139.218	104.423	113.313	16.3642	17.2881	257.742	91.2551	82.9472	65.0397	37.2314	10.1428	363.815
42.4515	22.0898	26.3938	56.1639	141.344	138.681	104.228	112.777	16.3117	17.2743	258.157	90.9545	82.9957	64.9376	37.1673	10.1274	364.411
42.6221	22.062	26.3605	56.0992	141.414	138.142	104.031	112.241	16.253	17.2604	258.555	90.6554	83.0484	64.8348	37.1025	10.1118	365.004
42.7927	22.0356	26.3194	56.0341	141.481	137.403	103.832	111.705	16.202	17.2465	258.967	90.3652	83.1016	64.7315	37.0326	10.0959	365.594
42.9633	22.0128	26.2647	55.9681	141.547	136.867	103.632	111.169	16.1503	17.2326	259.376	90.1108	83.1539	64.6277	36.9446	10.08	366.181
43.1339	21.9962	26.2233	55.8815	141.516	136.33	103.43	110.633	16.094	17.2188	259.872	89.8533	83.2091	64.5232	36.8609	10.064	366.766
43.3045	21.9793	26.1883	55.8145	141.578	135.792	103.227	109.865	16.0424	17.2049	260.276	89.5959	83.2116	64.4183	36.7956	10.0476	367.347
43.4751	21.9619	26.1529	55.7465	141.639	135.254	103.023	109.333	15.9837	17.2096	260.881	89.3401	83.1685	64.3429	36.729	10.0312	367.754
43.6457	21.9394	26.117	55.646	141.697	134.715	102.817	108.8	15.9257	17.1963	261.276	89.0409	83.2279	64.2372	36.643	10.0084	368.332
43.8163	21.9042	26.0805	55.5773	141.753	134.175	102.544	108.268	15.8743	17.183	261.568	88.7405	83.2878	64.1309	36.5755	9.99177	368.907
43.9869	21.8861	26.0364	55.5082	141.807	133.636	102.336	107.736	15.8161	17.1698	261.945	88.4824	83.3487	64.0243	36.4965	9.96687	369.48
44.1575	21.8678	25.978	55.4139	141.859	133.095	102.062	107.203	15.7646	17.1565	262.536	88.2256	83.4102	63.9172	36.4139	9.94998	370.05
44.3281	21.8377	25.9406	55.3436	141.908	132.555	101.852	106.672	15.7059	17.1433	262.821	87.9692	83.4219	63.8095	36.3456	9.93296	370.617
44.4987	21.8024	25.9025	55.2718	141.956	131.839	101.64	106.14	15.6542	17.1301	263.292	87.7106	83.4832	63.7697	36.258	9.91578	370.939
44.6693	21.7835	25.8642	55.1991	142.002	131.302	101.426	105.609	15.6031	17.117	263.569	87.4115	83.5503	63.6615	36.1886	9.8907	371.504
44.8399	21.7643	25.8251	55.1259	142.046	130.765	101.211	105.078	15.5513	17.1038	264.062	87.1118	83.6159	63.5526	36.1326	9.87329	372.065
45.0105	21.7446	25.779	55.0331	142.089	130.227	100.995	104.548	15.4936	17.0907	264.526	86.8319	83.6797	63.4436	36.0628	9.85569	372.624
45.1811	21.7198	25.7393	54.9588	142.13	129.689	100.778	104.018	15.4396	17.0775	264.999	86.5746	83.7507	63.3343	35.9743	9.83799	373.181
45.3517	21.6943	25.6925	54.8832	142.169	129.151	100.559	103.489	15.3883	17.0643	265.266	86.3172	83.8193	63.2242	35.9036	9.82027	373.734
45.5223	21.662	25.652	54.8081	142.206	128.613	100.339	102.959	15.3368	17.0511	265.725	86.0591	83.832	63.1137	35.8324	9.80224	374.285
45.6929	21.6415	25.5912	54.7327	142.241	128.075	100.042	102.217	15.285	17.0381	266.089	85.7236	83.8958	63.0031	35.743	9.78395	374.612
45.8635	21.6092	25.55	54.6561	142.275	127.537	99.8198	101.693	15.2337	17.0436	266.342	85.4644	83.9636	62.8922	35.6714	9.76587	375.16
46.0341	21.572	25.5015	54.5476	142.307	126.815	99.5968	101.168	15.1737	17.0309	266.894	85.1631	84.0319	62.7812	35.5889	9.74745	375.705
46.2047	21.551	25.4596	54.4697	142.337	126.28	99.3731	100.644	15.1225	17.0183	267.261	84.9017	84.1045	62.6696	35.5177	9.72891	376.247
46.3753	21.5297	25.4168	54.3912	142.364	125.746	99.1486	100.121	15.0712	17.0057	267.507	84.637	84.175	62.5575	35.4272	9.71057	376.786
46.5459	21.5081	25.3668	54.312	142.389	125.212	98.9228	99.5986	15.0198	16.9931	267.961	84.3727	84.1971	62.4453	35.3551	9.69184	377.322
46.7165	21.486	25.3233	54.2323	142.414	124.677	98.6329	99.0763	14.9595	16.9806	268.29	84.0657	84.2674	62.3324	35.2821	9.66692	377.855
46.8871	21.4589	25.28	54.1329	142.437	123.982	98.4051	98.5555	14.9083	16.9681	268.735	83.7987	84.3394	62.2193	35.2034	9.64822	378.384
47.0577	21.4311	25.2296	54.0519	142.46	123.453	98.1767	98.0352	14.857	16.9556	268.966	83.532	84.4104	62.1058	35.1288	9.62143	378.911
47.2283	21.3965	25.1854	53.9715	142.479	122.923	97.9476	97.5147	14.8097	16.9431	269.19	83.1901	84.483	61.9921	35.0298	9.60254	379.434
47.3989	21.3736	25.1271	53.8897	142.498	122.394	97.7178	96.9961	14.7588	16.9305	269.838	82.9262	84.5548	61.878	34.9389	9.58345	379.777
47.5695	21.3331	25.082	53.8069	142.515	121.865	97.4867	96.4784	14.7076	16.918	270.054	82.6618	84.6252	61.7636	34.8554	9.56413	380.296
47.7401	21.3001	25.0302	53.7242	142.531	121.336	97.2547	95.961	14.6537	16.9054	270.373	82.3591	84.6464	61.6488	34.7821	9.53702	380.812
47.9107	21.2767	24.9781	53.6408	142.545	120.808	96.9601	95.4445	14.6028	16.8929	270.689	82.0956	84.6026	61.5335	34.7074	9.51757	381.078
48.0813	21.2528	24.9202	53.5562	142.558	120.28	96.7271	94.929	14.5554	16.8803	270.988	81.8311	84.675	61.4179	34.6144	9.49796	381.447
48.2519	21.2288	24.874	53.4708	142.568	119.753	96.4927	94.4156	14.5049	16.8858	271.294	81.5665	84.7474	61.3016	34.5403	9.47828	381.852
48.4225	21.2046	24.8081	53.3631	142.576	119.225	96.2577	93.7067	14.4541	16.8738	271.704	81.2605	84.8212	61.1855	34.4676	9.45849	382.36
48.5931	21.1701	24.7611	53.2478	142.582	118.698	96.0219	93.1968	14.4005	16.8617	271.894	80.9549	84.8945	61.0974	34.3941	9.43861	382.865
48.7637	21.1454	24.7138	53.1616	142.473	118.002	95.7849	92.6876	14.3535	16.8496	272.291	80.6857	84.9217	60.9809	34.3198	9.41859	383.141
48.9343	21.1201	24.6533	53.0297	142.476	117.48	95.5469	92.1796	14.303	16.8375	272.467	80.4172	84.9922	60.8636	34.2276	9.39837	383.643
49.1049	21.0776	24.6059	52.9421	142.381	116.809	95.3079	91.6729	14.2522	16.8254	272.857	80.1465	85.0643	60.7459	34.1645	9.37821	384.027
49.2755	21.0416	24.5578	52.8537	142.382	116.293	95.0681	91.1677	14.2052	16.8133	273.134	79.877	85.1367	60.628	34.0882	9.35777	384.523
49.4461	21.0065	24.5095	52.7655	142.381	115.777	94.8281	90.6631	14.1548	16.8012	273.394	79.6073	85.2085	60.5098	33.9951	9.33733	385.015
49.6167	20.9812	24.4607	52.6764	142.377	115.262	94.5871	90.159	14.1017	16.7889	273.663	79.2991	85.2817	60.3913	33.9188	9.31659	385.504
49.7873	20.9554	24.4049	52.5865	142.371	114.747	94.2854	89.6565	14.0515	14.0665	273.922	79.0304	85.3524	60.2722	33.8324	9.29586	385.989
49.9579	20.9296	24.3556	52.4963	142.364	114.233	94.0424	89.155	14.005	14.0737	274.069	78.7244	85.3793	60.1525	33.7571	9.26906	386.471
50.1285	20.9033	24.2994	52.4058	142.355	113.719	93.7987	88.6546	13.9549	14.0765	274.209	78.461	85.4489	60.0328	33.6835	9.24053	386.949
50.2991	20.867	24.2493	52.315	142.346	113.206	93.5544	88.1557	13.9081	14.0842	274.686	78.1983	85.5207	59.9123	33.5909	9.21956	387.424
50.4697	20.8342	24.1987	52.2229	142.334	112.693	93.3097	87.6588	13.8581	14.0924	275.024	77.8947	85.5919	59.7916	33.5146	9.19847	387.896
50.6403	20.8073	24.1346	52.1306	142.321	112.181	93.0637	87.1631	13.8115	14.1003	275.147	77.6283	85.6643	59.6712	33.4295	9.17726	388.364
50.8109	20.7802	24.0832	52.0197	142.306	111.67	92.8169	86.6672	13.7553	14.1078	275.263	77.3621	85.7353	59.583	33.3535	9.14872	388.578
50.9815	20.7311	24.0252	51.8965	142.289	111.017	92.5702	86.1727	13.7087	14.1153	275.489	77.0733	85.7638	59.4618	33.2609	9.1274	389.044
51.1521	20.6943	23.9735	51.8022	142.271	110.352	92.323	85.6811	13.659	14.1227	275.705	76.7709	85.8327	59.3405	33.1826	9.10603	389.328
51.3227	20.6671	23.8968	51.708	142.251	109.852	92.0755	85.1903	13.6133	14.1404	275.807	76.4704	85.903	59.2188	33.1018	9.08456	389.79
51.4933	20.6395	23.8451	51.6139	142.228	109.352	91.8273	84.7006	13.564	14.1469	276.231	76.2089	85.9727	59.097	33.0222	9.06298	390.02
51.6639	20.6115	23.7929	51.5178	142.203	108.854	91.5779	84.213	13.5183	14.154	276.322	75.9472	86.0409	58.9747	32.9285	9.04132	390.479
51.8345	20.5833	23.7404	51.421	142.177	108.355	91.3276	83.7255	13.4662	14.1605	276.64	75.6465	86.1083	58.8523	32.8513	9.01956	390.936
52.0051	20.5394	23.6816	51.3243	142.023	107.858	91.0776	83.2396	13.4173	14.1676	276.723	75.354	86.1359	58.7298	32.7742	8.99771	391.389
52.1757	20.5108	23.6283	51.2056	141.994	107.361	90.7697	82.5848	13.3712	14.1737	276.915	75.0898	86.2051	58.6065	32.698	8.97578	391.84
52.3463	20.4823	23.5747	51.1078	141.963	106.865	90.5191	82.1035	13.3225	14.1804	277.097	74.8241	86.2739	58.4833	32.6032	8.95377	392.287
52.5169	20.4536	23.5147	51.0094	141.93	106.37	90.1977	81.6243	13.2762	14.1872	277.276	74.5237	86.2209	58.3598	32.5248	8.93166	392.731
52.6875	20.4244	23.4608	50.9099	141.896	105.876	89.8897	81.1467	13.2272	14.1932	277.437	74.2607	86.2887	58.2361	32.4387	8.9095	393.171
52.8581	20.3738	23.4063	50.7944	141.86	105.249	89.6385	80.6699	13.1819	14.1994	277.722	73.9677	86.3578	58.1122	32.3637	8.88724	393.609
53.0287	20.3355	23.3522	50.6949	141.822	104.761	89.3861	80.1954	13.1306	14.2058	277.774	73.6691	86.3875	57.9879	32.2687	8.86492	394.044
53.1993	20.3062	23.2914	50.5945	141.781	104.274	89.1364	79.7221	13.0823	14.2118	277.94	73.406	86.4569	57.889	32.1878	8.84255	394.476
53.3699	20.2708	23.2365	50.4654	141.739	103.639	88.8854	79.2507	13.0376	14.2179	277.981	73.1422	86.5273	57.7646	32.1076	8.82013	394.905
53.5405	20.2317	23.1812	50.364	141.695	103.158	88.6346	78.7806	12.9936	14.224	278.247	72.8779	86.5963	57.6402	32.0269	8.7976	395.33
53.7111	20.202	23.1085	50.2624	141.65	102.677	88.3819	78.3105	12.9451	14.2302	278.398	72.6097	86.6673	57.5432	31.9438	8.76796	395.498
53.8816	20.1722	23.0529	50.16	141.602	102.198	88.1291	77.8438	12.8999	12.4497	278.424	72.3402	86.6994	57.4188	31.8656	8.74536	395.923
54.0522	20.1421	22.9672	50.0576	141.551	101.719	87.8746	77.3783	12.85	12.4644	278.662	72.0709	86.7701	57.2941	31.786	8.71728	396.11
54.2228	20.1116	22.9056	49.9543	141.5	101.241	87.6188	76.9128	12.7963	12.4793	278.795	71.8018	86.8389	57.1989	31.7054	8.68773	396.534
54.3934	20.081	22.8496	49.8247	141.447	100.764	87.3626	76.4499	12.7518	12.4936	278.803	71.5007	86.9079	57.0742	31.6119	8.66516	396.954
54.564	20.0503	22.7935	49.7205	141.393	100.162	87.1064	75.9885	12.7074	12.5078	279.041	71.2359	86.9786	56.9497	31.5261	8.64248	397.372
54.7346	20.0091	22.7373	49.6161	141.335	99.692	86.8496	75.5289	12.665	12.5223	279.152	70.9685	87.0114	56.8249	31.4464	8.61982	397.788
54.9052	19.9527	22.6807	49.5106	141.275	99.2225	86.5922	75.0712	12.6208	12.5333	279.256	70.6992	87.0793	56.7001	31.3644	8.59707	398.201
55.0758	19.917	22.6181	49.3887	141.214	98.7537	86.3341	74.6146	12.5772	12.5475	279.239	70.4299	87.1495	56.5752	31.2815	8.57431	398.432
55.2464	19.8818	22.5611	49.2823	141.15	98.2859	86.0759	74.1596	12.5304	12.5618	279.335	70.1601	87.2187	56.4503	31.1868	8.55145	398.842
55.417	19.8509	22.4981	49.1755	141.085	97.6806	85.8169	73.7069	12.4873	12.576	279.542	69.8587	87.2901	56.3255	31.1107	8.52851	399.249
55.5876	19.8196	22.4408	49.0408	141.018	97.2191	85.5051	73.2556	12.4374	11.3593	279.611	69.5941	87.3249	56.2006	31.0341	8.50547	399.654
55.7582	19.788	22.3834	48.9337	140.95	96.7584	85.2452	72.806	12.3935	11.3776	279.685	69.3023	87.395	56.0756	30.9558	8.48244	399.907
55.9288	19.756	22.3256	48.8262	140.881	96.2986	84.9859	72.3581	12.3476	11.4026	279.76	69.0389	87.4661	55.9743	30.8501	8.45942	400.308
56.0994	19.7182	22.2676	48.7184	140.811	95.8397	84.728	71.9122	12.3047	11.4208	279.83	68.775	87.538	55.8494	30.7737	8.43643	400.706
56.27	19.6858	22.2035	48.5891	140.648	95.2657	84.4162	71.4666	12.2611	11.4391	280.016	68.5135	87.5755	55.7247	30.7077	8.41332	400.994
56.4406	19.6534	22.1395	48.4803	140.576	94.8135	84.1576	71.0232	13.156	11.4574	279.957	68.2516	87.6476	55.5998	30.6292	8.39029	401.389
56.6112	19.6159	22.0811	48.371	140.504	94.3622	83.8976	70.5821	13.108	11.4757	280.012	67.9856	87.7206	55.4751	30.5543	8.36722	401.78
56.7818	19.5606	22.0054	48.2612	140.429	93.9118	83.6367	70.1426	13.0607	11.497	279.944	67.657	87.7939	55.3505	30.4618	8.34389	401.672
56.9524	19.518	21.9468	48.1511	140.353	93.4625	83.3763	69.7045	13.0144	11.503	280.107	67.3921	87.8337	55.2262	30.3784	8.32076	402.068
57.123	19.4855	21.888	48.0404	140.275	93.0139	83.1169	69.1256	12.9595	11.5216	280.272	67.1302	87.9087	55.102	30.2965	8.29753	402.461
57.2936	19.4526	21.8175	47.914	140.195	92.4362	82.8556	68.6931	12.9129	11.5405	280.191	66.8684	87.981	54.9775	30.2055	8.27408	402.734
57.4642	19.414	21.7586	47.8025	140.113	91.994	82.5946	68.2619	12.8666	11.5593	280.331	66.6054	88.0565	54.8842	30.127	8.25084	403.123
57.6348	19.381	21.6884	47.6906	140.03	91.5528	82.3323	67.8324	12.8211	11.5781	275.778	66.3423	88.0965	54.7602	30.0348	8.22744	403.509
57.8054	19.3477	21.6293	47.5785	139.946	91.0026	82.0699	67.4048	12.776	11.5995	275.892	66.0775	88.1709	54.6361	29.9585	8.20397	403.893
57.976	19.3142	21.5701	47.4394	139.862	90.5683	81.8065	66.9787	12.7295	11.6187	276.001	65.7637	88.2464	54.5124	29.8799	8.17402	404.275
58.1466	19.2806	21.5104	47.3268	139.776	90.1348	81.5422	66.5546	12.6834	11.6379	276.109	65.5044	88.3198	54.3885	29.7985	8.15076	404.655
58.3172	19.242	21.4506	47.2139	139.689	89.7024	81.2775	66.1324	12.638	11.6573	276.357	65.2457	88.3643	54.2645	29.7035	8.12744	405.031
58.4878	19.2037	21.3906	47.1007	139.601	89.2709	81.0131	65.7122	12.5931	11.6769	276.302	64.9876	88.441	54.1407	29.6294	8.09758	405.225
58.6584	19.1517	21.3251	46.987	139.51	88.84	80.6971	65.2935	12.5416	11.6965	276.398	64.7307	88.5169	54.0172	29.5567	8.06918	405.6
58.829	19.1123	21.2593	46.8729	139.418	88.4101	80.4324	64.8765	12.4971	11.7202	276.33	64.4745	88.5649	53.92	29.4905	8.04579	405.972
58.9996	19.0684	21.199	46.7586	139.324	87.8575	80.1677	NaN	12.4524	11.7401	276.57	64.1629	88.6413	53.7967	29.4	8.0224	406.342
59.1702	19.0344	21.1382	46.6441	139.229	87.3269	79.9019	NaN	12.4073	11.7601	276.655	63.9076	88.7173	53.6732	29.3061	7.99915	406.709
59.3408	19	21.0776	46.5292	139.133	86.9096	79.6355	NaN	12.363	11.7801	276.577	63.6531	88.7899	53.55	29.2293	7.97579	407.073
59.5114	18.9655	21.0008	46.4138	139.035	86.493	79.371	NaN	12.3188	11.7999	276.656	63.3965	88.836	53.427	29.1508	7.95231	407.435
59.682	18.9309	20.9401	46.2836	138.935	86.0771	79.1062	NaN	12.275	11.8202	277.007	63.139	88.9123	53.3039	29.0625	7.92876	407.293
59.8526	18.8914	20.8738	46.1679	138.724	85.6624	78.8399	NaN	12.2313	11.8433	277.08	62.8797	88.9879	53.1807	28.9867	7.90519	407.66
60.0232	18.8522	20.8127	46.0517	138.621	85.2482	78.5739	NaN	12.188	11.864	276.986	62.6225	89.0336	53.0577	28.894	7.88158	408.023
60.1938	18.8118	20.7461	45.9346	138.518	84.8351	78.3074	NaN	12.1447	11.8845	277.209	62.3327	89.1096	52.9353	28.8125	7.85789	408.385
60.3644	18.7766	20.6849	45.7924	138.413	84.4229	78.0411	NaN	10.6723	11.9055	277.275	62.0739	89.189	52.8129	28.7323	7.83411	408.743
60.535	18.7239	20.6238	45.6757	138.307	84.0118	77.7269	NaN	10.6264	11.9264	277.338	61.8155	89.2374	52.6906	28.6566	7.81041	409.099
60.7056	18.6887	20.5621	45.559	138.199	83.3868	77.4017	NaN	10.581	11.9409	277.397	61.5608	89.3133	52.5682	28.5818	7.78669	409.452
60.8762	18.6534	20.4843	45.4421	138.091	82.9869	77.1364	NaN	10.5362	11.9648	277.454	61.304	89.389	52.4462	28.4899	7.76312	409.802
61.0468	18.6082	20.4224	45.3245	137.982	82.5879	76.8708	NaN	10.491	11.9735	277.509	61.0205	150.758	52.324	28.4119	7.73952	410.15
61.2174	18.5726	20.3506	45.2065	137.87	82.1895	76.6054	NaN	10.4461	11.9953	277.706	60.7624	151.086	52.2023	28.3317	7.71582	410.495
61.388	18.5267	20.2834	45.0658	137.758	88.2415	76.3394	NaN	10.4018	12.0174	277.756	60.5026	151.419	52.107	28.2486	7.69205	410.837
61.5586	18.4909	20.221	44.9478	137.644	87.8191	76.0734	NaN	10.3575	12.0417	277.956	60.2437	151.75	51.9859	28.1711	7.66809	410.997
61.7292	18.4508	20.1585	44.8296	137.528	87.3976	75.8074	NaN	10.3137	12.0642	277.999	59.96	152.071	51.8647	28.0809	7.64428	411.337
61.8998	18.4147	20.0804	44.7111	137.411	86.9769	75.5414	NaN	10.2694	12.0862	278.04	59.7048	152.398	51.7433	27.9944	7.62034	411.674
62.0704	18.3784	20.0132	44.5595	137.293	86.5572	75.2286	NaN	10.2259	12.1086	278.074	59.4514	152.722	51.6218	27.9288	7.59639	412.009
62.241	18.3419	19.9509	44.4409	137.175	85.9143	74.9635	NaN	10.1825	12.1311	278.104	59.1963	153.044	51.5004	27.8556	7.57241	411.83
62.4116	18.2972	19.8884	44.3221	137.053	85.5058	74.6985	NaN	10.1393	12.154	278.127	58.9441	153.364	51.3791	27.7702	7.54251	412.016
62.5822	18.2518	19.8207	44.2033	136.929	85.0981	74.4338	NaN	10.0963	12.1762	277.962	58.6919	153.684	51.2579	27.6964	7.51862	412.355
62.7528	18.2099	19.7581	44.0839	136.803	84.6911	74.1689	NaN	10.0535	12.1989	277.972	58.4406	154.004	51.1592	27.6215	7.4948	412.69
62.9234	18.1733	19.6952	43.94	136.676	84.2853	73.9045	NaN	10.0109	12.2261	277.935	58.1887	154.318	51.0382	27.5463	7.46505	413.023
63.094	18.1319	19.6274	43.8203	136.547	83.8801	73.64	NaN	9.96863	12.2495	277.929	57.9348	154.629	50.9171	27.4707	7.44124	413.352
63.2646	18.0858	19.5645	43.7006	136.417	83.476	73.376	NaN	9.92645	12.2728	277.73	57.6549	154.942	50.7963	27.3794	7.41742	413.679
63.4352	18.0449	19.5014	43.581	136.284	83.0721	73.1119	NaN	9.8844	12.2982	277.676	57.376	155.256	50.6756	27.3017	7.39355	414.003
63.6058	18.0078	19.4379	43.461	136.15	82.6693	72.8484	NaN	9.84269	12.3214	277.459	57.1237	155.563	50.5551	27.2245	7.3696	414.324
63.7764	17.9705	19.369	43.3409	136.013	82.0546	72.5847	NaN	9.80101	12.3329	277.422	56.8686	155.867	50.4345	27.1508	7.34124	414.533
63.947	17.928	19.3002	43.2213	135.873	81.6625	72.3214	NaN	9.75952	12.3602	277.19	56.6146	156.174	50.314	27.0754	7.31732	414.849
64.1176	17.8906	19.2364	43.1012	135.732	81.2716	72.0579	NaN	9.71826	12.3832	276.948	56.3653	156.479	50.1935	26.9854	7.29353	415.162
64.2882	17.8453	19.1629	42.981	135.59	80.8811	71.7951	NaN	9.67709	12.407	276.697	56.1144	156.783	50.0731	26.9084	7.26969	415.473
64.4588	17.7994	19.0843	42.8607	135.447	80.4915	71.5318	NaN	9.63619	12.4312	276.438	55.8676	157.087	49.9527	26.8288	7.24583	415.78
64.6294	17.7572	19.0207	42.7267	135.214	80.1029	71.2696	NaN	9.59553	12.4487	276.171	55.6257	157.387	49.8322	26.7512	7.2219	415.905
64.8	17.7197	18.9574	42.6064	135.069	79.715	71.0074	NaN	9.55455	12.4735	276.038	55.3856	157.681	49.7123	26.6758	7.19804	415.698
64.9706	17.6819	18.8883	42.486	134.921	79.3279	70.746	NaN	9.51408	12.4973	275.754	55.1235	157.973	49.5921	26.6003	7.17412	416.012
65.1412	17.635	18.819	42.3651	134.772	78.9419	70.4846	NaN	9.47362	12.5217	275.65	54.8897	158.26	49.4722	26.5234	7.15019	416.324
65.3118	17.597	18.755	42.2447	134.622	78.3558	70.18	NaN	9.43401	12.5496	275.348	54.6714	158.553	49.3764	26.4447	7.1263	416.632
65.4824	17.5501	18.6908	42.1234	134.469	77.9801	69.92	NaN	9.39443	12.573	275.189	54.4402	158.847	49.2568	26.3562	7.10252	416.817
65.653	17.5119	18.6256	41.9797	134.314	77.605	69.6599	NaN	9.34799	12.5986	274.872	54.2078	159.139	49.1373	26.2828	7.0787	417.121
65.8235	17.4736	18.5609	41.8591	134.158	77.2308	69.4012	NaN	9.30802	12.6128	274.546	53.9736	159.417	49.0179	26.2093	7.05483	417.422
65.9941	17.4274	18.4913	41.7379	134	76.8572	69.143	NaN	9.26862	12.6386	274.211	53.7371	159.699	48.8988	26.1285	7.03097	417.72
66.1647	17.3891	18.4261	41.617	133.84	76.4842	68.8848	NaN	9.22881	12.6636	273.869	53.4999	159.974	48.7798	26.0433	7.00721	418.016
66.3353	17.333	18.3611	41.4952	133.681	76.1125	68.6254	NaN	9.18973	12.6892	273.518	53.2604	160.242	48.6608	25.9533	6.98341	418.309
66.5059	17.2945	18.2911	41.3742	133.523	75.7416	68.3677	NaN	9.15048	12.7147	273.158	53.0225	160.51	48.542	25.8786	6.9596	418.599
66.6765	17.252	18.2258	41.2528	133.363	75.3715	68.1102	NaN	9.11167	12.7401	272.934	52.8057	160.779	48.4234	25.8109	6.9358	418.886
66.8471	17.2133	18.1423	41.1311	133.202	74.8143	67.811	NaN	9.07209	12.7603	272.557	52.5675	161.043	48.3326	25.7374	6.91203	419.171
67.0177	17.1746	18.077	41.0094	133.04	74.454	67.5535	NaN	9.03345	12.7861	272.173	52.3321	161.306	48.2143	25.6649	6.8883	419.202
67.1883	17.1355	18.0114	40.875	132.877	74.0946	67.297	NaN	8.99373	12.8119	271.782	52.097	161.57	48.0962	25.5777	6.86458	419.487
67.3589	17.0964	17.9458	40.7535	132.713	73.7359	67.0935	NaN	8.95429	12.8377	271.382	51.8634	162.121	47.9782	25.5155	6.84088	419.769
67.5295	17.0487	17.8802	40.6311	132.547	73.3778	66.8376	NaN	8.91596	12.8633	270.848	51.6291	162.377	47.8605	25.4419	6.81719	419.78
67.7001	17.0046	17.8139	40.5093	132.381	73.0201	66.5831	NaN	8.87708	12.877	270.432	51.4223	162.636	47.743	25.3678	6.7881	420.063
67.8707	16.9611	17.7439	40.3873	132.214	72.6636	66.328	NaN	8.83932	12.9089	270.007	51.1928	162.892	47.6256	25.2929	6.76452	420.163
68.0413	16.9147	17.6686	40.2651	132.046	72.3073	66.0748	NaN	8.80072	12.9355	269.574	50.9667	163.144	47.5083	25.2184	6.74098	420.444
68.2119	16.8755	17.5983	40.1213	131.877	71.7696	65.821	NaN	8.76182	12.9631	269.281	50.7413	163.395	47.3913	25.1318	6.71745	420.723
68.3825	16.8246	17.5329	39.9984	131.708	71.4234	65.5693	NaN	8.72292	12.9896	268.972	50.5193	163.643	47.2745	25.059	6.68872	420.999
68.5531	16.7851	17.4671	39.8759	131.538	71.0779	65.3175	NaN	8.68402	13.011	268.515	50.2979	163.89	47.1579	24.9856	6.6653	421.272
68.7237	16.7409	17.3965	39.7531	131.25	70.733	65.0261	NaN	8.91431	13.0373	268.049	50.1051	164.135	47.0654	24.9178	6.64193	421.543
68.8943	16.7016	17.3302	39.6311	131.08	70.3888	64.7759	NaN	8.87629	13.0639	267.575	49.8923	164.379	46.9495	24.8438	6.61857	421.812
69.0649	16.662	17.2638	39.4917	130.911	70.0454	64.5247	NaN	8.83885	13.0855	267.094	49.6615	164.62	46.8337	24.7704	6.59524	421.923
69.2355	16.6223	17.1977	39.369	130.74	69.7025	64.2744	NaN	8.80057	13.1015	266.483	49.4349	164.856	46.7181	24.6894	6.57199	422.188
69.4061	16.5826	17.1315	39.2466	130.57	69.3604	64.0251	NaN	8.76316	13.1298	265.987	49.2562	165.094	46.6027	24.6039	6.54864	422.198
69.5767	16.5384	17.0609	39.124	130.399	69.0189	63.7767	NaN	8.72491	13.1571	265.484	49.0559	165.329	46.4875	24.5314	6.52547	422.463
69.7473	16.4904	16.9813	38.9893	130.228	68.5093	63.5292	NaN	8.68696	13.1844	264.974	48.8579	165.563	46.3724	24.4594	6.50235	422.726
69.9179	16.4384	16.9153	38.8663	130.057	68.1776	63.2819	NaN	9.08221	13.2115	264.595	48.6622	165.799	46.2573	24.3857	6.47936	422.987
70.0885	16.3948	16.8496	38.7441	129.885	67.8462	63.0356	NaN	9.04655	13.229	263.887	48.5162	166.029	46.1426	24.3138	6.45635	423.246
70.2591	16.3477	16.7838	38.6211	129.714	67.5155	62.7892	NaN	9.00791	13.2566	263.354	48.3292	166.258	46.028	24.2417	6.43336	423.228
70.4297	16.3076	16.7139	38.4971	129.541	67.1855	62.5427	NaN	8.96914	13.283	262.694	48.1425	166.793	45.9136	24.1704	6.41038	423.487
70.6003	16.2772	16.6484	38.3007	129.357	66.8573	62.2797	NaN	8.95223	13.303	262.13	47.9649	167.028	45.793	24.0746	6.38901	423.731
70.7709	16.2468	16.5792	38.1078	129.172	66.5303	62.0149	NaN	8.93426	13.3118	261.566	47.7646	167.259	45.6721	23.9921	6.36737	423.971
70.9415	16.2072	16.5105	37.9245	128.986	66.2023	61.7463	NaN	8.91585	13.3402	261	47.5865	167.487	45.5506	23.9104	6.34564	424.209
71.1121	16.1759	16.4462	37.7626	128.799	65.7106	61.4777	NaN	8.89595	13.3657	260.434	47.4061	167.707	45.4491	23.8363	6.32398	424.157
71.2827	16.1405	16.3895	37.5746	128.611	65.391	61.205	NaN	8.87586	13.3854	260.009	47.2052	167.92	45.327	23.7566	6.29835	424.394
71.4533	16.1037	16.3219	37.4066	128.422	65.071	60.9311	NaN	8.85391	13.4001	259.574	47.0214	168.129	45.2043	23.6656	6.27618	424.628
71.6239	16.0642	16.2542	37.2591	128.232	64.7502	60.6559	NaN	8.82862	14.5862	258.883	46.8348	168.336	45.0813	23.5875	6.25417	424.86
71.7945	16.0116	16.1869	37.1151	128.041	64.4287	60.3772	NaN	8.80412	14.6171	258.308	46.6455	168.539	44.9581	23.5108	6.23199	425.089
71.9651	15.9783	16.1199	36.9414	127.85	64.1064	60.0972	NaN	8.77726	14.6353	257.729	46.4308	168.738	44.8345	23.435	6.20967	425.065
72.1357	15.9405	16.0569	36.7955	127.657	63.7844	59.8148	NaN	8.74879	14.672	257.148	46.2361	168.934	44.7104	23.3595	6.18738	425.294
72.3063	15.9016	15.9744	36.6441	127.463	63.4607	59.4959	NaN	8.71809	14.704	256.563	46.0368	169.13	44.5864	23.2847	6.16494	425.521
72.4769	15.8664	15.9087	36.4837	127.268	62.9795	59.2126	NaN	8.68764	14.735	255.975	45.8346	169.324	44.4623	23.1988	6.14215	425.745
72.6475	15.8305	15.8384	36.3607	127.072	62.6649	58.9272	NaN	8.65585	14.7724	255.382	49.765	169.517	44.3378	23.132	6.11926	425.966
72.8181	15.7897	15.7696	36.2401	126.875	62.3497	58.6416	NaN	8.62291	14.8032	254.786	49.5375	169.708	44.2356	24.3388	6.09636	426.065
72.9887	15.7481	15.7041	36.0781	126.677	62.0347	58.3544	NaN	8.58894	14.8338	254.184	49.307	169.896	44.1116	24.2723	6.07296	426.282
73.1593	15.7069	15.6423	35.9635	126.478	61.7193	58.066	NaN	8.55439	14.8595	253.578	49.0704	170.083	43.9882	24.207	6.04952	426.224
73.3299	15.6685	15.5731	35.8504	126.278	61.4047	57.7812	NaN	8.51897	14.8961	252.851	48.8294	170.268	43.865	24.1414	6.02556	426.441
73.5005	15.6295	15.5082	35.7242	125.977	NaN	57.4962	NaN	8.47997	14.927	252.234	48.5854	170.454	43.7424	24.0704	5.99673	426.656
73.6711	15.5763	15.4431	35.595	125.776	NaN	57.2103	NaN	8.44209	14.958	251.61	48.338	170.64	43.6198	23.9919	5.97294	426.868
73.8417	15.5362	15.3781	35.4846	125.573	NaN	56.9275	NaN	8.40205	14.9883	250.978	48.0866	170.827	43.5202	23.9278	5.94878	427.077
74.0123	15.4917	15.3093	35.364	125.369	NaN	56.6459	NaN	NaN	15.0192	250.471	47.8321	171.012	43.3991	23.8638	5.92459	427.284
74.1829	15.4394	15.2476	35.2344	125.164	NaN	56.365	NaN	NaN	15.0494	249.651	47.5993	171.199	43.2789	23.7996	5.90021	427.487
74.3535	15.3983	15.179	35.1075	124.958	NaN	56.0517	NaN	NaN	15.0678	248.995	47.3406	171.387	43.1597	23.7364	5.87574	427.259
74.5241	15.3567	15.1054	34.9763	124.75	NaN	55.7768	NaN	NaN	15.104	248.332	47.0792	171.574	43.041	23.673	5.85118	427.465
74.6947	15.3114	15.0365	34.8624	124.542	NaN	55.4707	NaN	NaN	15.1344	247.66	46.8176	171.449	42.9234	23.6104	5.82667	427.669
74.8653	15.2693	14.9712	34.7463	124.332	NaN	55.2019	NaN	NaN	15.165	246.98	46.5526	171.637	42.8068	23.5345	5.80212	427.869
75.0359	15.2222	14.906	34.629	124.121	NaN	54.9359	NaN	NaN	15.2035	246.291	46.2876	171.826	42.6912	23.4722	5.77763	428.066
75.2065	15.1662	14.8406	34.5093	123.909	NaN	54.672	NaN	NaN	15.2339	245.594	46.0224	172.014	42.5764	23.4015	5.75309	428.259
75.3771	15.1236	14.7718	34.3866	123.695	NaN	54.4113	NaN	NaN	15.2519	244.777	45.7568	172.203	42.4624	23.3394	5.72828	428.449
75.5477	15.0806	14.7058	34.2624	123.48	NaN	54.153	NaN	NaN	15.2891	244.065	45.492	172.392	42.3496	23.2777	5.70392	428.481
75.7183	15.0303	14.6371	34.1341	123.264	NaN	53.8986	NaN	NaN	15.3253	243.346	45.2251	172.581	42.2377	26.0191	5.67941	428.665
75.8889	14.9871	14.5712	34.0033	123.046	NaN	53.6479	NaN	NaN	15.3561	242.619	44.9596	172.769	42.1268	25.9575	5.65532	428.846
76.0595	14.9398	14.5024	33.8854	122.827	NaN	53.3687	NaN	NaN	15.3862	242.015	44.7179	172.957	42.0169	25.8968	5.6312	428.747
76.2301	14.8923	14.4258	33.7481	122.607	NaN	53.1254	NaN	NaN	15.4168	241.165	44.456	173.145	41.9079	25.8188	5.607	428.925
76.4007	14.8427	14.354	33.6208	122.385	NaN	52.886	NaN	NaN	15.4472	240.42	44.1947	173.331	41.7998	25.7584	5.58288	429.099
76.5713	14.7904	14.283	33.478	122.162	NaN	52.6501	NaN	NaN	15.4654	239.669	43.9608	173.517	41.6926	25.6982	5.5588	429.268
76.7419	14.7476	14.2249	33.3319	121.937	NaN	52.3858	NaN	NaN	15.496	238.803	43.7058	173.701	41.586	25.6372	5.53475	429.179
76.9125	14.7049	14.1545	33.1815	121.71	NaN	52.1572	NaN	NaN	15.5324	238.042	43.4521	173.883	41.4804	25.5761	5.51128	429.345
77.0831	14.6553	14.0908	33.0456	121.483	NaN	51.9313	NaN	NaN	15.5628	237.276	43.1781	174.064	41.3754	25.499	5.48347	429.506
77.2537	14.6127	14.0239	32.9043	121.254	NaN	51.6783	NaN	NaN	15.6014	236.529	42.9296	174.242	41.2712	25.4382	5.46005	429.664
77.4243	14.5599	13.9609	32.7468	121.024	NaN	51.4584	NaN	NaN	15.6319	235.754	42.6843	174.418	41.1675	25.3766	5.43705	429.816
77.5948	14.5177	13.884	32.5869	120.792	NaN	51.2412	NaN	NaN	15.6504	234.711	42.4421	174.592	41.0643	25.2876	5.41423	429.965
77.7654	14.4664	13.822	32.4259	120.559	NaN	51.0262	NaN	NaN	15.681	233.931	41.4351	174.763	40.9616	25.2263	5.39156	430.109
77.936	14.4245	13.7574	32.2925	120.324	NaN	50.8131	NaN	NaN	15.7116	233.04	41.2192	174.931	40.8593	25.1647	5.36932	430.073
78.1066	14.3828	13.6961	32.1279	120.088	NaN	50.6018	NaN	NaN	15.7484	232.256	41.0058	175.094	40.7573	25.1019	5.34725	430.211
78.2772	14.3336	13.6321	31.9614	119.85	NaN	50.392	NaN	NaN	15.7793	231.365	40.7958	175.254	40.6556	25.0392	5.32119	430.345
78.4478	14.2791	13.5715	31.7939	119.611	NaN	50.1441	NaN	NaN	15.8099	230.576	40.5893	175.733	40.5542	24.9759	5.29951	430.475
78.6184	14.238	13.5086	31.64	119.371	NaN	49.9084	NaN	NaN	15.8292	229.682	40.3589	175.89	40.453	24.9118	5.27812	430.6
78.789	14.1972	13.4459	31.4725	119.13	NaN	49.7031	NaN	NaN	15.8665	228.788	40.1623	176.043	40.3699	24.8466	5.25696	430.721
78.9596	14.1469	13.3787	31.3021	118.887	NaN	49.4984	NaN	NaN	15.9047	227.994	39.9691	176.191	40.269	24.7815	5.23591	430.839
79.1302	14.1022	13.3104	31.1625	118.643	NaN	49.2939	NaN	NaN	15.9361	227.098	39.7802	176.336	40.168	24.6996	5.21514	430.672
79.3008	14.0612	13.2523	30.9944	118.398	NaN	49.0898	NaN	NaN	15.9675	226.3	41.6023	176.476	40.067	24.6329	5.19455	430.424
79.4714	14.0204	13.1918	30.817	118.152	NaN	48.8854	NaN	NaN	16.0053	225.403	41.4072	176.612	39.966	24.5664	5.17413	430.541
79.642	13.9664	13.137	30.664	117.905	NaN	48.6805	NaN	NaN	16.0344	224.505	41.2165	176.743	39.8648	24.4832	5.15385	430.655
79.8126	13.9259	13.0773	30.5101	117.657	NaN	48.475	NaN	NaN	16.0659	223.703	38.436	176.871	39.7634	24.4159	5.13374	430.765
79.9832	13.8818	13.0207	30.3437	117.409	NaN	48.2695	NaN	NaN	16.1037	222.804	38.3072	176.991	39.6618	24.3457	5.11064	430.871
80.1538	13.8412	12.9642	30.1779	117.158	NaN	48.0624	NaN	NaN	16.1423	222	38.1811	177.108	39.5601	24.276	5.09086	430.975
80.3244	13.7901	12.9084	30.0246	116.908	NaN	47.8936	NaN	NaN	16.1738	221.098	38.0592	177.221	39.4581	24.2057	5.0712	431.075
80.495	13.7444	12.8553	29.8539	116.657	NaN	47.6843	NaN	NaN	16.2051	220.196	37.9411	177.652	39.3557	24.1349	5.0516	431.054
80.6656	13.7008	12.7923	29.694	116.404	NaN	47.4746	NaN	NaN	16.2324	219.508	37.826	177.754	39.2531	24.0479	5.0321	431.149
80.8362	13.6565	12.7369	29.5362	116.151	NaN	47.263	NaN	NaN	16.264	218.484	37.7148	177.853	39.15	23.9759	5.01265	431.241
81.0068	13.6122	12.6795	29.3959	115.898	NaN	47.0502	NaN	NaN	16.312	217.674	37.5273	177.945	39.0467	23.8932	4.99329	431.331
81.1774	13.5715	12.627	29.2462	115.645	NaN	46.8349	NaN	NaN	16.3435	216.622	37.4232	178.032	38.9429	23.82	4.97394	431.417
81.348	13.5248	12.5694	29.0934	115.391	NaN	46.6174	NaN	NaN	16.3818	215.811	37.3217	178.115	38.8388	23.7468	4.95449	431.501
81.5186	13.477	12.5173	28.927	115.136	NaN	46.3982	NaN	NaN	16.4104	214.904	37.2237	178.194	38.7707	23.6735	4.93518	431.583
81.6892	13.4358	12.4606	28.7784	114.881	NaN	46.1768	NaN	NaN	16.4423	214.09	37.1287	178.265	38.666	23.5845	4.91585	431.407
81.8598	13.391	12.409	28.6408	114.626	NaN	45.9531	NaN	NaN	16.4902	213.181	37.0361	178.663	38.561	23.5113	4.89644	431.313
82.0304	13.3458	12.3548	28.51	114.371	NaN	45.7283	NaN	NaN	16.5219	212.363	36.9459	178.729	38.4556	23.422	4.8771	431.394
82.201	13.3042	12.3006	28.369	114.016	NaN	45.5011	NaN	NaN	16.5507	211.541	36.8579	178.791	38.3497	23.3476	4.85752	431.321
82.3716	13.2623	12.2459	28.2297	113.761	NaN	45.3004	NaN	NaN	16.5894	210.626	36.7722	178.846	38.2434	23.2738	4.83806	431.119
82.5422	13.2172	12.1841	28.0699	113.506	NaN	45.0689	NaN	NaN	16.6384	209.685	36.6883	178.896	38.1368	23.1991	4.8183	431.2
82.7128	13.1661	12.13	27.9369	113.251	NaN	44.8367	NaN	NaN	16.6774	208.767	36.6062	178.945	38.0301	23.1245	4.79889	431.277
82.8834	13.1204	12.0811	27.8037	112.996	NaN	44.6024	NaN	NaN	16.709	207.936	36.5255	179.314	37.9231	23.0499	4.77904	431.352
83.054	13.078	12.0291	27.688	112.741	NaN	44.4029	NaN	NaN	16.7554	207.214	36.446	179.354	37.8156	22.9609	4.75936	431.423
83.2246	13.0352	11.9748	27.5531	112.486	NaN	44.1911	NaN	NaN	16.7874	206.289	36.3677	179.388	37.7078	22.8872	4.73947	431.492
83.3952	12.9824	11.9205	27.4274	112.23	NaN	43.9529	NaN	NaN	16.8288	205.449	36.2903	179.42	37.6169	22.7987	4.72229	431.558
83.5658	12.9363	11.8688	27.3038	111.975	NaN	43.7121	NaN	NaN	16.8758	204.606	36.2137	179.446	37.5089	22.7258	4.70226	431.62
83.7364	12.8877	11.814	27.1654	111.719	NaN	43.471	NaN	NaN	16.8975	203.673	36.1373	179.467	37.4008	22.6534	4.68212	431.679
83.907	12.8446	11.7614	27.0569	111.463	NaN	43.2274	NaN	NaN	16.9547	202.824	36.0618	179.484	37.2923	22.557	4.66191	431.478
84.0776	12.7942	11.706	26.9369	111.207	NaN	42.9839	NaN	NaN	16.9865	201.974	35.9864	179.831	37.1837	22.4861	4.6414	431.535
84.2482	12.7506	11.6577	26.8196	110.951	NaN	42.7389	NaN	NaN	17.0283	201.036	35.9113	179.843	37.0748	22.4157	4.62089	431.59
84.4188	12.7074	11.5937	26.7037	110.694	NaN	42.4918	NaN	NaN	17.0755	200.18	35.8363	179.853	36.9661	22.3459	4.60029	431.64
84.5894	12.6634	11.5409	26.5822	110.438	NaN	42.2713	NaN	NaN	17.0974	199.083	35.7604	179.855	36.8572	22.2479	4.5797	431.686
84.76	12.6196	11.4854	26.4692	110.181	NaN	42.0236	NaN	NaN	17.1476	198.251	35.6842	179.854	36.7481	22.1803	4.55899	431.729
84.9306	12.568	11.4329	26.3558	109.923	NaN	41.8114	NaN	NaN	17.1868	197.393	35.608	179.849	36.6392	22.1131	4.53813	431.767
85.1012	12.5206	11.3827	26.2447	109.665	NaN	41.5652	NaN	NaN	17.2369	196.533	35.5305	180.177	36.5305	22.0464	4.51722	431.801
85.2718	12.4768	11.3298	26.1414	109.407	NaN	41.3422	NaN	NaN	17.2588	195.586	35.4535	180.17	36.4218	18.0217	4.49611	431.83
85.4424	12.4328	11.2769	26.0299	109.148	NaN	41.0954	NaN	NaN	17.317	194.723	35.4509	180.162	36.3133	17.9635	4.47499	431.855
85.613	12.3783	11.2244	25.9097	108.889	NaN	40.8504	NaN	NaN	17.3482	191.828	35.3725	180.15	36.2049	17.8749	4.45403	431.593
85.7836	12.3313	11.1602	25.801	108.629	NaN	40.6045	NaN	NaN	17.3901	190.887	35.2942	180.134	36.115	17.8182	4.43273	431.612
85.9542	12.2878	11.108	25.6793	108.369	NaN	40.3598	NaN	NaN	17.4285	190.054	35.2158	180.114	36.0073	17.762	4.41156	431.627
86.1248	12.2443	11.0585	25.571	108.108	NaN	40.1158	NaN	NaN	17.4704	189.36	35.1353	180.429	35.9	17.7064	4.39037	431.462
86.2954	12.1971	11.006	25.4627	107.846	NaN	39.8715	NaN	NaN	17.5102	188.418	35.0551	180.408	35.7931	17.6336	4.3692	431.468
86.466	12.1485	10.9538	25.3705	107.584	NaN	39.6301	NaN	NaN	17.56	187.582	34.974	180.389	35.6868	17.5794	4.35135	431.214
86.6366	12.1051	10.8924	25.2633	107.32	NaN	39.3907	NaN	NaN	17.5907	186.745	34.8907	180.365	35.5806	17.5254	4.3303	431.213
86.8072	12.0571	10.8429	25.1556	107.056	NaN	39.151	NaN	NaN	17.6328	185.801	34.8068	180.332	35.4748	17.4552	4.30942	431.207
86.9778	12.0142	10.7918	25.0533	106.791	NaN	38.9462	NaN	NaN	17.6717	184.963	34.7227	180.305	35.3696	17.3906	4.29083	431.195
87.1484	11.9662	10.7378	24.9455	106.525	NaN	38.7109	NaN	NaN	17.711	184.261	34.6377	180.274	35.2649	17.3292	4.27	431.177
87.319	11.9238	10.6863	28.251	106.258	NaN	38.4776	NaN	NaN	17.7439	183.317	34.5516	180.578	35.1606	17.2617	4.24901	431.154
87.4896	11.879	10.6266	28.1387	105.99	NaN	38.2476	NaN	NaN	17.7835	182.478	34.4656	180.545	35.0567	17.2122	4.22807	431.124
87.6602	11.8288	10.5807	28.0083	105.721	NaN	38.019	NaN	NaN	17.8333	181.64	34.378	180.511	34.9536	17.1463	4.20725	431.089
87.8308	11.7823	10.5254	27.8959	105.37	NaN	37.7921	NaN	NaN	17.8549	180.697	34.2895	180.474	34.851	17.0982	4.18648	430.942
88.0014	11.7407	10.4733	27.7841	105.099	NaN	37.5689	NaN	NaN	17.9056	179.859	34.2008	180.435	34.7491	17.0338	4.16608	430.895
88.172	11.6994	10.4151	27.6721	104.828	NaN	37.3483	NaN	NaN	17.9355	179.051	34.1124	180.396	34.6476	16.9872	4.14565	430.728
88.3426	11.6533	10.3642	27.56	104.555	NaN	37.1106	NaN	NaN	17.9657	178.214	34.0228	180.354	34.5467	16.9243	4.12514	430.671
88.5132	11.6095	10.3194	27.4491	104.281	NaN	36.8973	NaN	NaN	18.016	177.221	33.9341	180.312	34.4465	18.4163	4.1049	430.608
88.6838	11.5597	10.2707	27.3368	104.077	NaN	36.6876	NaN	NaN	18.0456	176.285	33.8444	180.609	34.3468	18.3484	4.08491	430.539
88.8544	11.5198	10.2144	27.2251	103.801	NaN	39.1174	NaN	NaN	18.0878	173.879	33.7538	180.567	34.2637	18.3061	4.06487	430.466
89.025	11.4765	10.1672	27.1131	103.523	NaN	38.9176	NaN	NaN	18.1172	173.1	33.6645	180.528	34.1654	18.2401	4.04524	430.386
89.1956	11.4368	10.122	27.004	103.244	NaN	38.7209	NaN	NaN	18.1463	172.174	NaN	180.483	34.0674	18.1746	4.02579	429.898
89.3662	11.3923	10.075	26.8916	102.964	NaN	38.5263	NaN	NaN	18.1759	171.398	NaN	180.437	33.9703	18.1346	4.00656	429.814
89.5367	11.3484	10.0205	26.7793	102.682	NaN	38.3358	NaN	NaN	18.2267	170.622	NaN	180.392	33.8382	18.0708	3.98726	429.726
89.7073	11.3093	9.97208	26.6668	102.4	NaN	38.1154	NaN	NaN	18.2479	166.03	NaN	180.345	33.7429	18.0318	3.96807	429.633
89.8779	11.2662	9.92578	26.5539	102.116	NaN	37.9328	NaN	NaN	18.2766	165.094	NaN	180.295	33.6479	17.9695	3.94918	429.253
90.0485	11.2244	9.87634	26.4412	101.831	NaN	37.7524	NaN	NaN	18.3098	164.159	NaN	180.247	33.5536	17.931	3.93056	429.155
90.2191	11.1859	9.8293	26.3287	101.545	NaN	37.5779	NaN	NaN	18.3403	163.224	NaN	180.534	33.4596	17.87	3.91219	429.052
90.3897	11.1404	9.78004	26.2157	101.258	NaN	43.2871	NaN	NaN	18.3781	162.29	NaN	180.485	33.3661	17.8325	3.894	428.945
90.5603	11.1023	9.73553	26.0857	100.969	NaN	43.0959	NaN	NaN	18.3991	161.357	NaN	180.433	33.273	17.7549	3.87606	428.834
90.7309	11.0566	9.91775	25.988	100.68	NaN	42.9104	NaN	NaN	18.4326	160.425	NaN	180.384	33.1803	17.695	3.85836	428.72
90.9015	11.0155	9.8798	25.8757	100.39	NaN	42.7277	NaN	NaN	18.4613	159.494	NaN	180.331	33.0879	17.6587	3.84091	428.602
91.0721	10.9736	9.8413	25.7624	100.176	NaN	42.5493	NaN	NaN	18.4923	158.565	NaN	180.278	32.9959	17.5993	3.82062	428.481
91.2427	10.936	9.79121	25.6492	99.884	NaN	42.3733	NaN	NaN	18.5138	157.637	NaN	180.222	32.9041	15.842	3.80367	428.356
91.4133	10.894	9.75399	25.5356	99.591	NaN	42.1998	NaN	NaN	18.5353	156.71	NaN	180.165	32.8127	15.8048	3.78686	428.228
91.5839	10.8534	9.71651	25.4224	99.2966	NaN	42.033	NaN	NaN	18.5569	155.784	NaN	180.105	32.7214	15.7671	3.7702	428.097
91.7545	10.8161	9.67664	26.8134	99.0025	NaN	41.8683	NaN	NaN	18.5914	154.861	NaN	180.043	32.6304	15.7296	3.75378	427.711
91.9251	10.7783	9.63021	26.6816	98.7068	NaN	41.7061	NaN	NaN	18.6063	153.939	NaN	180.319	32.5254	15.6899	3.73764	427.578
92.0957	10.7353	9.591	26.5504	98.41	NaN	41.5476	NaN	NaN	18.6375	153.019	NaN	180.256	32.4347	15.6512	3.72173	427.443
92.2663	10.6945	9.55454	26.419	98.1136	NaN	41.393	NaN	NaN	18.6598	152.1	NaN	180.19	32.3441	15.6114	3.70606	427.304
92.4369	10.6524	9.51753	26.2878	97.8158	NaN	41.2419	NaN	NaN	18.6923	151.184	NaN	180.123	32.2534	15.5713	3.69062	427.163
92.6075	10.611	9.47113	26.1565	97.5177	NaN	41.0925	NaN	NaN	18.7151	150.27	NaN	180.056	32.1628	15.5308	3.6726	427.018
92.7781	10.5665	9.4323	26.0258	97.219	NaN	40.8627	NaN	NaN	18.7375	149.358	NaN	179.986	32.0721	15.4891	3.65753	426.702
92.9487	10.5292	9.3933	25.9192	96.9199	NaN	40.7199	NaN	NaN	18.7605	148.448	NaN	179.911	31.9813	15.4474	3.64254	426.552
93.1193	10.4915	9.35673	25.789	96.6208	NaN	40.5801	NaN	NaN	18.7962	147.541	NaN	179.835	31.8903	15.4047	3.62772	426.4
93.2899	10.4454	9.32012	25.6588	96.3214	NaN	40.4425	NaN	NaN	18.8185	146.636	NaN	179.755	31.7993	15.3623	3.61306	426.244
93.4605	10.408	9.27463	25.5296	96.0887	NaN	40.3068	NaN	NaN	18.8405	145.733	NaN	180.014	31.708	15.3203	3.59856	426.085
93.6311	10.3701	9.2382	25.4016	95.7068	NaN	40.1737	NaN	NaN	18.8631	144.833	NaN	179.932	31.6165	15.2777	3.58419	425.922
93.8017	10.3324	9.1971	25.2729	95.4089	NaN	40.0428	NaN	NaN	18.8912	143.547	NaN	179.848	31.5248	15.2336	3.56991	425.755
93.9723	10.2911	9.16063	25.1451	95.1113	NaN	39.9128	NaN	NaN	18.9129	142.658	NaN	179.76	31.4328	15.1901	3.55573	425.585
94.1429	10.2504	9.12415	25.0177	94.8129	NaN	39.784	NaN	NaN	18.9347	141.771	NaN	179.667	31.3405	15.1468	3.53869	424.88
94.3135	10.21	9.079	24.8914	94.5146	NaN	39.6565	NaN	NaN	18.9619	140.887	NaN	179.573	31.2479	15.0714	3.52256	424.71
94.4841	10.1687	9.0422	24.7655	94.2164	NaN	39.5297	NaN	NaN	18.9831	140.006	NaN	179.474	31.1549	15.0288	3.50866	424.535
94.6547	10.1303	8.94994	24.6403	93.918	NaN	39.4039	NaN	NaN	19.0096	139.129	NaN	179.716	31.0618	14.9857	3.49479	424.356
94.8253	10.0882	8.91134	24.5153	93.6205	NaN	39.2786	NaN	NaN	19.0299	138.255	NaN	179.612	30.9819	14.9421	3.4809	424.173
94.9959	10.0468	8.87848	24.3712	93.3227	NaN	39.1538	NaN	NaN	19.0559	137.384	NaN	179.505	30.8879	14.899	3.4671	423.984
95.1665	10.0056	8.83452	24.247	93.0253	NaN	39.0292	NaN	NaN	19.0855	136.516	NaN	179.393	30.7935	14.8565	3.45536	423.791
95.3371	9.96107	8.80213	24.1235	92.7282	NaN	38.9047	NaN	NaN	19.1112	135.651	NaN	179.278	30.6991	14.8134	3.44149	423.483
95.5077	9.92255	8.76926	24.0004	92.4317	NaN	NaN	NaN	NaN	19.1367	134.789	NaN	179.159	30.6042	14.7699	3.42772	423.281
95.6783	9.88075	8.73635	23.8795	92.1349	NaN	NaN	NaN	NaN	19.1659	133.931	NaN	179.379	30.5088	14.7272	3.41386	422.928
95.8489	9.84214	8.69214	23.7589	91.8387	NaN	NaN	NaN	NaN	19.1904	133.076	NaN	179.253	30.4131	14.6837	3.39999	422.717
96.0195	9.8035	8.65692	22.0156	91.5429	NaN	NaN	NaN	NaN	19.2144	132.225	NaN	179.124	30.3168	14.6413	3.3861	422.5
96.1901	9.758	8.62141	21.8819	91.2474	NaN	NaN	NaN	NaN	19.2323	131.376	NaN	178.99	30.2205	14.5985	3.34582	422.278
96.3607	9.71402	8.5874	21.7502	90.9516	NaN	NaN	NaN	NaN	19.2561	130.531	NaN	178.851	30.107	14.5566	3.33217	421.95
96.5313	9.67524	8.55477	21.6196	90.5787	NaN	NaN	NaN	NaN	19.2792	129.69	NaN	178.708	30.0103	14.515	3.31845	421.717
96.7019	9.63658	8.51093	21.4551	90.2848	NaN	NaN	NaN	NaN	19.296	128.852	NaN	178.905	29.9133	14.4428	3.30464	421.228
96.8725	9.59757	8.47784	21.3303	89.9913	NaN	NaN	NaN	NaN	19.3181	128.017	NaN	178.755	29.816	14.4019	3.29065	420.988
97.0431	9.55518	8.44492	21.2079	89.6978	NaN	NaN	NaN	NaN	19.34	127.186	NaN	178.601	29.7182	14.3609	3.27688	420.741
97.2137	9.51124	8.40118	21.0895	89.4047	NaN	NaN	NaN	NaN	19.3565	126.359	NaN	178.442	29.6206	14.3215	3.26306	420.488
97.3843	9.47309	8.36885	20.9721	89.1118	NaN	NaN	NaN	NaN	19.3779	125.533	NaN	178.279	29.5229	14.2821	3.24895	420.229
97.5549	9.43416	8.33235	20.8583	88.8191	NaN	NaN	NaN	NaN	19.3983	124.712	NaN	178.454	29.4254	14.2429	3.23877	419.964
97.7255	9.39	8.29989	20.7092	88.5265	NaN	NaN	NaN	NaN	19.4137	123.895	NaN	178.283	29.3426	14.2042	3.22453	419.693
97.8961	9.35188	8.25757	20.6001	88.2335	NaN	NaN	NaN	NaN	19.4341	123.081	NaN	178.109	29.2446	14.1661	3.2105	419.415
98.0667	9.31081	8.22421	20.4919	87.9412	NaN	NaN	NaN	NaN	19.4542	122.269	NaN	177.928	29.1468	14.1278	3.19614	419.132
98.2373	9.27268	8.19132	20.3874	87.6484	NaN	NaN	NaN	NaN	19.4682	121.461	NaN	177.743	29.0487	14.0599	3.18178	418.842
98.4079	9.22671	8.14854	20.2853	87.3558	NaN	NaN	NaN	NaN	19.4873	120.656	NaN	177.553	28.9507	14.023	3.16716	418.545
98.5785	9.1889	8.11692	20.1501	87.125	NaN	NaN	NaN	NaN	19.5012	119.854	NaN	177.704	28.8528	13.9867	3.15261	418.243
98.7491	9.15042	8.07413	20.0523	86.8319	NaN	NaN	NaN	NaN	19.5195	118.737	NaN	177.507	28.7549	13.9507	3.65627	417.934
98.9197	9.11035	8.04387	19.9563	86.5391	NaN	NaN	NaN	NaN	19.538	117.947	NaN	177.306	28.6571	13.9148	3.63944	417.619
99.0903	9.07243	8.01004	19.8624	86.2465	NaN	NaN	NaN	NaN	19.5507	117.161	NaN	177.1	28.5595	13.8794	3.62296	417.297
99.2609	9.03153	7.96933	19.7696	85.9534	NaN	NaN	NaN	NaN	19.5681	116.376	NaN	176.89	28.4621	13.8444	3.60602	416.969
99.4315	8.99137	7.9375	NaN	85.6596	NaN	NaN	NaN	NaN	19.5742	115.595	NaN	176.676	28.3648	13.8094	3.58972	416.635
99.6021	8.95112	7.9067	NaN	85.366	NaN	NaN	NaN	NaN	19.5859	114.816	NaN	176.801	28.2678	13.7457	3.57329	416.018
99.7727	8.90865	7.86718	NaN	85.0715	NaN	NaN	NaN	NaN	19.6025	114.04	NaN	176.58	28.1708	13.712	3.55668	415.431
99.9433	8.87195	9.53575	NaN	84.777	NaN	NaN	NaN	NaN	19.6181	113.267	NaN	176.352	28.0743	13.6786	3.54027	415.084
100.114	8.83629	9.48844	NaN	84.4818	NaN	NaN	NaN	NaN	19.6147	112.497	NaN	176.121	27.9781	13.6452	3.52364	414.731
100.284	8.79717	9.45563	NaN	84.1858	NaN	NaN	NaN	NaN	19.6303	111.729	NaN	175.887	27.8821	13.6119	3.50678	414.372
100.455	8.7581	9.42369	NaN	83.8895	NaN	NaN	NaN	NaN	19.6454	110.965	NaN	175.649	27.7864	13.5788	3.48988	414.008
100.626	8.72243	9.37654	NaN	83.5924	NaN	NaN	NaN	NaN	19.6549	110.203	NaN	175.748	27.6912	13.5458	3.47303	413.637
100.796	8.68375	9.34588	NaN	83.2949	NaN	NaN	NaN	NaN	19.6689	109.444	NaN	175.502	27.5964	13.5127	3.45582	413.261
100.967	8.42643	9.30204	NaN	82.9969	NaN	NaN	NaN	NaN	19.6833	108.687	NaN	175.25	27.5022	13.4512	3.43945	412.879
101.137	8.38605	14.0294	NaN	82.6975	NaN	NaN	NaN	NaN	19.6923	107.934	NaN	174.995	27.4081	13.4187	3.42255	412.492
101.308	8.35244	13.9974	NaN	82.3975	NaN	NaN	NaN	NaN	19.7049	107.183	NaN	174.735	27.2996	13.3863	3.40593	412.099
101.479	8.31925	13.9393	NaN	82.0966	NaN	NaN	NaN	NaN	19.7177	106.435	NaN	174.474	27.2065	13.3538	3.38933	411.701
101.649	8.2818	13.9089	NaN	81.7949	NaN	NaN	NaN	NaN	19.7303	105.689	NaN	174.207	27.1149	13.3211	3.37359	411.297
101.82	8.24874	13.8518	NaN	81.4924	NaN	NaN	NaN	NaN	19.7371	104.947	NaN	173.935	27.0229	13.2883	3.35724	410.888
101.99	8.2163	13.8237	NaN	81.1896	NaN	NaN	NaN	NaN	19.7486	NaN	NaN	174.005	26.9189	13.2552	NaN	410.475
102.161	8.17728	13.7951	NaN	80.8854	NaN	NaN	NaN	NaN	19.7598	NaN	NaN	173.729	26.828	13.2223	NaN	410.056
102.332	8.1446	13.7402	NaN	80.5809	NaN	NaN	NaN	NaN	19.7706	NaN	NaN	173.452	26.7375	13.1889	NaN	409.632
102.502	8.10777	13.714	NaN	80.2755	NaN	NaN	NaN	NaN	19.7765	NaN	NaN	173.168	26.6473	13.1556	NaN	408.964
102.673	8.07249	13.6865	NaN	79.9696	NaN	NaN	NaN	NaN	19.7867	NaN	NaN	172.883	26.5576	13.094	NaN	408.535
102.843	8.04018	13.6325	NaN	79.6622	NaN	NaN	NaN	NaN	19.7963	NaN	NaN	172.593	26.4683	13.0608	NaN	408.102
103.014	8.00464	13.6071	NaN	79.4125	NaN	NaN	NaN	NaN	19.8052	NaN	NaN	172.297	26.3793	13.0272	NaN	407.526
103.185	7.97253	13.5804	NaN	79.1052	NaN	NaN	NaN	NaN	19.8135	NaN	NaN	172.001	26.2907	12.9922	NaN	406.982
103.355	7.9369	13.5273	NaN	78.731	NaN	NaN	NaN	NaN	19.8167	NaN	NaN	171.703	26.2024	12.9581	NaN	406.538
103.526	7.90531	13.5019	NaN	78.4229	NaN	NaN	NaN	NaN	19.8245	NaN	NaN	171.401	26.1141	12.9239	NaN	406.09
103.696	7.87359	13.4765	NaN	78.114	NaN	NaN	NaN	NaN	19.8314	NaN	NaN	171.093	26.0261	12.8876	NaN	405.638
103.867	7.83929	13.4493	NaN	77.8045	NaN	NaN	NaN	NaN	19.8267	NaN	NaN	170.783	25.9384	12.8514	NaN	405.182
104.038	7.80485	13.3949	NaN	77.4945	NaN	NaN	NaN	NaN	19.8187	NaN	NaN	170.81	25.8372	12.8152	NaN	404.722
104.208	7.77326	13.3673	NaN	77.1842	NaN	NaN	NaN	NaN	19.8244	NaN	NaN	170.497	25.7502	12.7795	NaN	404.257
104.379	7.73599	13.3394	NaN	76.8739	NaN	NaN	NaN	NaN	19.8295	NaN	NaN	170.18	25.6633	12.7434	NaN	403.789
104.549	7.70501	13.3109	NaN	76.5629	NaN	NaN	NaN	NaN	19.8341	NaN	NaN	169.861	25.5766	12.7064	NaN	403.317
104.72	7.67095	13.2553	NaN	76.2514	NaN	NaN	NaN	NaN	19.8336	NaN	NaN	169.538	25.49	12.6685	NaN	402.841
104.891	7.63729	13.2266	NaN	75.9396	NaN	NaN	NaN	NaN	19.8373	NaN	NaN	169.213	25.4035	12.6309	NaN	402.126
105.061	7.60623	13.1964	NaN	75.6282	NaN	NaN	NaN	NaN	19.8407	NaN	NaN	168.887	25.3054	12.5929	NaN	401.554
105.232	7.57534	13.164	NaN	75.3167	NaN	NaN	NaN	NaN	19.8434	NaN	NaN	168.555	25.219	12.5549	NaN	401.072
105.402	7.54116	13.1317	NaN	75.0045	NaN	NaN	NaN	NaN	19.8455	NaN	NaN	168.221	25.1326	12.4895	NaN	400.585
105.573	7.50696	13.074	NaN	74.7505	NaN	NaN	NaN	NaN	19.8367	NaN	NaN	167.886	25.0463	12.4499	NaN	399.828
105.744	7.47606	13.0399	NaN	74.4951	NaN	NaN	NaN	NaN	19.8269	NaN	NaN	167.548	24.9598	12.4101	NaN	399.336
105.914	7.44118	13.0068	NaN	74.1235	NaN	NaN	NaN	NaN	19.8276	NaN	NaN	167.205	24.8733	12.3704	NaN	398.839
106.085	7.40989	12.974	NaN	73.8144	NaN	NaN	NaN	NaN	19.828	NaN	NaN	166.861	24.7866	12.3313	NaN	398.338
106.255	6.91071	12.939	NaN	73.5056	NaN	NaN	NaN	NaN	19.8134	NaN	NaN	166.512	24.6997	12.292	NaN	397.833
106.426	6.87301	12.8793	NaN	73.1968	NaN	NaN	NaN	NaN	19.8129	NaN	NaN	166.166	24.6126	12.2515	NaN	397.324
106.597	6.84442	12.8438	NaN	72.8884	NaN	NaN	NaN	NaN	19.807	NaN	NaN	165.815	24.5253	12.211	NaN	396.809
106.767	6.81604	12.8056	NaN	72.5802	NaN	NaN	NaN	NaN	19.8052	NaN	NaN	165.46	24.438	12.1709	NaN	396.29
106.938	6.42072	12.7658	NaN	72.2729	NaN	NaN	NaN	NaN	19.8032	NaN	NaN	165.103	24.3502	12.1305	NaN	395.766
107.108	6.39099	12.7279	NaN	71.9654	NaN	NaN	NaN	NaN	19.8005	NaN	NaN	164.746	24.2623	12.0898	NaN	394.849
107.279	6.36605	12.6655	NaN	71.5999	NaN	NaN	NaN	NaN	19.7863	NaN	NaN	164.381	24.1741	12.0487	NaN	394.319
107.45	6.34113	12.6258	NaN	71.2949	NaN	NaN	NaN	NaN	19.7824	NaN	NaN	164.019	24.0731	12.0067	NaN	393.784
107.62	6.31255	12.587	NaN	70.9907	NaN	NaN	NaN	NaN	19.7788	NaN	NaN	163.654	23.9846	11.9649	NaN	393.243
107.791	6.28035	12.5464	NaN	70.6869	NaN	NaN	NaN	NaN	19.7741	NaN	NaN	163.282	23.8958	11.9247	NaN	392.696
107.961	6.25637	12.507	NaN	70.384	NaN	NaN	NaN	NaN	19.7547	NaN	NaN	162.909	23.8067	11.8838	NaN	392.144
108.132	6.23251	12.4427	NaN	70.1347	NaN	NaN	NaN	NaN	19.749	NaN	NaN	162.539	23.4319	11.8416	NaN	391.585
108.303	6.20862	12.4049	NaN	69.8338	NaN	NaN	NaN	NaN	19.743	NaN	NaN	162.161	23.3415	11.8012	NaN	391.02
108.473	6.18493	12.3642	NaN	69.4785	NaN	NaN	NaN	NaN	19.7365	NaN	NaN	161.779	23.2505	11.7602	NaN	390.448
108.644	6.15343	12.3237	NaN	69.1807	NaN	NaN	NaN	NaN	19.7186	NaN	NaN	161.082	23.159	11.6939	NaN	389.87
108.814	6.13017	12.2617	NaN	68.8836	NaN	NaN	NaN	NaN	19.707	NaN	NaN	160.698	23.0818	11.6532	NaN	389.286
108.985	6.10413	12.2226	NaN	68.5872	NaN	NaN	NaN	NaN	19.6884	NaN	NaN	160.311	22.9902	11.612	NaN	388.694
109.156	6.08103	12.1846	NaN	68.2915	NaN	NaN	NaN	NaN	19.6808	NaN	NaN	159.922	22.8982	11.5715	NaN	388.095
109.326	6.05404	12.1468	NaN	68.0491	NaN	NaN	NaN	NaN	19.6721	NaN	NaN	159.528	22.8061	11.5304	NaN	387.489
109.497	6.03099	12.0854	NaN	67.7018	NaN	NaN	NaN	NaN	19.6491	NaN	NaN	159.132	22.714	11.4891	NaN	386.746
109.667	6.00847	12.0492	NaN	67.4104	NaN	NaN	NaN	NaN	19.6395	NaN	NaN	158.733	22.6217	11.4479	NaN	385.903
109.838	5.98243	12.0134	NaN	67.1192	NaN	NaN	NaN	NaN	19.6294	NaN	NaN	158.337	22.5292	11.4071	NaN	385.183
110.009	5.95983	11.9772	NaN	66.8288	NaN	NaN	NaN	NaN	19.6189	NaN	NaN	157.931	22.4366	11.3673	NaN	384.553
110.179	5.93424	11.9197	NaN	66.5393	NaN	NaN	NaN	NaN	19.6084	NaN	NaN	157.526	22.3306	11.3268	NaN	383.915
110.35	5.90785	11.8865	NaN	66.197	NaN	NaN	NaN	NaN	19.5977	NaN	NaN	157.118	22.238	11.2632	NaN	383.269
110.52	5.885	11.8528	NaN	65.9094	NaN	NaN	NaN	NaN	19.5748	NaN	NaN	156.708	22.1453	11.2249	NaN	382.615
110.691	5.8622	NaN	NaN	65.6224	NaN	NaN	NaN	NaN	19.5591	NaN	NaN	156.295	22.0523	11.1851	NaN	381.954
110.862	5.8401	NaN	NaN	65.3359	NaN	NaN	NaN	NaN	19.5328	NaN	NaN	155.879	21.9595	11.1461	NaN	381.439
111.032	5.81353	NaN	NaN	65.1011	NaN	NaN	NaN	NaN	19.5208	NaN	NaN	155.459	21.8668	11.1073	NaN	380.763
111.203	5.79047	NaN	NaN	64.8166	NaN	NaN	NaN	NaN	19.5077	NaN	NaN	155.037	21.7737	11.0688	NaN	380.079
111.373	5.76711	NaN	NaN	64.5327	NaN	NaN	NaN	NaN	19.4945	NaN	NaN	154.609	21.681	11.0309	NaN	379.389
111.544	5.73992	NaN	NaN	64.1987	NaN	NaN	NaN	NaN	19.4807	NaN	NaN	154.183	21.5886	10.9933	NaN	378.691
111.715	5.71642	NaN	NaN	63.9162	NaN	NaN	NaN	NaN	19.4558	NaN	NaN	153.752	21.9693	10.933	NaN	377.986
111.885	5.69286	NaN	NaN	63.634	NaN	NaN	NaN	NaN	23.4072	NaN	NaN	153.318	21.8725	10.8966	NaN	377.021
112.056	5.66671	NaN	NaN	63.3521	NaN	NaN	NaN	NaN	23.3825	NaN	NaN	152.881	21.7575	10.8604	NaN	376.304
112.226	5.64332	NaN	NaN	63.0708	NaN	NaN	NaN	NaN	23.3538	NaN	NaN	152.44	21.6793	10.8245	NaN	375.58
112.397	5.61908	NaN	NaN	62.7891	NaN	NaN	NaN	NaN	23.3431	NaN	NaN	151.997	21.817	10.7888	NaN	374.849
112.568	5.59583	NaN	NaN	62.5085	NaN	NaN	NaN	NaN	23.3324	NaN	NaN	151.55	21.7165	10.7533	NaN	373.897
112.738	5.57077	NaN	NaN	62.2279	NaN	NaN	NaN	NaN	23.3205	NaN	NaN	151.101	21.6163	10.718	NaN	373.158
112.909	5.54662	NaN	NaN	61.9475	NaN	NaN	NaN	NaN	23.3083	NaN	NaN	150.649	21.5168	10.6829	NaN	372.414
113.079	5.52231	NaN	NaN	61.6199	NaN	NaN	NaN	NaN	23.2949	NaN	NaN	150.194	21.4181	10.626	NaN	371.663
113.25	5.49827	NaN	NaN	61.34	NaN	NaN	NaN	NaN	23.2811	NaN	NaN	149.736	19.7104	10.5916	NaN	370.823
113.421	5.4732	NaN	NaN	61.0609	NaN	NaN	NaN	NaN	23.2343	NaN	NaN	149.276	19.575	10.5573	NaN	370.063
113.591	5.44873	NaN	NaN	60.7816	NaN	NaN	NaN	NaN	23.22	NaN	NaN	148.813	19.4877	10.5232	NaN	369.299
113.762	5.42038	NaN	NaN	60.5018	NaN	NaN	NaN	NaN	23.2051	NaN	NaN	148.347	NaN	10.4892	NaN	368.53
113.932	5.39501	NaN	NaN	60.2222	NaN	NaN	NaN	NaN	23.1896	NaN	NaN	147.589	NaN	10.4553	NaN	367.756
114.103	5.36973	NaN	NaN	59.9424	NaN	NaN	NaN	NaN	23.1727	NaN	NaN	147.118	NaN	10.4215	NaN	366.979
114.274	5.34442	NaN	NaN	59.6622	NaN	NaN	NaN	NaN	23.1422	NaN	NaN	146.645	NaN	10.3879	NaN	366.197
114.444	5.31832	NaN	NaN	59.4305	NaN	NaN	NaN	NaN	23.1246	NaN	NaN	146.169	NaN	10.3327	NaN	365.412
114.615	5.29254	NaN	NaN	59.1513	NaN	NaN	NaN	NaN	23.0891	NaN	NaN	145.69	NaN	10.2996	NaN	364.623
114.785	5.26667	NaN	NaN	58.8271	NaN	NaN	NaN	NaN	23.0569	NaN	NaN	145.209	NaN	10.2664	NaN	363.831
114.956	5.24093	NaN	NaN	58.5486	NaN	NaN	NaN	NaN	23.0385	NaN	NaN	144.725	NaN	10.232	NaN	362.828
115.127	5.21484	NaN	NaN	58.2698	NaN	NaN	NaN	NaN	23.0195	NaN	NaN	144.239	NaN	10.1977	NaN	362.033
115.297	5.18934	NaN	NaN	58.0364	NaN	NaN	NaN	NaN	22.9998	NaN	NaN	143.75	NaN	10.1625	NaN	361.235
115.468	5.16253	NaN	NaN	57.7589	NaN	NaN	NaN	NaN	22.9795	NaN	NaN	143.258	NaN	10.1278	NaN	360.434
115.638	5.13581	NaN	NaN	57.4796	NaN	NaN	NaN	NaN	22.9593	NaN	NaN	142.764	NaN	10.0936	NaN	359.63
115.809	5.10994	NaN	NaN	57.2007	NaN	NaN	NaN	NaN	22.9201	NaN	NaN	142.268	NaN	10.0588	NaN	358.822
115.98	5.08329	NaN	NaN	56.9213	NaN	NaN	NaN	NaN	22.8847	NaN	NaN	141.77	NaN	10.0246	NaN	357.805
116.15	5.05589	NaN	NaN	56.6002	NaN	NaN	NaN	NaN	22.8489	NaN	NaN	141.269	NaN	9.99019	NaN	356.995
116.321	5.47173	NaN	NaN	56.3222	NaN	NaN	NaN	NaN	22.8269	NaN	NaN	140.765	NaN	9.93543	NaN	356.181
116.491	5.44343	NaN	NaN	56.0434	NaN	NaN	NaN	NaN	22.8043	NaN	NaN	140.259	NaN	9.9009	NaN	355.364
116.662	5.41574	NaN	NaN	55.7658	NaN	NaN	NaN	NaN	22.7811	NaN	NaN	139.749	NaN	9.86585	NaN	354.544
116.833	5.38759	NaN	NaN	55.4881	NaN	NaN	NaN	NaN	22.7405	NaN	NaN	139.239	NaN	9.83019	NaN	353.721
117.003	5.35964	NaN	NaN	55.2564	NaN	NaN	NaN	NaN	22.7027	NaN	NaN	138.725	NaN	9.79481	NaN	352.696
117.174	5.33057	NaN	NaN	54.9398	NaN	NaN	NaN	NaN	22.6783	NaN	NaN	138.214	NaN	9.75894	NaN	351.87
117.344	5.30217	NaN	NaN	54.6634	NaN	NaN	NaN	NaN	22.6537	NaN	NaN	137.696	NaN	9.7238	NaN	351.04
117.515	5.2736	NaN	NaN	54.3885	NaN	NaN	NaN	NaN	22.6286	NaN	NaN	137.18	NaN	9.68834	NaN	350.207
117.686	5.24587	NaN	NaN	54.1137	NaN	NaN	NaN	NaN	22.5722	NaN	NaN	136.395	NaN	9.65255	NaN	349.37
117.856	5.21196	NaN	NaN	53.8421	NaN	NaN	NaN	NaN	22.5469	NaN	NaN	135.875	NaN	9.61744	NaN	348.296
118.027	5.18295	NaN	NaN	53.569	NaN	NaN	NaN	NaN	22.5073	NaN	NaN	135.355	NaN	9.58238	NaN	347.453
118.197	5.15513	NaN	NaN	53.2967	NaN	NaN	NaN	NaN	22.4807	NaN	NaN	134.831	NaN	9.54689	NaN	346.607
118.368	5.12157	NaN	NaN	53.0255	NaN	NaN	NaN	NaN	22.454	NaN	NaN	134.306	NaN	9.51078	NaN	345.755
118.539	4.56228	NaN	NaN	52.7164	NaN	NaN	NaN	NaN	22.4267	NaN	NaN	133.777	NaN	NaN	NaN	344.822
118.709	NaN	NaN	NaN	52.447	NaN	NaN	NaN	NaN	22.3822	NaN	NaN	133.251	NaN	NaN	NaN	343.963
118.88	NaN	NaN	NaN	52.1775	NaN	NaN	NaN	NaN	22.3538	NaN	NaN	132.722	NaN	NaN	NaN	342.906
119.05	NaN	NaN	NaN	51.9169	NaN	NaN	NaN	NaN	22.2986	NaN	NaN	132.195	NaN	NaN	NaN	342.041
119.221	NaN	NaN	NaN	51.6515	NaN	NaN	NaN	NaN	22.2704	NaN	NaN	131.667	NaN	NaN	NaN	341.171
119.391	NaN	NaN	NaN	51.3869	NaN	NaN	NaN	NaN	22.2415	NaN	NaN	131.134	NaN	NaN	NaN	340.296
119.562	NaN	NaN	NaN	51.1289	NaN	NaN	NaN	NaN	22.1955	NaN	NaN	130.351	NaN	NaN	NaN	339.415
119.733	NaN	NaN	NaN	50.8685	NaN	NaN	NaN	NaN	22.1655	NaN	NaN	129.82	NaN	NaN	NaN	338.529
119.903	NaN	NaN	NaN	50.5738	NaN	NaN	NaN	NaN	22.1226	NaN	NaN	129.284	NaN	NaN	NaN	337.638
120.074	NaN	NaN	NaN	50.3168	NaN	NaN	NaN	NaN	22.0926	NaN	NaN	128.755	NaN	NaN	NaN	336.741
120.244	NaN	NaN	NaN	50.0256	NaN	NaN	NaN	NaN	22.0623	NaN	NaN	128.228	NaN	NaN	NaN	335.839
120.415	NaN	NaN	NaN	49.7719	NaN	NaN	NaN	NaN	22.0025	NaN	NaN	127.695	NaN	NaN	NaN	334.931
120.586	NaN	NaN	NaN	49.519	NaN	NaN	NaN	NaN	21.9716	NaN	NaN	127.161	NaN	NaN	NaN	334.017
120.756	NaN	NaN	NaN	49.2342	NaN	NaN	NaN	NaN	21.9407	NaN	NaN	126.63	NaN	NaN	NaN	333.098
120.927	NaN	NaN	NaN	49.0272	NaN	NaN	NaN	NaN	21.8953	NaN	NaN	125.858	NaN	NaN	NaN	331.987
121.097	NaN	NaN	NaN	48.7468	NaN	NaN	NaN	NaN	21.8632	NaN	NaN	125.333	NaN	NaN	NaN	331.059
121.268	NaN	NaN	NaN	48.5396	NaN	NaN	NaN	NaN	21.815	NaN	NaN	124.804	NaN	NaN	NaN	330.045
121.439	NaN	NaN	NaN	48.2638	NaN	NaN	NaN	NaN	21.7823	NaN	NaN	124.278	NaN	NaN	NaN	329.106
121.609	NaN	NaN	NaN	48.022	NaN	NaN	NaN	NaN	21.7369	NaN	NaN	123.751	NaN	NaN	NaN	328.052
121.78	NaN	NaN	NaN	47.7498	NaN	NaN	NaN	NaN	21.7027	NaN	NaN	122.985	NaN	NaN	NaN	327.103
121.95	NaN	NaN	NaN	47.5105	NaN	NaN	NaN	NaN	21.6565	NaN	NaN	122.461	NaN	NaN	NaN	326.147
122.121	NaN	NaN	NaN	48.1554	NaN	NaN	NaN	NaN	21.6063	NaN	NaN	121.933	NaN	NaN	NaN	325.187
122.292	NaN	NaN	NaN	47.9202	NaN	NaN	NaN	NaN	21.5724	NaN	NaN	121.41	NaN	NaN	NaN	324.22
122.462	NaN	NaN	NaN	47.6862	NaN	NaN	NaN	NaN	21.5377	NaN	NaN	120.882	NaN	NaN	NaN	323.247
122.633	NaN	NaN	NaN	47.4531	NaN	NaN	NaN	NaN	21.5022	NaN	NaN	120.125	NaN	NaN	NaN	322.269
122.803	NaN	NaN	NaN	47.2199	NaN	NaN	NaN	NaN	21.4542	NaN	NaN	119.603	NaN	NaN	NaN	321.072
122.974	NaN	NaN	NaN	46.9877	NaN	NaN	NaN	NaN	21.3898	NaN	NaN	119.08	NaN	NaN	NaN	320.085
123.145	NaN	NaN	NaN	46.8729	NaN	NaN	NaN	NaN	21.354	NaN	NaN	118.561	NaN	NaN	NaN	319.092
123.315	NaN	NaN	NaN	46.6446	NaN	NaN	NaN	NaN	21.3174	NaN	NaN	117.816	NaN	NaN	NaN	317.917
123.486	NaN	NaN	NaN	46.417	NaN	NaN	NaN	NaN	21.2808	NaN	NaN	117.297	NaN	NaN	NaN	316.917
123.656	NaN	NaN	NaN	46.1914	NaN	NaN	NaN	NaN	21.2436	NaN	NaN	116.78	NaN	NaN	NaN	315.911
123.827	NaN	NaN	NaN	45.9663	NaN	NaN	NaN	NaN	21.1908	NaN	NaN	116.263	NaN	NaN	NaN	314.901
123.998	NaN	NaN	NaN	45.7426	NaN	NaN	NaN	NaN	21.1398	NaN	NaN	115.528	NaN	NaN	NaN	313.886
124.168	NaN	NaN	NaN	45.5197	NaN	NaN	NaN	NaN	21.0876	NaN	NaN	115.014	NaN	NaN	NaN	312.797
124.339	NaN	NaN	NaN	45.2987	NaN	NaN	NaN	NaN	21.0486	NaN	NaN	114.5	NaN	NaN	NaN	311.774
124.509	NaN	NaN	NaN	45.079	NaN	NaN	NaN	NaN	21.009	NaN	NaN	113.987	NaN	NaN	NaN	310.747
124.68	NaN	NaN	NaN	44.8602	NaN	NaN	NaN	NaN	20.9707	NaN	NaN	113.261	NaN	NaN	NaN	309.715
124.851	NaN	NaN	NaN	47.178	NaN	NaN	NaN	NaN	20.9153	NaN	NaN	112.751	NaN	NaN	NaN	308.68
125.021	NaN	NaN	NaN	46.9885	NaN	NaN	NaN	NaN	20.8749	NaN	NaN	112.243	NaN	NaN	NaN	307.641
125.192	NaN	NaN	NaN	46.7998	NaN	NaN	NaN	NaN	20.8086	NaN	NaN	111.732	NaN	NaN	NaN	306.598
125.362	NaN	NaN	NaN	46.6115	NaN	NaN	NaN	NaN	20.7677	NaN	NaN	111.014	NaN	NaN	NaN	305.382
125.533	NaN	NaN	NaN	46.4233	NaN	NaN	NaN	NaN	20.7265	NaN	NaN	110.507	NaN	NaN	NaN	304.263
125.704	NaN	NaN	NaN	46.2368	NaN	NaN	NaN	NaN	20.67	NaN	NaN	109.999	NaN	NaN	NaN	303.215
125.874	NaN	NaN	NaN	46.0502	NaN	NaN	NaN	NaN	20.6276	NaN	NaN	109.492	NaN	NaN	NaN	302.165
126.045	NaN	NaN	NaN	45.9793	NaN	NaN	NaN	NaN	20.585	NaN	NaN	108.78	NaN	NaN	NaN	301.013
126.215	NaN	NaN	NaN	45.7958	NaN	NaN	NaN	NaN	20.5419	NaN	NaN	108.275	NaN	NaN	NaN	299.959
126.386	NaN	NaN	NaN	45.6136	NaN	NaN	NaN	NaN	20.4739	NaN	NaN	107.771	NaN	NaN	NaN	298.903
126.557	NaN	NaN	NaN	45.4309	NaN	NaN	NaN	NaN	20.4307	NaN	NaN	107.066	NaN	NaN	NaN	297.845
126.727	NaN	NaN	NaN	45.2492	NaN	NaN	NaN	NaN	20.3718	NaN	NaN	106.563	NaN	NaN	NaN	296.784
126.898	NaN	NaN	NaN	45.0683	NaN	NaN	NaN	NaN	20.3276	NaN	NaN	106.062	NaN	NaN	NaN	295.722
127.068	NaN	NaN	NaN	44.8882	NaN	NaN	NaN	NaN	20.2835	NaN	NaN	105.558	NaN	NaN	NaN	294.658
127.239	NaN	NaN	NaN	44.7088	NaN	NaN	NaN	NaN	20.238	NaN	NaN	104.859	NaN	NaN	NaN	293.239
127.41	NaN	NaN	NaN	44.53	NaN	NaN	NaN	NaN	20.1808	NaN	NaN	104.357	NaN	NaN	NaN	292.114
127.58	NaN	NaN	NaN	44.3514	NaN	NaN	NaN	NaN	20.1209	NaN	NaN	103.853	NaN	NaN	NaN	291.053
127.751	NaN	NaN	NaN	44.1731	NaN	NaN	NaN	NaN	20.0642	NaN	NaN	103.158	NaN	NaN	NaN	289.991
127.921	NaN	NaN	NaN	43.995	NaN	NaN	NaN	NaN	20.0192	NaN	NaN	102.657	NaN	NaN	NaN	288.927
128.092	NaN	NaN	NaN	43.8178	NaN	NaN	NaN	NaN	19.9729	NaN	NaN	102.154	NaN	NaN	NaN	287.862
128.263	NaN	NaN	NaN	43.6408	NaN	NaN	NaN	NaN	19.9264	NaN	NaN	101.651	NaN	NaN	NaN	286.728
128.433	NaN	NaN	NaN	43.4641	NaN	NaN	NaN	NaN	19.8791	NaN	NaN	100.96	NaN	NaN	NaN	285.662
128.604	NaN	NaN	NaN	43.2875	NaN	NaN	NaN	NaN	19.8063	NaN	NaN	100.458	NaN	NaN	NaN	284.44
128.774	NaN	NaN	NaN	43.1113	NaN	NaN	NaN	NaN	19.7594	NaN	NaN	99.9545	NaN	NaN	NaN	283.282
128.945	NaN	NaN	NaN	42.9352	NaN	NaN	NaN	NaN	19.7	NaN	NaN	99.4509	NaN	NaN	NaN	282.218
129.116	NaN	NaN	NaN	42.7591	NaN	NaN	NaN	NaN	19.6522	NaN	NaN	98.7638	NaN	NaN	NaN	281.153
129.286	NaN	NaN	NaN	42.5832	NaN	NaN	NaN	NaN	19.6047	NaN	NaN	98.2599	NaN	NaN	NaN	280.087
129.457	NaN	NaN	NaN	42.5133	NaN	NaN	NaN	NaN	19.5562	NaN	NaN	97.7562	NaN	NaN	NaN	279.019
129.627	NaN	NaN	NaN	42.3384	NaN	NaN	NaN	NaN	19.4823	NaN	NaN	97.2497	NaN	NaN	NaN	277.767
129.798	NaN	NaN	NaN	42.1634	NaN	NaN	NaN	NaN	19.4339	NaN	NaN	96.5654	NaN	NaN	NaN	276.547
129.969	NaN	NaN	NaN	41.9883	NaN	NaN	NaN	NaN	19.3736	NaN	NaN	96.06	NaN	NaN	NaN	275.421
130.139	NaN	NaN	NaN	41.8131	NaN	NaN	NaN	NaN	19.3245	NaN	NaN	95.5514	NaN	NaN	NaN	274.354
130.31	NaN	NaN	NaN	41.6377	NaN	NaN	NaN	NaN	19.2752	NaN	NaN	95.0443	NaN	NaN	NaN	273.285
130.48	NaN	NaN	NaN	41.4621	NaN	NaN	NaN	NaN	19.2122	NaN	NaN	94.5338	NaN	NaN	NaN	272.214
130.651	NaN	NaN	NaN	41.2863	NaN	NaN	NaN	NaN	19.1512	NaN	NaN	93.8504	NaN	NaN	NaN	271.141
130.822	NaN	NaN	NaN	41.1102	NaN	NaN	NaN	NaN	19.1014	NaN	NaN	93.3404	NaN	NaN	NaN	270.065
130.992	NaN	NaN	NaN	40.934	NaN	NaN	NaN	NaN	19.0514	NaN	NaN	92.8302	NaN	NaN	NaN	268.923
131.163	NaN	NaN	NaN	40.7572	NaN	NaN	NaN	NaN	18.9903	NaN	NaN	92.3207	NaN	NaN	NaN	267.698
131.333	NaN	NaN	NaN	40.5802	NaN	NaN	NaN	NaN	18.9266	NaN	NaN	91.6473	NaN	NaN	NaN	266.618
131.504	NaN	NaN	NaN	40.4028	NaN	NaN	NaN	NaN	18.8761	NaN	NaN	91.1398	NaN	NaN	NaN	265.535
131.675	NaN	NaN	NaN	40.2253	NaN	NaN	NaN	NaN	18.8146	NaN	NaN	90.6326	NaN	NaN	NaN	264.278
131.845	NaN	NaN	NaN	40.0476	NaN	NaN	NaN	NaN	18.7641	NaN	NaN	89.959	NaN	NaN	NaN	263.105
132.016	NaN	NaN	NaN	39.9698	NaN	NaN	NaN	NaN	18.713	NaN	NaN	89.4481	NaN	NaN	NaN	262.016
132.186	NaN	NaN	NaN	39.7923	NaN	NaN	NaN	NaN	18.6488	NaN	NaN	88.9368	NaN	NaN	NaN	260.924
132.357	NaN	NaN	NaN	39.6143	NaN	NaN	NaN	NaN	18.5865	NaN	NaN	88.4259	NaN	NaN	NaN	259.828
132.528	NaN	NaN	NaN	39.4364	NaN	NaN	NaN	NaN	18.5244	NaN	NaN	87.7576	NaN	NaN	NaN	258.587
132.698	NaN	NaN	NaN	39.2577	NaN	NaN	NaN	NaN	18.4734	NaN	NaN	87.246	NaN	NaN	NaN	257.486
132.869	NaN	NaN	NaN	39.0788	NaN	NaN	NaN	NaN	18.4093	NaN	NaN	86.7364	NaN	NaN	NaN	256.381
133.039	NaN	NaN	NaN	38.8994	NaN	NaN	NaN	NaN	18.3574	NaN	NaN	86.0704	NaN	NaN	NaN	255.217
133.21	NaN	NaN	NaN	38.7196	NaN	NaN	NaN	NaN	18.3052	NaN	NaN	85.5661	NaN	NaN	NaN	254.104
133.381	NaN	NaN	NaN	38.5398	NaN	NaN	NaN	NaN	18.2426	NaN	NaN	84.9067	NaN	NaN	NaN	252.988
133.551	NaN	NaN	NaN	38.3598	NaN	NaN	NaN	NaN	18.1797	NaN	NaN	84.3942	NaN	NaN	NaN	251.869
133.722	NaN	NaN	NaN	38.1793	NaN	NaN	NaN	NaN	18.1149	NaN	NaN	83.8892	NaN	NaN	NaN	250.744
133.892	NaN	NaN	NaN	37.9984	NaN	NaN	NaN	NaN	18.0617	NaN	NaN	83.2405	NaN	NaN	NaN	249.616
134.063	NaN	NaN	NaN	37.818	NaN	NaN	NaN	NaN	18.009	NaN	NaN	82.7341	NaN	NaN	NaN	248.265
134.234	NaN	NaN	NaN	37.7327	NaN	NaN	NaN	NaN	17.9557	NaN	NaN	82.0867	NaN	NaN	NaN	246.999
134.404	NaN	NaN	NaN	37.5528	NaN	NaN	NaN	NaN	17.8805	NaN	NaN	81.5871	NaN	NaN	NaN	245.865
134.575	NaN	NaN	NaN	37.3732	NaN	NaN	NaN	NaN	17.8167	NaN	NaN	80.9396	NaN	NaN	NaN	244.728
134.745	NaN	NaN	NaN	37.1935	NaN	NaN	NaN	NaN	17.7639	NaN	NaN	80.4408	NaN	NaN	NaN	243.508
134.916	NaN	NaN	NaN	37.0138	NaN	NaN	NaN	NaN	17.7109	NaN	NaN	79.8004	NaN	NaN	NaN	242.366
135.087	NaN	NaN	NaN	NaN	NaN	NaN	NaN	NaN	17.6582	NaN	NaN	79.166	NaN	NaN	NaN	241.22
135.257	NaN	NaN	NaN	NaN	NaN	NaN	NaN	NaN	17.5827	NaN	NaN	78.5351	NaN	NaN	NaN	240.072
135.428	NaN	NaN	NaN	NaN	NaN	NaN	NaN	NaN	17.5293	NaN	NaN	78.0499	NaN	NaN	NaN	238.87
135.598	NaN	NaN	NaN	NaN	NaN	NaN	NaN	NaN	17.4658	NaN	NaN	77.4296	NaN	NaN	NaN	237.718
135.769	NaN	NaN	NaN	NaN	NaN	NaN	NaN	NaN	17.4117	NaN	NaN	76.8142	NaN	NaN	NaN	236.565
135.94	NaN	NaN	NaN	NaN	NaN	NaN	NaN	NaN	17.3448	NaN	NaN	76.0696	NaN	NaN	NaN	235.284
136.11	NaN	NaN	NaN	NaN	NaN	NaN	NaN	NaN	17.2811	NaN	NaN	75.4667	NaN	NaN	NaN	234.13
136.281	NaN	NaN	NaN	NaN	NaN	NaN	NaN	NaN	17.2271	NaN	NaN	74.8773	NaN	NaN	NaN	232.921
136.451	NaN	NaN	NaN	NaN	NaN	NaN	NaN	NaN	17.1637	NaN	NaN	74.1635	NaN	NaN	NaN	231.767
136.622	NaN	NaN	NaN	NaN	NaN	NaN	NaN	NaN	17.1098	NaN	NaN	73.4557	NaN	NaN	NaN	230.464
136.793	NaN	NaN	NaN	NaN	NaN	NaN	NaN	NaN	17.0429	NaN	NaN	72.7677	NaN	NaN	NaN	229.237
136.963	NaN	NaN	NaN	NaN	NaN	NaN	NaN	NaN	16.9804	NaN	NaN	NaN	NaN	NaN	NaN	228.086
137.134	NaN	NaN	NaN	NaN	NaN	NaN	NaN	NaN	16.9267	NaN	NaN	NaN	NaN	NaN	NaN	226.935
137.304	NaN	NaN	NaN	NaN	NaN	NaN	NaN	NaN	16.872	NaN	NaN	NaN	NaN	NaN	NaN	225.615
137.475	NaN	NaN	NaN	NaN	NaN	NaN	NaN	NaN	16.7967	NaN	NaN	NaN	NaN	NaN	NaN	224.47
137.646	NaN	NaN	NaN	NaN	NaN	NaN	NaN	NaN	16.7413	NaN	NaN	NaN	NaN	NaN	NaN	223.326
137.816	NaN	NaN	NaN	NaN	NaN	NaN	NaN	NaN	16.6768	NaN	NaN	NaN	NaN	NaN	NaN	222.132
137.987	NaN	NaN	NaN	NaN	NaN	NaN	NaN	NaN	16.621	NaN	NaN	NaN	NaN	NaN	NaN	220.993
138.157	NaN	NaN	NaN	NaN	NaN	NaN	NaN	NaN	16.5657	NaN	NaN	NaN	NaN	NaN	NaN	219.855
138.328	NaN	NaN	NaN	NaN	NaN	NaN	NaN	NaN	16.4899	NaN	NaN	NaN	NaN	NaN	NaN	218.648
138.499	NaN	NaN	NaN	NaN	NaN	NaN	NaN	NaN	16.434	NaN	NaN	NaN	NaN	NaN	NaN	217.263
138.669	NaN	NaN	NaN	NaN	NaN	NaN	NaN	NaN	16.3704	NaN	NaN	NaN	NaN	NaN	NaN	216.095
138.84	NaN	NaN	NaN	NaN	NaN	NaN	NaN	NaN	16.3142	NaN	NaN	NaN	NaN	NaN	NaN	214.975
139.01	NaN	NaN	NaN	NaN	NaN	NaN	NaN	NaN	16.2472	NaN	NaN	NaN	NaN	NaN	NaN	213.857
139.181	NaN	NaN	NaN	NaN	NaN	NaN	NaN	NaN	16.1921	NaN	NaN	NaN	NaN	NaN	NaN	212.694
139.352	NaN	NaN	NaN	NaN	NaN	NaN	NaN	NaN	16.1185	NaN	NaN	NaN	NaN	NaN	NaN	211.469
139.522	NaN	NaN	NaN	NaN	NaN	NaN	NaN	NaN	16.063	NaN	NaN	NaN	NaN	NaN	NaN	210.364
139.693	NaN	NaN	NaN	NaN	NaN	NaN	NaN	NaN	15.998	NaN	NaN	NaN	NaN	NaN	NaN	209.064
139.863	NaN	NaN	NaN	NaN	NaN	NaN	NaN	NaN	15.9421	NaN	NaN	NaN	NaN	NaN	NaN	207.969
140.034	NaN	NaN	NaN	NaN	NaN	NaN	NaN	NaN	15.8865	NaN	NaN	NaN	NaN	NaN	NaN	206.746
140.205	NaN	NaN	NaN	NaN	NaN	NaN	NaN	NaN	15.8127	NaN	NaN	NaN	NaN	NaN	NaN	205.548
140.375	NaN	NaN	NaN	NaN	NaN	NaN	NaN	NaN	15.7574	NaN	NaN	NaN	NaN	NaN	NaN	204.42
140.546	NaN	NaN	NaN	NaN	NaN	NaN	NaN	NaN	15.6921	NaN	NaN	NaN	NaN	NaN	NaN	203.343
140.716	NaN	NaN	NaN	NaN	NaN	NaN	NaN	NaN	15.6353	NaN	NaN	NaN	NaN	NaN	NaN	202.141
140.887	NaN	NaN	NaN	NaN	NaN	NaN	NaN	NaN	15.562	NaN	NaN	NaN	NaN	NaN	NaN	201.07

## Sheet: Bmal1_period_cellline
Time	Cell line
	HCC1143	HCC1937	HCC38	MDAMB468	HCC1806	HCC70	SUM149PT	BT549	CAL51	MDAMB231	MDAMB436	HCC1428	MCF7	T47D	MCF10A	U2OS-WT
	TNBC-BL1				TNBC-BL2			TNBC-MES				BC-LumA			Epithelial	Osteosarcoma
0	27.1383	25.6094	28.7276	25.1064	21.606	28.9851	34.6823	26.1525	28.9368	23.1752	27.4401	NaN	24.5914	22.9137	26.394	23.4568
0.16667	27.1182	25.6094	28.7276	25.1064	21.606	28.9609	34.5616	26.1525	28.9126	23.1752	27.4401	NaN	24.5673	22.9137	26.394	23.4568
0.22334	27.1182	25.5893	28.7678	25.0662	21.606	28.9368	34.5616	26.1525	28.8885	23.1752	27.4401	NaN	24.5673	22.9137	26.394	23.4568
0.50001	27.1182	25.5691	28.7678	25.0662	21.606	28.9368	34.5616	26.1525	28.8644	23.1752	29.8944	NaN	24.5673	22.9137	26.394	23.4568
0.66668	27.0981	25.5691	28.7678	25.0662	21.606	28.9126	34.5616	26.1123	28.8402	23.135	29.8541	NaN	24.4949	22.9137	26.394	23.4568
0.83335	27.0981	25.5691	28.808	25.0662	21.606	28.8885	34.5616	26.1123	28.7919	23.135	29.8944	NaN	24.4949	22.9137	26.394	23.4568
1.00002	27.0981	25.5691	28.808	25.0662	21.606	28.8885	34.5616	26.0721	28.7678	23.135	29.8944	NaN	24.4949	22.9137	26.3537	23.4568
1.16669	27.0981	25.549	28.808	25.0662	21.606	28.8644	34.5616	26.0721	28.6954	23.135	29.8944	NaN	24.4949	22.9137	26.3537	23.4568
1.33729	27.0981	25.549	28.8483	25.0662	21.606	28.8402	34.4409	26.0721	28.6954	23.135	29.8541	NaN	24.4949	22.9137	26.3537	23.4568
1.50789	27.0779	25.549	28.8483	25.0662	21.606	28.8402	34.4409	26.0721	28.6712	23.135	29.8944	NaN	24.4949	22.8936	26.3537	23.4568
1.67849	27.0779	25.5289	28.8483	25.0662	21.606	28.8161	34.4409	26.0721	28.5988	23.135	29.8944	NaN	24.4949	22.8936	26.3537	23.6379
1.84908	27.0779	25.5289	28.8483	25.0662	21.606	28.8161	34.4409	26.0721	28.5988	23.135	29.8944	NaN	24.4949	22.8936	26.3537	23.658
2.01968	27.0779	25.5289	28.8483	24.5733	21.606	28.7919	34.4409	26.0721	28.5747	23.0947	29.8541	NaN	24.4949	22.8936	26.3537	23.658
2.19028	27.0779	25.5289	28.808	24.5733	21.606	28.7678	34.4409	26.0721	28.5022	23.0947	29.8944	NaN	24.4949	22.8936	26.3135	23.9095
2.36088	27.0779	25.5289	28.808	24.5733	21.606	28.7678	34.4409	26.0721	28.5022	23.0545	29.8944	NaN	24.4707	22.8936	26.3135	24.0604
2.53148	27.0779	25.5289	28.808	24.5733	21.606	28.7678	34.3202	26.0721	28.454	23.0545	29.8944	NaN	24.4466	22.8936	26.3135	24.0604
2.70208	27.0779	25.5289	28.808	24.5733	21.606	28.7678	34.3202	26.0721	28.4057	23.0545	29.8541	NaN	24.4466	22.8936	26.3135	24.0604
2.87268	27.0779	25.5289	28.808	24.5733	21.606	28.7678	34.3202	26.0318	28.3815	23.0545	29.8541	NaN	24.4225	22.8936	26.3135	24.1609
3.04327	27.0779	25.5289	28.808	24.3018	21.606	28.7678	34.3202	25.9916	28.3574	23.0545	29.8541	NaN	24.4225	22.8936	26.3135	24.1408
3.21387	27.0779	25.5088	28.8483	24.3018	21.606	28.7678	34.3202	25.9916	28.3333	23.0545	29.8541	NaN	24.4225	22.8936	26.3135	24.1408
3.38447	27.0779	25.5088	28.8483	24.0805	21.606	28.7678	34.3202	25.9916	28.3091	23.0545	29.8944	NaN	24.4225	22.8734	26.3135	24.1408
3.55507	27.0779	25.5088	28.8483	24.0805	21.606	28.7678	34.3202	25.9916	28.2608	23.0545	29.8944	NaN	24.4225	22.8734	26.2732	24.1408
3.72567	27.0779	25.5088	28.8483	24.0805	21.606	28.7195	34.3202	25.9916	28.2126	23.0545	29.8541	NaN	24.4225	22.8734	26.2732	24.1408
3.89627	27.0779	25.5088	28.8483	24.0604	21.606	28.7436	34.1994	25.9916	28.2367	23.0545	29.8944	NaN	24.4225	22.8734	26.2732	24.1006
4.06687	27.0779	25.5088	28.8483	24.0604	21.606	28.7436	34.1994	25.9916	28.2126	23.0545	29.8944	NaN	24.4225	22.8734	26.2732	24.1006
4.23746	27.0779	25.5289	28.8483	24.0604	21.606	28.7436	34.1994	25.9916	28.2126	23.0545	29.8944	NaN	24.3983	22.8734	26.2732	24.1006
4.40806	27.0779	25.5289	28.8483	24.0604	21.606	28.7436	34.1994	25.9916	28.1884	23.0545	29.9346	NaN	24.3742	22.8734	26.2732	24.1006
4.57866	27.0779	25.5289	28.8483	24.0604	21.606	28.7436	34.1994	26.0318	28.1401	23.0545	29.9346	NaN	24.3742	22.8734	26.2732	24.1006
4.74926	27.0578	25.5289	28.8483	24.0604	21.606	28.7436	34.1994	26.0318	28.0918	23.0545	29.8944	NaN	24.3742	22.8734	26.2732	24.1006
4.91986	27.0779	25.5289	28.8483	24.0402	21.6463	28.7436	34.1994	26.0318	28.0677	23.0545	29.8944	NaN	24.35	22.8734	26.2732	24.0805
5.09046	27.0779	25.5289	28.8483	24.0402	21.6463	28.7195	34.1994	25.9514	28.0436	23.0545	29.9346	NaN	24.35	22.8734	26.2732	24.0805
5.26106	27.0779	25.5289	28.8483	24.0402	21.6463	28.7195	34.1994	25.9514	28.0436	23.0545	29.9346	NaN	24.35	22.8734	26.2732	24.0805
5.43165	27.0578	25.5289	28.8483	24.0402	21.6463	28.7195	34.1994	25.9514	27.9711	23.0545	29.8944	NaN	24.35	22.8734	26.2732	24.0805
5.60225	27.0578	25.5088	28.8483	24.0402	21.6463	28.7195	34.1994	25.9514	27.9711	23.0545	29.8944	NaN	24.35	22.8734	26.2732	24.0402
5.77285	27.0578	25.5088	28.8483	24.0402	21.6463	28.7195	34.1994	25.9514	27.9229	23.0545	29.9346	NaN	24.35	22.8734	26.2732	24.0402
5.94345	27.0578	25.5088	28.8483	24.1006	21.6463	28.7195	34.1994	25.9514	27.8987	23.0545	29.9346	NaN	24.35	22.8936	26.2732	24.0402
6.11405	27.0578	25.5088	28.8483	24.1006	21.6463	28.7195	34.1994	25.9514	27.8746	23.0545	29.8944	NaN	24.35	22.8734	26.2732	24.0402
6.28465	27.0578	25.5088	28.8483	24.1006	21.6463	28.7436	34.0787	25.9514	27.8504	23.0947	29.8541	NaN	24.35	22.8734	26.233	24.0402
6.45525	27.0578	25.5088	28.8483	24.1006	21.6463	28.6954	34.0787	25.9514	27.8022	23.0947	29.8139	NaN	24.3259	22.8734	26.233	24.0402
6.62584	27.0578	25.5088	28.8885	24.1006	21.6865	28.7195	34.0787	25.9514	27.778	23.0947	29.7737	NaN	24.3259	22.8734	26.233	24.0201
6.79644	27.0578	25.5088	28.8885	24.1006	21.6865	28.7195	34.0787	25.9514	27.7539	23.0947	29.7334	NaN	24.3018	22.8734	26.233	24.0201
6.96704	27.0578	25.5088	28.8885	24.1006	21.6865	28.7195	34.0787	25.9514	27.7056	23.0947	29.6932	NaN	24.3018	22.8734	26.233	24.0201
7.13764	27.0578	25.549	28.8483	24.1006	21.6865	28.7195	33.958	25.9514	27.6573	23.0947	29.6127	NaN	24.3018	22.8734	26.1928	24.0201
7.30824	27.0578	25.549	28.8483	24.1006	21.7268	28.7195	33.958	25.9111	27.6332	23.0947	29.5725	27.1986	24.3018	22.8734	26.1525	24.0201
7.47884	27.0578	25.549	28.8483	24.1006	21.767	28.7195	33.958	25.9111	27.5849	23.0947	29.5725	27.1986	24.2776	22.8936	26.1525	23.9799
7.64944	27.0578	25.549	28.8483	24.1006	21.767	28.7195	33.958	25.9111	27.5608	23.0947	29.5322	27.1986	24.2776	22.8936	26.1525	23.9799
7.82003	27.0578	25.549	28.8483	24.1006	21.767	28.7195	33.958	25.9111	27.5366	23.0947	29.492	27.1986	24.2776	22.8936	26.1525	23.9799
7.99063	27.0578	25.549	28.8483	24.1006	21.767	28.7195	34.0787	25.9111	27.5125	23.0947	29.4518	27.1986	24.2776	22.8936	26.1525	23.9799
8.16123	27.0377	25.549	28.8483	24.1006	21.767	28.7195	34.0787	25.9111	27.4642	23.0947	29.4115	27.3193	24.2776	22.8936	26.1525	23.9799
8.33183	27.0377	25.549	28.8483	24.1006	21.767	28.7195	34.0787	25.9111	27.4401	23.0947	29.4115	27.3193	24.2776	22.8936	26.1525	23.9799
8.50243	27.0377	25.549	28.8483	24.1006	21.767	28.7195	34.0787	25.9111	27.4159	23.0947	29.3311	27.3193	24.2776	22.8936	26.1525	23.9598
8.67303	27.0578	25.549	28.8483	24.1207	21.767	28.7195	34.0787	25.9111	27.4159	23.0947	29.2908	27.3193	24.2776	22.9137	26.1525	23.9598
8.84363	27.0578	25.5289	28.8483	24.1207	21.767	28.7195	33.958	25.9111	27.3435	23.0947	29.2908	27.3193	24.2776	22.9137	26.1525	23.9598
9.01422	27.0578	25.549	28.8483	24.1207	21.767	28.7436	33.958	25.9111	27.2952	23.0947	29.2506	27.3193	24.3018	22.9137	26.1525	23.9598
9.18482	27.0578	25.549	28.8483	24.1207	21.767	28.7436	33.958	25.9514	27.2469	23.0947	29.2506	27.4401	24.3018	22.9137	26.1525	23.9598
9.35542	27.0578	25.549	28.8483	24.1609	21.8072	28.7436	33.958	25.9514	27.2228	23.0947	29.2104	27.4401	24.3018	22.9137	26.1525	23.9598
9.52602	27.0578	25.549	28.8483	24.1811	21.8475	28.7195	33.958	25.9514	27.1986	23.0947	29.1299	27.4401	24.3018	22.9137	26.1123	23.9598
9.69662	27.0377	25.549	28.8483	24.1811	21.8475	28.7195	33.958	25.9514	27.1504	23.0947	29.1299	27.4401	24.2776	22.9137	26.1123	23.9598
9.86722	27.0377	25.549	28.8483	24.2012	21.8475	28.7195	33.958	25.9514	27.1504	23.0947	29.0897	27.4401	24.2776	22.9137	26.1123	23.9396
10.0378	27.0578	25.549	28.8483	24.2012	21.8877	28.7195	33.958	25.9514	27.0779	23.135	29.0897	27.4401	24.2776	22.9137	26.1123	23.9598
10.2084	27.0578	25.549	28.8885	24.2012	21.8877	28.7195	33.958	25.9514	27.782	23.135	29.0897	27.4401	24.2776	22.9338	26.1123	23.9396
10.379	27.0578	25.549	28.8885	24.2012	21.8877	28.7195	33.958	25.9514	27.7016	23.135	29.0494	27.5608	24.2776	22.9338	26.1123	23.9396
10.5496	27.0578	25.549	28.8885	24.2012	21.8877	28.7195	33.958	25.9514	27.7016	23.135	29.0494	27.5608	24.2776	22.9338	26.1123	23.9396
10.7202	27.0779	25.549	28.8885	24.2012	21.8877	28.7195	33.958	25.9111	27.6412	23.135	29.0092	27.5608	24.2776	22.9338	26.1123	23.9396
10.8908	27.0779	25.549	28.8885	24.2012	21.8877	28.7195	33.958	25.9111	27.6211	23.135	29.0092	27.5608	24.2776	22.9338	26.1123	23.9396
11.0614	27.0779	25.549	28.8483	24.2012	21.9279	28.7195	33.958	25.9111	27.6211	23.135	29.0092	27.5608	24.2776	22.9338	26.1123	23.9396
11.232	27.0779	25.549	28.8483	24.2213	21.9279	28.6954	33.958	25.9111	27.5809	23.135	29.0092	27.5608	24.2776	22.9338	26.1123	23.9396
11.4026	27.0779	25.549	28.8483	24.2213	21.9279	28.6954	33.958	25.9514	27.5809	23.135	29.0092	27.5608	24.2776	22.9338	26.1123	23.9396
11.5732	27.0981	25.5691	28.8483	24.2213	21.9279	28.6954	33.958	25.9514	27.5608	23.135	29.0092	27.6815	24.2776	22.9539	26.1123	23.9195
11.7438	27.0981	25.5893	28.8483	24.2213	21.9682	28.6954	33.958	25.9514	27.5205	23.135	28.969	27.6815	24.2776	22.9539	26.1123	23.9195
11.9144	27.0981	25.5893	28.8483	24.2213	21.9682	28.6712	33.958	25.9514	27.5205	23.135	28.969	27.6815	24.2776	22.9539	26.1123	23.9195
12.085	27.0981	25.5893	28.8483	24.2213	21.9682	28.6712	33.958	25.9514	27.4602	23.135	28.9287	27.6815	24.2776	22.9539	26.1123	23.9195
12.2556	27.0981	25.5893	28.8483	24.2213	21.9682	28.6712	33.958	25.9514	27.4602	23.135	28.9287	27.6815	24.2776	22.9539	26.1123	23.9195
12.4262	27.0981	25.5893	28.8483	24.2414	22.0084	28.6712	33.958	25.9514	27.4401	23.135	28.8885	27.7418	24.3018	22.9539	26.1123	23.9195
12.5968	27.0981	25.5893	28.8483	24.2414	22.0084	28.6954	34.0787	25.9514	27.3998	23.1752	28.8885	27.7418	24.3018	22.974	26.1123	23.9195
12.7674	27.0981	25.5893	28.8483	24.2414	22.0486	28.6954	33.958	25.9514	27.3998	23.1752	28.8483	27.7418	24.3018	22.974	26.1123	23.9195
12.938	27.0981	25.5893	28.8483	24.2816	22.0486	28.6954	33.958	25.9514	27.3596	23.1752	28.8483	27.8022	24.3018	22.9941	26.1123	23.9195
13.1086	27.0981	25.6094	28.8483	24.3018	22.0486	28.6954	33.958	25.9514	27.3596	23.2154	28.808	27.8022	24.3018	22.9941	26.1123	23.9195
13.2792	27.1182	25.6094	28.8483	24.3018	22.0486	28.6954	33.958	25.9514	27.3596	23.2154	28.808	27.8625	24.3018	23.0143	26.1123	23.9195
13.4498	27.1182	25.6094	28.8483	24.342	22.0486	28.6954	33.958	25.9514	27.2791	23.2154	28.7678	27.8625	24.3018	23.0143	26.1123	23.9195
13.6204	27.1383	25.6094	28.8483	24.342	22.0486	28.6954	33.958	25.9514	27.2791	23.2154	28.7678	27.8625	24.3018	23.0344	26.1123	23.8994
13.791	27.1584	25.6094	28.8885	24.342	22.0889	28.6954	33.958	25.9514	27.2791	23.2154	28.7276	27.8625	24.3018	23.0344	26.1123	23.8994
13.9616	27.1584	25.6094	28.8885	24.342	22.0889	28.6954	33.958	25.9514	27.2389	23.2154	28.7678	27.8625	24.3018	23.0344	26.1123	23.8994
14.1322	27.1584	25.6094	28.9287	24.342	22.0889	28.6954	33.958	25.9916	27.2188	23.2154	28.6873	27.8625	24.2535	23.0344	26.1123	23.8994
14.3028	27.1584	25.6094	28.9287	24.342	22.1291	28.7195	33.958	25.9916	27.1785	23.2154	28.6873	27.9229	24.2535	23.0344	26.1123	23.8994
14.4734	27.1584	25.6094	28.969	24.342	22.1693	28.6712	33.958	25.9916	27.1584	23.2154	28.6471	27.9832	24.2535	23.0545	26.1123	23.8994
14.644	27.1584	25.6094	28.969	24.3621	22.1693	28.6712	33.958	25.9916	27.1584	23.2154	28.6471	27.9832	24.2535	23.0545	26.1123	23.8994
14.8146	27.1584	25.6094	28.969	24.3621	22.1693	28.6712	33.958	25.9916	27.1383	23.2154	28.6069	27.9832	24.2776	23.0545	26.1123	23.8793
14.9852	27.1584	25.6094	28.969	24.3621	22.1693	28.6712	33.958	25.9916	27.1182	23.2154	28.5666	27.9832	24.2776	23.0545	26.1123	23.8793
15.1558	27.1584	25.6295	28.969	24.3621	22.1693	28.6471	33.958	25.9916	27.0779	23.2154	28.5264	27.9832	24.2535	23.0746	26.1123	23.8793
15.3264	27.1584	25.6496	28.969	24.3822	22.1693	28.6712	33.958	25.9916	27.0578	23.2154	28.5264	27.9832	24.2535	23.0746	26.1123	23.8793
15.497	27.1584	25.6496	28.969	24.3822	22.2096	28.6712	33.958	25.9916	27.0578	23.2154	28.4861	27.9832	24.2535	23.0746	26.1123	23.8793
15.6676	27.1584	25.6496	28.969	24.4023	22.2498	28.6712	33.958	25.9916	27.0377	23.2154	28.4861	27.9832	24.2535	23.0746	26.1123	23.8793
15.8382	27.1785	25.6697	28.969	24.4023	22.2498	28.6712	33.958	25.9916	27.0176	23.2154	28.4459	28.1039	24.2535	23.0746	26.1123	23.8793
16.0088	27.1986	25.6697	28.969	24.4023	22.2498	28.6712	33.8373	26.8064	26.9975	23.2154	28.4459	28.1039	24.2535	23.0746	26.1123	23.8592
16.1794	27.1785	25.6697	28.969	24.4023	22.2498	28.6471	33.8373	26.8365	26.9975	23.2154	28.4057	28.1039	24.2535	23.0947	26.1525	23.8592
16.35	27.1785	25.6697	28.969	24.4225	22.29	28.6712	33.8373	26.8365	26.9774	23.2154	28.4057	28.1039	24.2535	23.0947	26.1525	23.8592
16.5206	27.1785	25.6697	28.9287	24.4225	22.29	28.6954	33.8373	26.8667	26.917	23.2154	28.4057	28.1039	24.2535	23.0947	26.1525	23.8592
16.6912	27.1785	25.6697	28.9287	24.4426	22.29	28.6954	33.8373	26.8667	26.917	23.2154	28.3252	28.1039	24.2535	23.0947	26.1525	23.8592
16.8618	27.1986	25.6697	28.9287	24.4426	22.29	28.6954	33.8373	26.8667	26.8969	23.2154	28.3252	28.1039	24.2535	23.135	26.1928	23.8592
17.0324	27.1986	25.6697	28.9287	24.4828	22.3705	28.6712	33.8373	26.8969	26.8566	23.2154	28.285	28.1039	24.2535	23.135	26.1928	23.8592
17.203	27.1986	25.6898	28.9287	24.4828	24.6639	28.6471	33.8373	26.8969	26.8566	23.2154	28.285	28.1643	24.2535	23.135	26.1928	23.8592
17.3736	27.1986	25.6898	28.9287	24.4828	24.6639	28.6471	33.8373	26.8667	26.8365	23.2557	28.285	28.2246	24.2535	23.1551	26.1928	23.8592
17.5442	27.1986	25.6898	28.9287	24.4828	24.6639	28.6471	33.8373	26.8667	26.8164	23.2959	28.2447	28.2246	24.2776	23.1752	26.1928	23.8592
17.7148	27.1986	25.6898	28.9287	24.5029	24.6639	28.6471	33.8373	26.8667	26.8164	23.2959	28.2447	28.2246	24.2776	23.1752	26.1928	23.8391
17.8853	27.1986	25.6898	28.9287	24.523	24.694	28.6471	33.8373	26.8667	26.7762	23.2959	28.2447	28.2246	24.2776	23.1752	26.1928	23.8391
18.0559	27.1986	25.6898	28.9287	24.523	24.694	28.6471	33.8373	26.8667	26.7561	23.2959	28.2045	28.2246	24.3018	23.1752	26.1928	23.8391
18.2265	27.2188	25.6898	28.9287	24.523	24.694	28.6471	33.8373	26.8667	26.7561	23.2959	28.2045	28.2246	24.3018	23.1752	26.1928	23.8391
18.3971	27.2188	25.6898	28.9287	24.523	24.7846	28.6471	33.8373	26.8667	26.7359	23.2959	28.2045	28.2246	24.3018	23.1953	26.1928	23.8391
18.5677	27.2389	25.71	28.9287	24.5432	24.7846	28.6471	33.8373	26.8667	26.7359	23.2959	28.124	28.2246	24.3018	23.1953	26.1928	23.8592
18.7383	27.2389	25.71	28.9287	24.5432	24.8147	28.6471	33.8373	26.8969	26.6756	23.2959	28.124	28.285	24.3018	23.2154	26.1928	23.8592
18.9089	27.2389	25.71	28.9287	24.5633	24.8147	28.6712	33.8373	26.9271	26.6555	23.2959	28.0838	28.3453	24.3018	23.2154	26.1928	23.8592
19.0795	27.2389	25.7301	28.9287	24.5633	24.8147	28.6712	33.8373	26.9271	26.6555	23.2959	28.0838	28.3453	24.3018	23.2154	26.1928	23.8592
19.2501	27.2389	25.7301	28.9287	24.5633	24.8147	28.6712	33.8373	26.9271	26.6152	23.2959	28.0436	28.3453	24.3018	23.2154	26.1928	23.8592
19.4207	27.2389	25.7301	28.9287	24.5633	24.8449	28.6712	33.8373	26.9271	26.575	23.3361	28.0436	28.3453	24.3018	23.2154	26.1928	23.8592
19.5913	27.259	25.7502	28.9287	24.5834	24.8449	28.6954	33.8373	26.9271	26.575	23.3361	28.0436	28.3453	24.3018	23.2154	26.1928	23.8592
19.7619	27.259	25.7703	28.9287	24.6035	24.9053	28.6954	33.8373	26.9271	26.575	23.3361	28.0436	28.3453	24.3018	23.2557	26.1928	23.8592
19.9325	27.259	25.7703	28.9287	24.6035	24.9053	28.6954	33.8373	26.9271	26.5147	23.3764	28.0436	28.3453	24.3018	23.2557	26.1928	23.8592
20.1031	27.259	25.7703	28.9287	24.6035	24.9355	28.6954	33.8373	26.9271	26.5147	23.3764	28.0033	28.4057	24.3018	23.2557	26.1928	23.8592
20.2737	27.259	25.7703	28.9287	24.6035	24.9656	28.6954	33.8373	26.9271	26.4945	23.3764	28.0033	28.4057	24.2776	23.2557	26.1928	23.8592
20.4443	27.2791	25.7703	28.9287	24.6035	24.9656	28.6712	33.8373	26.9271	26.4744	23.4166	27.9631	28.4057	24.2776	23.2557	26.1928	23.8391
20.6149	27.2791	25.7703	28.9287	24.6236	24.9656	28.6712	33.8373	26.9271	26.4543	23.4166	27.9631	28.4057	24.2776	23.2959	26.1928	23.8391
20.7855	27.2791	25.7703	28.9287	24.6438	24.9656	28.6712	33.8373	26.9572	26.4543	23.4166	27.9631	28.466	24.2776	23.2959	26.1928	23.8592
20.9561	27.2791	25.7703	28.8885	24.6438	25.026	28.6712	33.8373	26.9572	26.4543	23.4166	27.9631	28.466	24.2776	23.316	26.1928	23.8592
21.1267	27.2791	25.7703	28.8885	24.6438	25.0562	28.6954	33.8373	26.9874	26.4342	23.4166	27.9229	28.466	24.2776	23.3361	26.1928	23.8592
21.2973	27.2992	25.8106	28.8885	24.6438	25.0562	28.6954	33.8373	26.9874	26.4141	23.4166	27.8826	28.466	24.2535	23.3562	26.1928	23.8592
21.4679	27.2992	25.8106	28.8885	24.6639	25.0562	28.6954	33.8373	26.9874	26.394	23.4166	27.8826	28.5264	24.2776	23.3562	26.1928	23.8592
21.6385	27.2992	25.8106	28.8885	24.6639	25.0562	28.6954	33.8373	26.9874	26.3537	23.4166	27.8826	28.5264	24.2776	23.3562	26.1928	23.8592
21.8091	27.2992	25.8106	28.8885	24.6639	25.0863	28.6954	33.7166	26.9874	26.3537	23.4166	27.8424	28.5264	24.2776	23.3562	26.1928	23.8592
21.9797	27.2992	25.8106	28.8885	24.684	25.0863	28.6954	33.7166	26.9874	26.3336	23.4568	27.8424	28.5264	24.2776	23.3562	26.1928	23.8592
22.1503	27.2992	25.8106	28.8885	24.684	25.0863	28.6954	33.7166	26.9874	26.3135	23.4568	27.8424	28.5264	24.3018	23.3764	26.1928	23.8592
22.3209	27.2992	25.8106	28.8885	24.684	25.1467	28.6954	33.7166	26.9874	26.3135	23.4568	27.8022	28.5867	24.3018	23.3965	26.1928	23.8592
22.4915	27.2992	25.8106	28.8885	24.7242	25.1769	28.6954	33.7166	26.9874	26.2934	23.4568	27.8022	28.5867	24.3018	23.3965	26.1928	23.8592
22.6621	27.2992	25.8106	28.8885	24.7443	25.207	28.6954	33.7166	26.9874	26.2531	23.4568	27.7619	28.5867	24.3018	23.3965	26.1928	23.8592
22.8327	27.3193	25.8307	28.8885	24.7443	25.207	28.7195	33.7166	27.0176	26.233	23.4568	27.7217	28.6471	24.3018	23.3965	26.1928	23.8592
23.0033	27.3193	25.8307	28.8885	24.7645	25.207	28.6954	33.7166	27.0478	26.233	23.4568	27.7217	28.6471	24.3018	23.3965	26.1928	23.8592
23.1739	27.3395	25.8307	28.8885	24.7645	25.207	28.6954	33.7166	27.0478	26.233	23.4568	27.7217	28.6471	24.3018	23.3965	26.233	23.8592
23.3445	27.3395	25.8307	28.8885	24.7645	25.207	28.7436	33.7166	27.0779	26.233	23.4568	27.6815	28.6471	24.3018	23.4367	26.233	23.8592
23.5151	27.3395	25.8508	28.8885	24.7645	25.2674	28.7195	33.7166	27.0779	26.1928	23.4971	27.6815	28.6471	24.3259	23.4367	26.233	23.8391
23.6857	27.3596	25.8508	28.8885	24.7645	25.2976	28.7195	33.8373	27.0779	26.1727	23.5373	27.6815	28.6471	24.3259	23.4367	26.233	23.8391
23.8563	27.3596	25.8508	28.8885	24.7645	25.2976	28.7195	33.8373	27.0779	26.1727	23.5373	27.6815	28.6471	24.3259	23.4367	26.233	23.8391
24.0269	27.3797	25.8709	28.8885	24.7645	25.2976	28.7195	33.8373	27.0779	26.1525	23.5373	27.601	28.7074	24.3259	23.4367	26.233	23.8391
24.1975	27.3797	25.8709	28.8885	24.7645	25.3277	28.7195	33.7166	27.0779	26.0922	23.5373	27.601	28.7074	24.3259	23.477	26.233	23.8391
24.3681	27.3797	25.8709	28.8885	24.7846	25.3277	28.7195	33.7166	27.0779	26.0922	23.5373	27.601	28.7074	24.3259	23.477	26.2732	23.8391
24.5387	27.3797	25.8709	28.8885	24.7846	25.3579	28.7195	33.7166	27.0779	26.0721	23.5373	27.601	28.7678	24.3259	23.4971	26.2732	23.8391
24.7093	27.3797	25.8709	28.8885	24.8449	25.3579	28.7195	33.7166	27.0779	26.0721	23.5373	27.5608	28.7678	24.3259	23.4971	26.2732	23.8391
24.8799	27.3797	25.8709	28.8885	24.8449	25.4183	28.7195	33.7166	27.0779	26.0721	23.5373	27.5608	28.7678	24.3259	23.4971	26.2732	23.8391
25.0505	27.3998	25.8709	28.8885	24.8449	25.4183	28.7195	33.7166	27.0779	26.0318	23.5775	27.5608	28.7678	24.3259	23.5172	26.2732	23.8391
25.2211	27.3998	25.8709	28.8885	24.8449	25.4183	28.7195	33.7166	27.1081	26.0117	23.5775	27.5608	28.7678	24.35	23.5172	26.2732	23.8793
25.3917	27.3998	25.8709	28.8885	24.865	25.4484	28.7195	33.7166	27.1081	26.8538	23.5775	27.5205	28.7678	24.35	23.5172	26.2732	23.8793
25.5623	27.3998	25.8709	28.8885	24.865	25.4484	28.7436	33.7166	27.1383	26.8365	23.5775	27.5205	28.7678	24.35	23.5373	26.2732	23.8793
25.7329	27.3998	25.8709	28.8885	24.865	25.4484	28.7436	33.7166	27.1383	26.8365	23.5775	27.4803	28.7678	24.35	23.5574	26.2732	23.8793
25.9035	27.3998	25.891	28.8885	24.865	25.4484	28.7436	33.7166	27.1383	26.8193	23.5775	27.4803	28.7678	24.35	23.5574	26.2732	23.8793
26.0741	27.4199	25.891	28.8885	24.8852	25.539	28.7436	33.7166	27.1383	26.802	23.5775	27.4803	28.8281	24.35	23.5574	26.2732	23.8793
26.2447	27.4401	25.891	28.8885	24.8852	25.5691	28.7678	33.5959	27.1081	26.802	23.5775	27.4803	28.8885	24.35	23.5574	26.2732	23.8793
26.4153	27.4602	25.891	28.8885	24.8852	25.5691	28.7919	33.5959	27.1081	26.7848	23.6178	27.4803	28.8885	24.35	23.5574	26.2732	23.8793
26.5859	27.4602	25.891	28.8885	24.9053	25.5691	28.7919	33.5959	27.1383	26.7676	23.658	27.4803	28.8885	24.35	23.5775	26.2732	23.8793
26.7565	27.4602	25.891	28.8885	24.9053	25.5691	28.7919	33.5959	27.1383	26.7503	23.658	27.4401	28.8885	24.35	23.5775	26.2732	23.8793
26.9271	27.4602	25.891	28.8885	24.9254	25.5691	28.7919	33.5959	27.1383	26.7158	23.658	27.3998	28.8885	24.3742	23.5775	26.2732	23.8793
27.0977	27.4602	25.891	28.8885	24.9656	25.5691	28.7919	33.5959	27.1383	26.7158	23.658	27.3998	28.8885	24.3742	23.5775	26.2732	23.8793
27.2683	27.4602	25.9111	28.8885	24.9656	25.6597	28.7919	33.5959	27.1383	26.6986	23.658	27.3998	28.8885	24.3742	23.5775	26.2732	23.8592
27.4389	27.4602	25.9111	28.8885	24.9656	25.6597	28.7919	33.5959	27.1383	26.6813	23.658	27.3998	28.8885	24.3742	23.6178	26.2732	23.8592
27.6095	27.4602	25.9111	28.8885	24.9857	25.6597	28.7919	33.7166	27.1383	26.6641	23.658	27.3998	28.8885	24.3742	23.6178	26.2732	23.8592
27.7801	27.4602	25.9313	28.9287	24.9857	25.6597	28.7919	33.7166	27.1383	26.6469	23.6982	27.3998	28.8885	24.3742	23.6178	26.2732	23.8592
27.9507	27.4602	25.9313	28.9287	24.9857	25.6597	28.7919	33.7166	27.1383	26.6296	23.6982	27.3998	28.9488	24.3742	23.6379	26.2732	23.8592
28.1213	27.4602	25.9514	28.9287	24.9857	25.72	28.7919	33.7166	27.1383	26.6296	23.6982	27.3596	28.9488	24.3742	23.658	26.2732	23.8592
28.2919	27.4602	25.9715	28.9287	24.9857	25.7502	28.7919	33.7166	27.1383	26.6124	23.6982	27.3193	28.9488	24.3742	23.658	26.2732	23.8592
28.4625	27.4803	25.9715	28.9287	24.9857	25.7804	28.7919	33.7166	27.1685	26.5951	23.6982	27.3193	28.9488	24.3983	23.6982	26.2732	23.8592
28.6331	27.5004	25.9715	28.969	24.9857	25.7804	28.7919	33.7166	27.1685	26.5779	23.6982	27.3193	28.9488	24.3983	23.6982	26.2732	23.8592
28.8037	27.5205	25.9715	28.969	25.026	25.8106	28.7919	33.7166	27.1685	26.5779	23.7385	27.3193	28.9488	24.3983	23.6982	26.2732	23.8592
28.9743	27.5205	25.9715	28.969	25.026	25.8106	28.7919	33.7166	27.1685	26.5606	23.7385	27.3193	28.9488	24.3983	23.6982	26.2732	23.8592
29.1449	27.5205	25.9916	28.969	25.0461	25.8106	28.8161	33.7166	27.1685	26.5606	23.7385	27.3193	29.0092	24.3983	23.6982	26.2732	23.8592
29.3155	27.5205	25.9916	28.969	25.0662	25.8106	28.8161	33.7166	27.1685	26.5606	23.7385	27.3193	29.0092	24.3983	23.7385	26.2732	23.8592
29.4861	27.5205	25.9916	28.969	25.0662	25.8407	28.8161	33.7166	27.1685	26.5606	23.7787	27.2791	29.0092	24.3983	23.7385	26.3135	23.8592
29.6567	27.5205	25.9916	28.969	25.1064	25.9011	28.8402	33.7166	27.1986	26.5434	23.7787	27.2791	29.0092	24.3983	23.7385	26.3135	23.8592
29.8272	27.5205	26.0117	28.969	25.1064	25.9011	28.8644	33.7166	27.1986	26.5089	23.7787	27.2791	29.0695	24.3983	23.7586	26.3135	23.8793
29.9978	27.5205	26.0117	28.969	25.1064	25.9011	28.8644	33.7166	27.1986	26.4917	23.8189	27.2791	29.0695	24.3983	23.7586	26.3135	23.8793
30.1684	27.5205	26.0117	28.969	25.1064	25.9313	28.8644	33.7166	27.1986	26.4744	23.8189	27.2389	29.0695	24.3983	23.7787	26.3135	23.8793
30.339	27.5406	26.0117	28.969	25.1064	25.9313	28.8885	33.7166	27.1986	26.4744	23.8189	27.2389	29.0695	24.3983	23.7787	26.3537	23.8793
30.5096	27.5406	26.0117	28.969	25.1064	25.9614	28.8885	33.7166	27.1986	26.4744	23.8189	27.2389	29.0695	24.3983	23.7787	26.3537	23.8793
30.6802	27.5406	26.0117	28.969	25.1266	25.9916	28.8885	33.7166	27.1986	26.4744	23.8189	27.1986	29.0695	24.4225	23.7787	26.3537	23.8793
30.8508	27.5406	26.0117	28.969	25.1266	26.0218	28.8885	33.7166	27.1986	26.4917	23.8189	27.1986	29.0695	24.4225	23.7787	26.3537	23.8793
31.0214	27.5608	26.0117	28.969	25.1266	26.0218	28.8885	33.7166	27.2288	26.4744	23.8592	27.1986	29.0695	24.4225	23.7988	26.394	23.8793
31.192	27.5809	26.0117	28.969	25.1467	26.0218	28.8885	33.7166	27.2288	26.4744	23.8592	27.1986	29.0695	24.4225	23.8189	26.394	23.8793
31.3626	27.5809	26.0117	29.0092	25.1869	26.052	28.8885	33.7166	27.2288	26.4399	23.8592	27.1986	29.0695	24.4225	23.8189	26.394	23.8994
31.5332	27.601	26.0117	29.0092	25.1869	26.052	28.8885	33.5959	27.2288	26.4227	23.8994	27.1986	29.1299	24.4466	23.8189	26.394	23.8994
31.7038	27.601	26.0117	29.0092	25.207	26.052	28.8885	33.5959	27.2288	26.4227	23.8994	27.1584	29.1299	24.4466	23.8189	26.394	23.8994
31.8744	27.601	26.0117	29.0092	25.207	26.0821	28.8885	33.5959	27.2288	26.4054	23.8994	27.1584	29.1299	24.4466	23.8189	26.394	23.8994
32.045	27.601	26.0318	28.969	25.2272	26.1123	28.9126	33.5959	27.2288	26.4054	23.8994	27.1584	29.1299	24.4466	23.8592	26.394	23.8994
32.2156	27.601	26.0318	28.969	25.2272	26.1425	28.9126	33.5959	27.2288	26.4054	23.9396	27.1584	29.1299	24.4466	23.8793	26.394	23.8994
32.3862	27.601	26.052	28.969	25.2272	26.1425	28.9368	33.5959	27.2288	26.4054	23.9396	27.1584	29.1299	24.4466	23.8994	26.394	23.8994
32.5568	27.6211	26.052	28.969	25.2272	26.1727	28.9368	33.5959	27.259	26.4054	23.9396	27.1584	29.1299	24.4466	23.8994	26.394	23.8994
32.7274	27.6412	26.052	28.969	25.2272	26.1727	28.9609	33.5959	27.2892	26.4054	23.9396	27.1584	29.1299	24.4466	23.8994	26.394	23.8994
32.898	27.6412	26.052	30.699	25.2473	26.2028	28.9609	33.5959	27.2892	26.3537	23.9396	27.1182	29.2506	24.4466	23.9195	26.394	23.8994
33.0686	27.6412	26.052	30.699	25.2473	26.2632	28.9609	33.5959	27.2892	26.3537	23.9396	27.1182	29.2506	24.4466	23.9195	26.394	23.8793
33.2392	27.6412	26.052	30.699	25.2473	27.3918	28.9609	33.5959	27.2892	26.3192	23.9799	27.1182	29.2506	24.4466	23.9195	26.394	23.8793
33.4098	27.6412	26.052	30.699	25.2473	27.3918	28.9609	33.5959	27.2892	26.3192	23.9799	27.1182	29.2506	24.4466	23.9195	26.394	23.8793
33.5804	27.6412	26.052	30.699	25.2875	27.3918	28.9609	33.5959	27.2892	26.3192	23.9799	27.1182	29.2506	24.4466	23.9396	26.394	23.8793
33.751	27.6412	26.0721	30.699	25.3076	27.3918	28.9609	33.5959	27.2892	26.3192	23.9799	27.1182	29.2506	24.4466	23.9396	26.394	23.8793
33.9216	27.6412	26.0922	30.699	25.3076	27.4159	28.9368	33.5959	27.2892	26.3192	23.9799	27.0377	29.2506	24.4466	23.9598	26.394	23.8793
34.0922	27.6412	26.0922	30.6689	25.3277	27.4401	28.9368	33.5959	27.2892	26.3192	24.0201	27.0377	29.311	24.4466	23.9598	26.394	23.8793
34.2628	27.6613	26.0922	30.6689	25.3277	27.4401	28.9368	33.5959	27.2892	26.3192	24.0604	27.0377	29.311	24.4466	23.9799	26.394	23.8793
34.4334	27.6613	26.0922	30.699	25.3277	27.4883	28.9609	33.5959	27.3193	26.302	24.0604	27.0377	29.311	24.4466	23.9799	26.394	23.8793
34.604	27.6815	26.0922	30.699	25.3277	27.4883	28.9609	33.5959	27.3193	26.302	24.0604	27.0377	29.311	24.4466	23.9799	26.394	23.8793
34.7746	27.6815	26.0922	30.699	25.3277	27.4883	28.9609	33.5959	27.3193	26.302	24.0604	27.0377	29.311	24.4466	24	26.394	23.8793
34.9452	27.6815	26.0922	30.699	25.3479	27.5125	28.9609	33.5959	27.3193	26.302	24.0604	26.9975	29.311	24.4707	24	26.394	23.8793
35.1158	27.6815	26.0922	30.699	25.368	27.5125	28.9609	33.5959	27.3193	26.2847	24.1006	26.9975	29.311	24.4707	24	26.394	23.8793
35.2864	27.6815	26.0922	30.699	25.368	27.5366	28.9851	33.5959	27.3193	26.2847	24.1006	26.9975	29.3713	24.4949	24.0201	26.394	23.8994
35.457	27.7016	26.0922	30.699	25.368	27.5366	28.9609	33.5959	27.3193	26.2847	24.1006	26.9975	29.3713	24.4949	24.0201	26.394	23.8994
35.6276	27.7217	26.0922	30.699	25.368	27.5608	28.9609	33.5959	27.3193	26.2675	24.1006	26.9975	29.3713	24.4949	24.0402	26.394	23.8994
35.7982	27.7217	26.0922	30.699	25.368	27.5849	28.9609	33.5959	27.3193	26.2847	24.1006	26.9572	29.3713	24.4949	24.0805	26.394	23.8994
35.9688	27.7217	26.0922	30.699	25.3881	27.609	28.9609	33.5959	27.3193	26.2847	24.1408	26.9572	29.3713	24.4949	24.0805	26.394	23.9195
36.1394	27.7418	26.1123	30.699	25.4082	27.609	28.9609	33.5959	27.4642	26.2675	24.1811	26.9572	29.3713	24.4949	24.1006	26.394	23.9195
36.31	27.7418	26.1123	30.699	25.4283	27.609	28.9609	33.5959	27.4642	26.2503	24.1811	26.9572	29.3713	24.4949	24.1006	26.394	23.9195
36.4806	27.7418	26.1123	30.699	25.4283	27.609	28.9851	33.5959	27.5125	26.2503	24.1811	26.9572	29.3713	24.4949	24.1207	26.4342	23.9195
36.6512	27.7418	26.1123	30.699	25.4484	27.609	28.9851	33.5959	27.5125	26.233	24.1811	26.9572	29.3713	24.4949	24.1408	26.4342	23.9195
36.8218	27.7418	26.1123	30.6689	25.4484	27.6573	28.9851	33.5959	27.5125	26.2158	24.2213	26.917	29.4317	24.4949	24.1408	26.4342	23.9195
36.9924	27.7418	26.1123	30.6689	25.4484	27.6573	28.9851	33.5959	27.5125	26.2158	24.2213	26.9572	29.492	24.4949	24.1408	26.4342	23.9195
37.163	27.7418	26.1123	30.6689	25.4484	27.6573	28.9851	33.5959	27.5366	26.233	24.2213	26.9572	29.492	24.4949	24.1408	26.4342	23.9195
37.3336	27.7619	26.1123	30.6689	25.4686	27.6573	28.9851	33.5959	27.5366	26.233	24.2213	26.9572	29.492	24.4949	24.1408	26.4342	23.9195
37.5042	27.7619	26.1324	30.6689	25.4686	27.6573	28.9851	33.5959	27.5366	26.233	24.2615	26.9572	29.492	24.4949	24.1609	26.4342	23.9195
37.6748	27.7619	26.1525	30.6387	25.4686	27.6815	28.9851	33.5959	27.5366	26.233	24.2615	26.9572	29.492	24.4949	24.1609	26.4342	23.9195
37.8454	27.7619	26.1525	30.6689	25.4887	27.7056	28.9851	33.5959	27.5849	26.2158	24.3018	26.9572	29.492	24.4949	24.1609	26.4342	23.9195
38.016	27.782	26.1525	30.6387	25.4887	27.7056	28.9851	33.5959	27.5849	26.233	24.3018	26.917	29.492	24.4949	24.1811	26.4342	23.9396
38.1866	27.782	26.1525	30.6689	25.4887	27.7056	28.9851	33.5959	27.609	26.1985	24.3018	26.917	29.492	24.4949	24.1811	26.4744	23.9195
38.3572	27.8022	26.1525	30.6689	25.4887	27.7539	29.0092	33.5959	27.609	26.1985	24.342	26.917	29.492	24.4949	24.2213	26.4744	23.9195
38.5278	27.8022	26.1525	30.6689	25.4887	27.778	29.0333	33.5959	27.609	26.1813	24.342	26.917	29.492	24.4949	24.2213	26.4744	23.9195
38.6984	27.8223	26.1525	30.6689	25.5088	27.778	29.0333	33.5959	27.609	26.1985	24.342	26.917	29.492	24.4949	24.2213	26.4744	23.9195
38.869	27.8223	26.1525	30.6689	25.5289	27.8022	29.0333	33.5959	27.609	26.1985	24.342	26.917	29.492	24.4949	24.2213	26.4744	23.9195
39.0396	27.8223	26.1525	30.6689	25.549	27.8263	29.0333	33.5959	27.609	26.1985	24.3822	26.917	29.492	24.4949	24.2414	26.4744	23.9195
39.2102	27.8223	26.1525	30.6689	25.549	27.8263	29.0333	33.5959	27.609	26.1985	24.3822	26.8768	29.492	24.4949	24.2414	26.4744	23.9195
39.3808	27.8223	26.1525	30.6689	25.5691	27.8263	29.0333	33.5959	27.6332	26.1985	24.4225	26.8768	29.492	24.4949	24.2615	26.4744	23.9195
39.5514	27.8223	26.1727	30.6689	25.5893	27.8504	29.0333	33.5959	27.609	26.1985	24.4225	26.8768	29.492	24.519	24.2615	26.4744	23.9195
39.722	27.8223	26.1727	30.6689	25.5893	27.8504	29.0092	33.5959	27.6332	26.1985	24.4627	26.8768	29.492	24.519	24.2816	26.4744	23.9195
39.8926	27.8223	26.1727	30.6689	25.5893	27.8504	29.0092	33.5959	27.6332	26.1985	24.4627	26.8768	29.492	24.519	24.2816	26.4744	23.9195
40.0632	27.8223	26.1727	30.6387	25.5893	27.8504	29.0092	33.5959	27.6332	26.1813	24.4627	26.8768	29.492	24.5432	24.3018	26.4744	23.9195
40.2338	27.8424	26.1727	30.6387	25.5893	27.8504	29.0092	33.7166	27.6332	26.1813	24.4627	26.8768	29.492	24.5432	24.3621	26.4744	23.9195
40.4044	27.8424	26.1928	30.6387	25.5893	27.8987	29.0092	33.7166	27.6332	26.1813	24.5029	26.8365	29.492	24.5432	24.3621	26.4744	23.9195
40.575	27.8424	26.1928	30.6387	25.5893	27.8987	29.0092	33.7166	27.6332	26.164	24.5029	26.8365	29.492	24.5432	24.3621	26.5147	23.9195
40.7456	27.8826	26.1928	30.6387	25.5893	27.8987	29.0333	33.7166	27.6815	26.164	24.5029	26.8365	29.5524	24.5432	24.3621	26.5147	23.9396
40.9162	27.9229	26.1928	30.6085	25.6094	27.8987	29.0333	33.7166	27.6815	26.164	24.5432	26.8768	29.5524	24.5432	24.3621	26.5147	23.9598
41.0868	27.9229	26.1928	30.6085	25.6094	27.9229	29.0575	33.7166	27.7297	26.1468	24.5834	26.8768	29.5524	24.5432	24.3822	26.5147	23.9598
41.2574	27.9229	26.1928	30.6085	25.6094	27.947	29.0575	33.7166	27.7297	26.1468	24.5834	26.8768	29.5524	24.5432	24.3822	26.5147	23.9396
41.428	27.9229	26.2129	30.6085	25.6094	27.947	29.0575	33.7166	27.7297	26.1468	24.5834	26.8768	29.5524	24.5432	24.3822	26.5147	23.9396
41.5986	27.9229	26.2129	30.6085	25.6496	27.9711	29.0575	33.7166	27.7297	26.1468	24.5834	26.8768	29.5524	24.5432	24.3822	26.5147	23.9396
41.7692	27.9229	26.2129	30.6085	25.6496	27.9711	29.0575	33.5959	27.7297	26.1296	24.6236	26.8365	29.5524	24.5432	24.4023	26.5147	23.9598
41.9397	27.9229	26.2129	30.6085	25.6898	27.9953	29.0575	33.5959	27.7297	26.1296	24.6236	26.8365	29.5524	24.5432	24.4225	26.5147	23.9396
42.1103	27.9229	26.2129	30.6085	25.71	27.9953	29.0816	33.5959	27.7297	26.1123	24.6236	26.8365	29.5524	24.5432	24.4225	26.5147	23.9396
42.2809	27.9229	26.2129	30.6085	25.71	28.0194	29.0816	33.5959	27.7297	26.1296	24.6236	26.8365	29.5524	24.5432	24.4426	26.5147	23.9396
42.4515	27.9229	26.2129	30.6085	25.71	28.0194	29.0816	33.5959	27.7297	26.1296	24.7041	26.8365	29.5524	24.5432	24.4627	26.5147	23.9396
42.6221	27.9631	26.2129	30.6085	25.71	28.0194	29.0816	33.5959	27.7297	26.1296	24.7041	26.8365	29.5524	24.5432	24.4627	26.5147	23.9396
42.7927	27.9631	26.2129	30.5783	25.71	28.0677	29.0816	33.5959	27.7297	26.1296	24.7041	26.8365	29.5524	24.5432	24.4828	26.5147	23.9396
42.9633	27.9631	26.233	30.5783	25.71	28.0677	29.0575	33.5959	27.7539	26.1296	24.7443	26.8365	29.5524	24.5432	24.4828	26.5147	23.9396
43.1339	27.9832	26.233	30.5783	25.71	28.116	29.0575	33.5959	27.7539	26.1296	24.7443	26.8365	29.5524	24.5432	24.5029	26.5147	23.9396
43.3045	27.9832	26.233	30.6085	25.71	28.116	29.0816	33.5959	27.7539	26.0951	24.7443	26.7963	29.6127	24.5432	24.5029	26.5147	23.9396
43.4751	27.9832	26.233	30.6085	25.71	28.116	29.0816	33.4752	27.7539	26.0951	24.7846	26.7963	29.6127	24.5673	24.5029	26.5147	23.9396
43.6457	28.0033	26.233	30.6085	25.71	28.116	29.0816	33.5959	27.7539	26.0778	24.7846	26.7963	29.5524	24.5673	24.523	26.5147	23.9396
43.8163	28.0033	26.233	30.5783	25.71	28.116	29.0575	33.4752	27.7539	26.0778	24.8248	26.8365	29.5524	24.5673	24.5432	26.5549	23.9396
43.9869	28.0033	26.233	30.6085	25.7301	28.116	29.0575	33.4752	27.7539	26.0778	24.865	26.8365	29.5524	24.5673	24.5432	26.5549	23.9396
44.1575	28.0033	26.233	30.5783	25.7502	28.1643	29.0575	33.4752	27.7539	26.0778	24.865	26.8365	29.5524	24.5673	24.5432	26.5549	23.9396
44.3281	28.0235	26.233	30.5783	25.7703	28.1643	29.0575	33.4752	27.8022	26.0778	24.865	26.8365	29.5524	24.5673	24.5432	26.5549	23.9598
44.4987	28.0235	26.233	30.5783	25.7904	28.1643	29.0575	33.4752	27.778	26.0778	24.9053	26.8365	29.5524	24.5673	24.5633	26.5549	23.9598
44.6693	28.0235	26.233	30.5783	25.7904	28.1643	29.0575	33.4752	27.778	26.0606	24.9053	26.8365	29.5524	24.5914	24.5633	26.5549	23.9598
44.8399	28.0235	26.233	30.5783	25.7904	28.1884	29.0575	33.4752	27.778	26.0433	24.9053	26.7963	29.5524	24.5914	24.6035	26.5549	23.9799
45.0105	28.0235	26.233	30.5783	25.8307	28.2367	29.0575	33.4752	27.778	26.0433	24.9455	26.7963	29.5524	24.5914	24.6236	26.5549	23.9799
45.1811	28.0235	26.2531	30.518	25.8307	28.2367	29.0575	33.4752	27.778	26.0433	24.9455	26.7963	29.5524	24.6156	24.6236	26.5549	23.9799
45.3517	28.0235	26.2531	30.518	25.8307	28.2367	29.0575	33.4752	27.778	26.0433	24.9857	26.7963	29.5524	24.6156	24.6438	26.5549	24
45.5223	28.0436	26.2531	30.518	25.8307	28.2608	29.0575	33.4752	27.8022	26.0433	25.026	26.7963	29.5524	24.6156	24.6438	26.5549	23.9799
45.6929	28.0637	26.2531	30.518	25.8307	28.2608	29.0575	33.4752	27.8022	26.0433	25.026	26.7963	29.6127	24.6156	24.6438	26.5549	23.9799
45.8635	28.0637	26.2531	30.518	25.8307	28.285	29.0575	33.4752	27.8022	26.0261	25.026	26.7963	29.6127	24.6156	24.6438	26.5549	23.9799
46.0341	28.0637	26.2531	30.518	25.8307	28.285	29.0816	33.4752	27.8022	26.0261	25.0662	26.7963	29.6127	24.6156	24.6438	26.5549	23.9799
46.2047	28.0838	26.2531	30.518	25.8307	28.285	29.0816	33.4752	27.8022	26.0089	25.0662	26.7561	29.6127	24.6156	24.6639	26.5549	23.9799
46.3753	28.0838	26.2531	30.518	25.8508	28.285	29.1058	33.4752	27.8022	26.0089	25.1064	26.7561	29.6127	24.6156	24.684	26.5549	23.9799
46.5459	28.1039	26.2732	30.518	25.8508	28.285	29.1058	33.4752	27.8263	26.0089	25.1064	26.7561	29.6127	24.6156	24.684	26.5549	23.9799
46.7165	28.1039	26.2732	30.4878	25.8709	28.3091	29.1058	33.4752	27.8263	26.0261	25.1467	26.7561	29.6127	24.6156	24.684	26.5549	23.9799
46.8871	28.1039	26.2732	30.4878	25.8709	28.3574	29.1058	33.4752	27.8263	26.0261	25.1467	26.7561	29.6127	24.6156	24.7041	26.5549	23.9799
47.0577	28.124	26.2732	30.518	25.8709	28.3574	29.1058	33.5959	27.8263	26.0089	25.1467	26.7561	29.6127	24.6156	24.7041	26.5549	23.9799
47.2283	28.124	26.2732	30.518	25.891	28.3574	29.0816	33.5959	27.8263	26.0089	25.1467	26.7561	29.6127	24.6156	24.7443	26.5549	23.9799
47.3989	28.124	26.2732	30.4878	25.9111	28.3574	29.0816	33.5959	27.8263	26.0089	25.1869	26.7963	29.6127	24.6156	24.7443	26.5549	23.9799
47.5695	28.124	26.2732	30.4878	25.9313	28.3574	29.0816	33.5959	27.8263	26.0089	25.2272	26.7963	29.6127	24.6397	24.7645	26.5549	24
47.7401	28.124	26.2732	30.4576	25.9313	28.3574	29.0816	33.5959	27.8504	25.9916	25.2272	26.7561	29.6127	24.6397	24.7645	26.5549	24
47.9107	28.124	26.2732	30.4576	25.9313	28.3815	29.0816	33.5959	27.8263	25.9916	25.2674	26.7561	29.6127	24.6397	24.7645	26.5549	24
48.0813	28.124	26.2732	30.4878	25.9313	28.3815	29.0816	33.5959	27.8504	25.9916	25.2674	26.7561	29.6731	24.6397	24.7846	26.5549	24.0201
48.2519	28.124	26.2732	30.4878	25.9313	28.3815	29.0816	33.5959	27.8504	25.9744	25.2674	26.7561	29.6731	24.6397	24.7846	26.5549	24
48.4225	28.124	26.2732	30.4878	25.9514	28.3815	29.0816	33.5959	27.8504	25.9744	25.3479	26.7561	29.6731	24.6397	24.7846	26.5549	24
48.5931	28.1643	26.2732	30.4878	25.9514	28.3815	29.1058	33.7166	27.8746	25.9744	25.3076	26.7561	29.6731	24.6397	24.8047	26.5549	24
48.7637	28.1844	26.2732	30.4878	25.9514	28.4298	29.1058	33.7166	27.8746	25.9744	25.3076	26.7561	29.6731	24.6397	24.8248	26.5951	24
48.9343	28.1844	26.2732	30.4878	25.9514	28.454	29.1058	33.7166	27.8504	25.9744	25.3479	26.7561	29.6731	24.6397	24.8248	26.5951	24
49.1049	28.1844	26.2732	30.518	25.9715	28.454	29.1058	33.7166	27.8746	25.9744	25.3479	26.7561	29.6731	24.6397	24.8449	26.5951	23.9799
49.2755	28.2045	26.2732	30.4878	25.9715	28.454	29.1058	33.7166	27.8746	26.233	25.3479	26.7158	29.6731	24.6397	24.8449	26.5951	23.9799
49.4461	28.2045	26.2732	30.4576	25.9715	28.454	29.1058	33.7166	27.8504	26.233	25.4283	26.7158	29.6731	24.6397	24.865	26.5951	23.9799
49.6167	28.2045	26.2732	30.4576	25.9715	28.454	29.1058	33.7166	27.8504	26.233	25.4283	26.7158	29.6731	24.6397	24.9053	26.5951	23.9799
49.7873	28.2045	26.2934	30.4576	25.9916	28.4781	29.1058	33.7166	27.8504	26.233	25.4283	26.7158	29.6731	24.6397	24.9053	26.5951	23.9799
49.9579	28.2246	26.2934	30.4576	25.9916	28.4781	29.1058	33.7166	27.8504	26.233	25.4283	26.7158	29.6731	24.6397	24.9053	26.5951	23.9799
50.1285	28.2246	26.2934	30.4576	26.0117	28.4781	29.1299	33.7166	27.8263	26.2531	25.4686	26.7158	29.6731	24.6397	24.9053	26.5951	23.9799
50.2991	28.2246	26.2934	30.4275	26.0117	28.4781	29.1299	33.7166	27.8746	26.2531	25.5088	26.7158	29.6731	24.6397	24.9053	26.5951	23.9799
50.4697	28.2246	26.2934	30.4275	26.0117	28.4781	29.1299	33.8373	27.8746	26.2531	25.5088	26.7561	29.6731	24.6397	24.9254	26.5951	23.9799
50.6403	28.2246	26.2934	30.4275	26.0117	28.5022	29.1058	33.7166	27.8746	26.2531	25.5088	26.7561	29.6731	24.6397	24.9656	26.5951	23.9799
50.8109	28.2246	26.2934	30.4275	26.0117	28.5022	29.1058	33.8373	27.8746	26.2531	25.549	26.7158	29.6731	24.6639	24.9656	26.5951	23.9799
50.9815	28.2246	26.2934	30.4275	26.0117	28.4781	29.1058	33.8373	27.8987	26.233	25.549	26.7158	29.7334	24.6639	24.9656	26.5951	23.9799
51.1521	28.2447	26.2934	30.4576	26.0318	28.5022	29.1058	33.8373	27.8987	26.233	25.5893	26.7561	29.7334	24.6639	24.9656	26.5951	23.9799
51.3227	28.2447	26.2934	30.4275	26.0318	28.5264	29.1058	33.8373	27.8746	26.233	25.6295	26.7561	29.7334	24.6639	24.9857	26.5951	23.9799
51.4933	28.2447	26.2934	30.4576	26.052	28.5264	29.1299	33.8373	27.8746	26.2129	25.6295	26.7561	29.6731	24.6639	25.0059	26.5951	23.9799
51.6639	28.2447	26.2934	30.4576	26.0721	28.5505	29.1299	33.8373	27.8746	26.233	25.6295	26.7561	29.6731	24.6639	25.0059	26.5951	23.9799
51.8345	28.2447	26.2934	30.4576	26.0721	28.5747	29.1299	33.8373	27.8746	26.233	25.6697	26.7561	29.6731	24.6639	25.0059	26.5951	24
52.0051	28.2649	26.2934	30.4275	26.0721	28.5747	29.1299	33.8373	27.8746	26.233	25.71	26.7561	29.6731	24.6639	25.0059	26.5951	24.0201
52.1757	28.285	26.2934	30.4275	26.0721	28.5747	29.1299	33.8373	27.8746	26.233	25.71	26.7561	29.6731	24.6639	25.0461	26.5951	24.0201
52.3463	28.285	26.2934	30.4275	26.0922	28.5747	29.1299	33.8373	27.8504	26.233	25.7502	26.7158	29.6731	24.6639	25.0662	26.5951	24.0201
52.5169	28.285	26.2934	30.4275	26.0922	28.5988	29.1299	33.958	27.8504	26.233	25.7502	26.7158	29.6731	24.688	25.0662	26.5951	24.0201
52.6875	28.3051	26.2934	30.4275	26.1123	28.5988	29.1299	33.958	27.8987	26.2129	25.7502	26.7158	29.6731	24.688	25.0662	26.5951	24.0201
52.8581	28.3252	26.2934	30.4275	26.1123	28.5988	29.1299	33.958	27.8987	26.2129	25.7904	26.7561	29.6731	24.688	25.0662	26.5951	24.0201
53.0287	28.3252	26.2934	30.3973	26.1123	28.5988	29.1058	33.958	27.8987	26.1928	25.8307	26.7561	29.6731	24.688	25.0863	26.5951	24.0201
53.1993	28.3252	26.2934	30.3973	26.1324	28.5747	29.1058	33.958	27.8987	26.1928	25.8307	26.7561	29.6731	24.688	25.0863	26.5951	24.0402
53.3699	28.3252	26.2934	30.3973	26.1324	28.5747	29.1058	33.958	27.8746	26.1928	25.8307	26.7561	29.6731	24.688	25.1064	26.5951	24.0402
53.5405	28.3252	26.3135	30.4275	26.1324	28.5988	29.1058	33.958	27.8746	26.2129	25.9111	26.7561	29.6731	24.688	25.1266	26.5951	24.0402
53.7111	28.3453	26.3135	30.4275	26.1525	28.6229	29.1058	34.0787	27.8746	26.2129	25.9111	26.7561	29.6731	24.688	25.1266	26.5951	24.0402
53.8816	28.3453	26.3135	30.4275	26.1525	28.6229	29.1058	34.0787	27.8746	26.2129	25.9111	26.7158	29.6731	24.688	25.1869	26.6354	24.0402
54.0522	28.3453	26.3135	30.4275	26.1525	28.6229	29.1058	34.0787	27.8746	26.1928	25.9514	26.7158	29.6731	24.688	25.1869	26.6354	24.0402
54.2228	28.3453	26.3135	30.4275	26.1525	28.6229	29.1299	34.0787	27.8987	26.1727	25.9916	26.7158	29.6731	24.688	25.1869	26.6354	24.0402
54.3934	28.3453	26.3336	30.3973	26.1525	28.6229	29.1299	34.0787	27.8987	26.1525	26.0318	26.7158	29.6731	24.688	25.1869	26.6354	24.0402
54.564	28.3453	26.3336	30.3973	26.1525	28.6229	29.1299	34.0787	27.9229	26.1727	26.0318	26.7158	29.6731	24.688	25.207	26.6354	24.0402
54.7346	28.3453	26.3336	30.3671	26.1525	28.6229	29.1782	34.0787	27.9229	26.1727	26.0721	26.7561	29.6731	24.6639	25.2272	26.6354	24.0201
54.9052	28.3453	26.3336	30.3671	26.1727	28.6471	29.1782	34.0787	27.947	26.1727	26.0721	26.7963	29.6731	24.6639	25.2272	26.6354	24.0201
55.0758	28.3453	26.3336	30.3671	26.1727	28.6471	29.1782	34.0787	27.947	26.1727	26.1525	26.7963	29.6731	24.6639	25.2272	26.6354	24.0201
55.2464	28.3453	26.3336	30.3671	26.1928	28.6471	29.1782	34.0787	27.9229	26.1928	26.1525	26.7963	29.6127	24.6639	25.2473	26.6354	24.0201
55.417	28.3856	26.3336	30.3973	26.1928	28.6229	29.154	34.0787	27.9229	26.2129	26.1525	26.7963	29.6127	24.6639	25.2875	26.6354	24.0201
55.5876	28.3856	26.3537	30.3973	26.1928	28.6229	29.154	34.1994	28.8885	26.2129	26.1928	26.7963	29.6127	24.6639	25.2875	26.6354	24.0201
55.7582	28.3856	26.3738	30.3973	26.233	28.5988	29.154	34.1994	28.8885	26.2129	26.233	26.7963	29.6127	24.6639	25.2875	26.6354	23.9799
55.9288	28.3856	26.3738	30.3973	26.233	28.5988	29.154	34.1994	28.8885	26.2129	26.2732	26.7963	29.6127	24.6639	25.2875	26.6354	24
56.0994	28.3856	26.3738	30.3973	26.233	28.6229	29.154	34.1994	28.9488	26.1928	26.2732	26.7561	29.6127	24.6639	25.3076	26.6354	24
56.27	28.3856	26.3738	30.3671	26.233	28.6229	29.154	34.1994	28.9488	26.2129	26.3135	26.7963	29.6127	24.6639	25.3076	26.6354	24
56.4406	28.4258	26.394	30.3671	26.2531	28.6229	29.154	34.1994	29.0092	26.0399	26.394	26.7963	29.6127	24.6639	25.195	26.6354	24.0201
56.6112	28.4258	26.394	30.3671	26.2531	28.6229	29.154	34.1994	29.0997	26.0399	26.394	26.7963	29.6127	24.6639	25.2191	26.6354	24.0201
56.7818	28.4258	26.4141	30.3671	26.2732	28.6229	29.154	34.1994	29.1299	26.064	26.394	26.7963	29.6127	24.6639	25.2191	26.6354	24.0201
56.9524	28.4258	26.4141	30.3671	26.2732	28.6229	29.154	34.1994	29.1299	26.064	26.4342	26.7963	29.6127	24.6639	25.2191	26.6354	24.0201
57.123	28.4258	26.4141	30.3671	26.2732	28.6229	29.1299	34.1994	29.1903	26.064	26.4342	26.7963	29.6127	24.688	25.2191	26.6756	24.0201
57.2936	28.4459	26.4141	30.3671	26.2732	28.6471	29.1299	34.3202	29.2506	26.1123	26.5147	26.7963	29.6127	24.688	25.2674	26.6756	24.0201
57.4642	28.4459	26.4342	30.3671	26.2934	28.6471	29.1299	34.3202	29.2808	26.0882	26.4744	26.8365	29.6127	24.688	25.2674	26.6756	24.0201
57.6348	28.4459	26.4342	30.3671	26.2934	28.6471	29.1299	34.3202	29.311	26.0882	26.5147	26.8768	29.6127	24.688	25.2674	26.7158	24.0201
57.8054	28.4459	26.4342	30.3671	26.2934	28.6471	29.1299	34.3202	29.3411	26.0882	26.5147	26.8768	29.6127	24.688	25.3157	26.7158	24.0201
57.976	28.4459	26.4342	30.3671	26.3135	28.6471	29.1299	34.3202	29.3713	26.0882	26.5549	26.8768	29.6127	24.688	25.3157	26.7158	24.0201
58.1466	28.466	26.4342	30.3671	26.3135	28.6471	29.1299	34.3202	29.4015	26.0882	26.6354	26.8768	29.6127	24.688	25.3157	26.7158	24.0201
58.3172	28.4861	26.4342	30.3671	26.3336	28.6229	29.1299	34.3202	29.4015	26.1123	26.6354	26.8768	29.5524	24.688	25.3157	26.7158	24.0201
58.4878	28.4861	26.4342	30.3671	26.3336	28.6471	29.1299	34.3202	29.4317	26.1123	26.6756	26.8768	29.5524	24.688	25.3157	26.7158	24.0201
58.6584	28.4861	26.4342	30.3671	26.3336	28.6712	29.154	34.4409	29.492	26.1365	26.6756	26.8768	29.5524	24.688	25.3157	26.7158	24.0201
58.829	28.4861	26.4342	30.3671	26.3336	28.6712	29.154	34.4409	29.5222	26.1606	26.7158	26.8768	29.5524	24.7122	25.3398	26.7158	24.0201
58.9996	28.4861	26.4342	30.3671	26.3336	28.6712	29.1299	34.4409	29.5524	26.1606	26.7561	26.8768	29.5524	24.7122	25.3639	26.7158	24.0201
59.1702	28.5063	26.4342	30.3671	26.3537	28.6712	29.154	34.4409	29.5825	26.1606	26.7963	26.8768	29.5524	24.688	25.3881	26.7158	24.0201
59.3408	28.5063	26.4342	30.3369	26.3537	28.6712	29.154	34.4409	29.6127	26.1847	26.7963	26.8768	29.5524	24.688	25.3881	26.7158	24.0201
59.5114	28.5063	26.4342	30.3369	26.3537	28.6712	29.154	34.4409	29.6429	26.1606	26.8365	26.8768	29.5524	24.688	25.3881	26.7158	24.0201
59.682	28.5264	26.4342	30.3369	26.3537	28.6712	29.154	34.5616	29.6429	26.1847	26.8768	26.8768	29.5524	24.688	25.3881	26.7158	24.0201
59.8526	28.5264	26.4342	30.3369	26.3537	28.6712	29.154	34.5616	29.7032	26.1847	26.917	26.8768	29.5524	24.688	25.3881	26.7158	24.0402
60.0232	28.5264	26.4342	30.3369	26.3537	28.6471	29.154	34.5616	29.7032	26.1847	26.9572	26.8768	29.5524	24.688	25.4605	26.7158	24.0402
60.1938	28.5264	26.4543	30.3369	26.3537	28.6712	29.154	34.6823	29.7636	26.2089	26.9572	26.917	29.6127	24.688	25.4605	26.7158	24.0402
60.3644	28.5264	26.4543	30.3369	26.3738	28.6954	29.154	34.6823	29.7938	26.2089	26.9975	26.917	29.6127	24.688	25.4605	26.7158	24.0402
60.535	28.5264	26.4543	30.3369	26.394	28.6712	29.154	34.6823	29.7938	26.2089	26.9975	26.917	29.6127	24.688	25.4605	26.7158	24.0402
60.7056	28.5264	26.4543	30.3369	26.394	28.6712	29.154	34.6823	29.8239	26.2089	27.0779	26.917	29.6127	24.688	25.4605	26.7158	24.0402
60.8762	28.5264	26.4744	30.3671	26.394	28.6471	29.154	34.803	29.8239	26.233	27.0779	26.9572	29.6127	24.688	25.5088	26.7561	24.0604
61.0468	28.5264	26.4744	30.3369	26.4342	28.6471	29.154	34.803	29.8843	26.2572	27.1182	26.9572	29.6127	24.688	25.5571	26.7561	24.0805
61.2174	28.5465	26.4744	30.3369	26.4543	29.9748	29.1299	34.803	29.8843	26.2572	27.0779	26.9572	29.5524	24.688	25.5571	26.7561	24.0805
61.388	28.5666	26.4744	30.3068	26.4543	29.9748	29.1299	34.9237	29.9145	26.2572	27.1182	26.9572	29.5524	24.688	25.5571	26.7561	24.0805
61.5586	28.5867	26.4744	30.3068	26.4543	29.9748	29.1299	34.9237	29.9446	26.2572	27.1584	26.9975	29.5524	24.688	25.5812	26.7561	24.0805
61.7292	28.5867	26.4744	30.3068	26.4543	29.9748	29.1299	35.0444	29.9446	26.2572	27.1986	26.9975	29.5524	24.688	25.6054	26.7561	24.0805
61.8998	28.5867	26.4744	30.3068	26.4543	29.9748	29.1299	35.0444	29.9748	26.2572	27.1986	26.9975	29.5524	24.688	25.6054	26.7561	24.0805
62.0704	28.5867	26.4744	30.3068	26.4543	31.4233	29.1299	35.1651	30.005	26.2813	27.1986	26.9975	29.5524	24.688	25.6295	26.7561	24.0604
62.241	28.6069	26.4744	30.3068	26.4543	31.4233	29.1299	35.2858	30.0352	26.2813	27.2389	26.9975	29.5524	24.688	25.6295	26.7561	24.0604
62.4116	28.6069	26.4945	30.3068	26.4744	31.4635	29.1299	35.2858	30.0352	26.2813	27.3193	26.9975	29.5524	24.688	25.6295	26.7561	24.0604
62.5822	28.6069	26.4945	30.3068	26.4744	31.4635	29.1299	35.4065	30.0654	26.2813	27.3596	26.9975	29.5524	24.688	25.6778	26.7561	24.0604
62.7528	28.6069	26.4945	30.2766	26.4744	31.4635	29.1299	35.5272	30.0955	26.3054	27.3596	27.0377	29.5524	24.688	25.7019	26.7561	24.0604
62.9234	28.627	26.4945	30.2766	26.4744	31.4635	29.154	35.6479	30.1257	26.3054	27.3998	26.9975	29.5524	24.688	25.7019	26.7561	24.0402
63.094	28.627	26.4945	30.2766	26.4744	31.4635	29.154	35.6479	30.1257	26.3054	27.3998	26.9975	29.5524	24.688	25.7261	26.7561	24.0402
63.2646	28.627	26.4945	30.2766	26.4744	31.4635	29.154	35.6479	30.1257	26.2813	27.4401	26.9975	29.5524	24.688	25.7502	26.7561	24.0402
63.4352	28.627	26.5147	30.2766	26.4945	31.4635	29.154	35.7686	30.1861	26.3054	27.4803	26.9975	29.5524	24.688	25.7502	26.7561	24.0201
63.6058	28.627	26.5348	30.2766	26.4945	31.4635	29.154	35.8893	30.1861	26.3054	27.4803	26.9975	29.492	24.688	25.7743	26.7561	24.0201
63.7764	28.627	26.5549	30.3068	26.4945	31.4635	29.154	35.8893	30.2162	26.3054	27.4803	26.9975	29.492	24.688	25.7743	26.7561	24.0201
63.947	28.6471	26.5549	30.3068	26.4945	31.4635	29.154	35.8893	30.2162	26.3054	27.4803	27.0377	29.492	24.688	25.7743	26.7561	24.0201
64.1176	28.6672	26.5549	30.3068	26.4945	31.4233	29.154	35.8893	30.2162	26.3054	27.5205	27.0779	29.492	24.688	25.8226	26.7561	24.0201
64.2882	28.6672	26.575	30.3068	26.5147	31.4233	29.154	35.8893	30.2464	26.3054	27.5608	27.0779	29.492	24.688	25.8226	26.7561	24.0201
64.4588	28.6672	26.5951	30.3068	26.5348	31.4635	29.154	NaN	30.2464	26.3054	27.6412	27.0779	29.492	24.688	25.8226	26.7963	24.0201
64.6294	28.6672	26.5951	30.2766	26.5348	31.4635	29.154	NaN	29.492	26.3054	27.7217	27.0779	29.492	24.688	25.8709	26.7963	24.0201
64.8	28.6873	26.6152	30.2766	26.5348	31.4635	29.154	NaN	29.492	26.3296	27.7619	27.0779	29.492	24.688	25.9192	26.7963	24.0201
64.9706	28.6873	26.6555	30.2766	26.5348	31.4635	29.154	NaN	29.492	26.3296	27.8424	27.0779	29.492	24.688	25.9675	26.7963	24.0402
65.1412	28.7074	26.6957	30.2766	26.5348	31.4635	29.1299	NaN	29.5322	26.3296	27.8424	27.1182	29.492	24.688	25.9675	26.7963	24.0402
65.3118	28.7074	26.7359	30.3068	26.5549	31.4635	29.1299	NaN	29.5322	26.3296	27.9631	27.1182	29.4317	24.688	25.9675	26.7963	24.0402
65.4824	28.7074	26.7561	30.2766	26.5549	31.4635	29.1299	NaN	29.9748	26.3296	27.9631	27.1182	29.4317	24.7122	26.0157	26.7963	24.0402
65.653	28.7074	26.7762	30.3068	26.5549	31.4233	29.1299	NaN	29.9748	26.3296	28.0838	27.1182	29.4317	24.7122	26.0157	26.7963	24.0402
65.8235	28.7276	26.7963	30.2766	26.5549	31.4233	29.1299	NaN	29.9748	26.3537	28.1643	27.1182	29.4317	24.7122	26.0399	26.7963	24.0402
65.9941	28.7276	26.8164	30.2766	26.5549	31.4233	29.1299	NaN	29.9748	26.3537	28.2045	27.1182	29.4317	24.7363	26.0399	26.7963	24.0402
66.1647	28.7276	26.8365	30.2766	26.5549	31.4233	29.1299	NaN	29.9748	26.3537	28.2447	27.1584	29.4317	24.7363	26.0882	26.7963	24.0402
66.3353	28.7276	26.8566	30.2766	26.5549	31.383	29.1299	NaN	29.9748	26.3537	28.3252	27.1584	29.4317	24.7363	26.1123	26.7963	24.0402
66.5059	28.7276	26.917	30.2766	26.5549	31.383	29.1058	NaN	29.9748	26.7158	24.6035	27.1584	29.3713	24.7363	26.1365	26.7963	24.0402
66.6765	28.7276	26.917	30.2766	26.5549	31.383	29.1058	NaN	29.9748	26.7158	24.6035	27.1584	29.311	24.7363	26.1606	26.7963	24.0604
66.8471	28.7276	26.9572	30.2766	26.5549	31.383	29.1299	NaN	29.9748	26.7158	24.6035	27.1584	29.311	24.7363	26.2089	26.7963	24.0604
67.0177	28.7276	26.9774	30.2464	26.5549	31.383	29.1299	NaN	29.9748	26.7158	24.6035	27.1584	29.311	24.7363	26.2089	26.7963	24.0604
67.1883	28.7276	26.9774	30.2766	26.5549	31.383	29.154	NaN	29.9748	26.7158	24.5432	27.1584	29.311	24.7363	26.233	26.7963	24.0604
67.3589	28.7276	26.9975	30.2766	26.5549	31.4233	29.154	NaN	29.9748	26.6857	24.5432	27.1986	29.311	24.7363	26.2572	26.7963	24.0604
67.5295	28.7276	26.9975	30.2766	26.5549	31.4233	29.154	NaN	29.9748	26.6857	24.5432	27.1584	29.2506	24.7363	26.2572	26.7963	24.0604
67.7001	28.7477	27.0176	30.2766	26.5549	31.4233	29.154	NaN	29.9748	26.6555	24.6035	27.1986	29.2506	24.7363	26.3054	26.7963	24.0604
67.8707	28.7477	27.0176	30.2464	26.575	31.4233	29.154	NaN	29.9748	26.6555	24.6035	27.1986	29.1903	24.7363	26.3296	26.7963	24.0604
68.0413	28.7477	27.0377	30.2464	26.6152	31.4233	29.1299	NaN	29.9748	26.6555	24.6035	27.1986	29.1903	24.7363	26.3537	26.7963	24.0604
68.2119	28.7477	27.0377	30.2464	26.6152	31.4233	29.1299	NaN	29.9748	26.6555	24.6035	27.1986	29.1299	24.7363	26.3779	26.8365	24.0604
68.3825	28.7477	27.0578	30.2464	26.6152	31.383	29.1299	NaN	29.9748	26.6253	24.6035	27.2389	29.1299	24.7363	26.4261	26.8365	24.0604
68.5531	28.7477	27.0779	30.2464	26.6152	31.383	29.1299	NaN	29.9748	26.6253	24.6035	27.2389	29.0695	24.7363	26.4503	26.8365	24.0604
68.7237	28.7678	27.0981	30.2464	26.6354	31.383	29.1058	NaN	29.9748	26.6555	24.6035	27.2389	29.0695	24.7363	26.4744	26.8365	24.0604
68.8943	28.7477	27.0981	30.2464	26.6354	31.383	29.1058	NaN	29.9748	26.6555	24.6035	27.2389	29.0695	24.7122	26.5227	26.8365	24.0402
69.0649	28.7879	27.1182	30.3068	26.6354	31.383	29.1058	NaN	29.9748	26.6555	24.6035	27.2389	28.9488	24.7122	26.571	26.8365	24.0402
69.2355	28.7879	27.1383	30.3068	26.6354	31.383	29.5825	NaN	29.9748	26.6555	24.6639	27.2389	28.9488	24.688	26.5649	26.8365	24.0402
69.4061	28.808	27.1383	30.3068	26.6354	31.383	29.5825	NaN	29.9748	26.6555	24.6639	27.2791	28.9488	24.688	26.5649	26.7963	24.0402
69.5767	28.8281	27.1383	30.3068	26.6354	31.3428	29.5825	NaN	29.9748	26.5951	24.6639	27.2791	28.8885	24.688	26.5951	26.7963	24.0402
69.7473	28.8483	27.1584	30.3068	26.6354	31.3428	29.5825	NaN	29.9748	26.6253	24.6639	27.2791	28.8281	24.688	26.6253	26.7963	24.0402
69.9179	28.8483	27.1584	30.3068	26.6354	31.3428	29.5825	NaN	29.9748	26.5951	24.6639	27.2791	28.7678	24.688	26.6555	26.7963	24.0402
70.0885	28.8483	27.1785	30.3068	26.6354	31.383	29.5524	NaN	29.9748	27.7619	24.6639	27.2791	28.7678	24.688	26.6555	26.7963	24.0402
70.2591	28.8483	27.2188	30.3068	26.6555	31.383	29.5524	NaN	29.9748	27.7619	24.6639	27.3596	28.7678	24.688	26.6857	26.7963	24.0402
70.4297	28.8483	27.2389	30.3068	26.6957	31.383	29.5524	NaN	29.9748	27.7619	24.6035	27.3596	28.7074	24.688	26.6857	26.7963	24.0402
70.6003	28.8483	27.259	30.3068	26.6957	31.383	29.5524	NaN	29.9748	27.7619	24.6035	27.3596	28.6471	24.688	26.7762	26.7963	24.0402
70.7709	28.8483	27.259	30.3068	26.6957	31.4233	29.5524	NaN	30.0352	27.7619	24.6639	27.3596	28.6471	24.688	26.8064	26.7963	24.0604
70.9415	28.8483	27.2791	30.3369	26.6957	31.4233	29.5524	NaN	30.0352	27.7619	24.6639	27.3596	28.6471	24.688	26.8365	26.7963	24.0604
71.1121	28.8483	27.2992	30.3369	26.7158	31.4233	29.5825	NaN	30.0352	27.7619	24.6639	27.3596	28.6471	24.688	26.8365	26.7963	24.0604
71.2827	28.8483	27.3395	30.3369	26.7158	31.4635	29.5825	NaN	30.0352	27.7619	24.6639	27.3998	28.6471	24.688	26.8969	26.7963	24.0604
71.4533	28.8684	27.3395	30.3369	26.7158	31.4635	29.5825	NaN	30.0352	27.7619	24.7242	27.4401	28.5867	24.688	26.9271	26.7963	24.0604
71.6239	28.8684	27.3395	30.3671	26.7158	31.4635	29.5825	NaN	30.0352	27.7217	24.7242	27.4401	28.6471	24.688	26.9271	26.7963	24.0805
71.7945	28.8684	27.3596	30.3973	26.7158	31.4635	29.6127	NaN	30.0352	27.7217	24.7242	27.4401	28.6471	24.688	26.8365	26.8365	24.0805
71.9651	28.9086	27.3596	30.3973	26.7158	31.5037	29.6127	NaN	30.0352	27.7619	24.7242	27.4401	28.6471	24.688	26.917	26.8365	24.0604
72.1357	28.9488	27.3596	30.3973	26.7158	31.5037	29.6127	NaN	30.1559	27.7619	24.7846	27.4401	28.6471	24.688	26.917	26.8365	24.0604
72.3063	28.9488	27.3797	30.3973	26.7158	31.544	29.6127	NaN	30.1559	27.7619	24.7846	27.4803	28.5867	24.688	26.9572	26.8365	24.0604
72.4769	28.969	27.4199	30.3973	26.7359	31.544	29.6127	NaN	30.1559	27.7217	24.7846	27.5205	28.5867	24.688	26.9572	26.8365	24.0604
72.6475	28.969	27.4199	30.3973	26.7561	31.5842	29.6127	NaN	30.1559	27.8022	24.7846	27.5205	28.5867	24.688	26.9975	26.8365	24.0604
72.8181	28.969	27.4199	30.4275	26.7561	31.5842	29.6127	NaN	30.1559	27.7619	24.7846	27.5205	28.5867	24.688	27.0377	26.8365	24.0604
72.9887	28.969	27.4199	30.4275	26.7762	31.5842	29.6127	NaN	30.1559	27.7619	24.8449	27.5205	28.5867	24.688	27.0377	26.8365	24.0604
73.1593	28.969	27.4401	30.4275	26.7963	31.5842	29.6127	NaN	30.2162	27.7619	24.8449	27.5608	28.5264	24.688	27.0377	26.8365	24.0604
73.3299	28.969	27.4401	30.4576	26.8164	31.5842	29.6127	NaN	30.2162	27.7619	24.8449	27.5608	28.5264	24.688	27.0779	26.8365	24.0604
73.5005	28.9891	27.4401	30.4576	26.8164	31.6244	29.6127	NaN	30.2162	27.8022	24.8449	27.5608	28.5264	24.6639	27.1182	26.8365	24.0805
73.6711	28.9891	27.4602	30.4576	26.8164	31.6647	29.6127	NaN	30.2162	27.8022	24.8449	27.5608	28.466	24.6639	27.1182	26.8365	24.0805
73.8417	28.9891	27.4803	30.4576	26.8164	31.6647	29.6731	NaN	30.2766	27.8022	24.7846	27.601	28.466	24.6639	27.1584	26.8365	24.0805
74.0123	28.9891	27.4803	30.4576	26.8164	31.7049	29.7032	NaN	30.2766	27.8424	28.285	27.601	28.466	24.6639	27.1986	26.8365	24.0805
74.1829	28.9891	27.5004	30.4878	26.8164	31.7049	29.7032	NaN	30.2766	31.6647	28.285	27.6412	28.4057	24.6639	27.1986	26.8365	24.0805
74.3535	29.0092	27.5004	30.4878	26.8164	31.7049	29.7032	NaN	30.2766	31.725	28.285	27.6412	28.4057	24.6639	27.2389	26.8365	24.0805
74.5241	29.0092	27.5004	30.4878	26.8164	31.7049	29.7032	NaN	30.3369	31.725	28.285	27.6815	28.4057	24.6639	27.2389	26.8365	24.0805
74.6947	29.0092	27.5205	30.4878	26.8164	31.7049	29.7032	NaN	30.3973	31.7854	28.285	27.6815	28.4057	24.688	27.2791	26.8768	24.0805
74.8653	29.0293	27.5205	30.4878	26.8164	31.7049	29.7032	NaN	30.3973	31.7854	28.285	27.6815	28.4057	24.688	27.2791	26.8768	24.0805
75.0359	29.0293	27.5406	30.518	26.8164	31.7049	29.7334	NaN	30.3973	31.8457	28.285	27.7217	28.3453	24.688	27.2791	26.8768	24.0805
75.2065	29.0494	27.5406	30.518	26.7963	31.7049	29.7334	NaN	30.3973	31.9061	28.4057	27.7619	28.3453	24.688	27.2791	26.8768	24.0805
75.3771	29.0494	27.5608	30.518	26.7963	31.7049	29.7334	NaN	30.4576	31.9061	28.4057	27.7619	28.285	24.688	27.3193	26.8768	24.0805
75.5477	29.0695	27.5809	30.518	26.8164	31.7049	29.7636	NaN	30.4576	31.9664	28.4057	27.7619	28.285	24.688	27.3596	26.8768	24.0805
75.7183	29.0897	27.5809	30.5783	26.8164	31.7049	29.7636	NaN	30.4576	31.9664	28.4057	27.8022	28.285	24.688	27.3596	26.8768	24.0805
75.8889	29.0897	27.5809	30.5482	26.8164	31.7049	29.7636	NaN	30.4576	31.9664	28.4057	27.8022	28.2246	24.688	27.3596	26.8768	24.0805
76.0595	29.0897	27.601	30.5482	26.8164	31.6647	29.7938	NaN	30.518	32.0268	28.4057	27.8424	28.2246	24.688	27.3596	26.8768	24.0805
76.2301	29.1098	27.601	30.5482	26.8365	31.6647	29.7938	NaN	30.518	32.0268	28.4057	27.8826	28.2246	24.688	27.3596	26.8768	24.0805
76.4007	29.1098	27.6211	30.5482	26.8365	31.6647	29.7938	NaN	30.518	32.0871	28.4057	27.8826	28.2246	24.688	27.4401	26.917	24.0805
76.5713	29.1098	27.6211	30.5482	26.8566	31.6647	29.7938	NaN	30.518	32.0871	28.4057	30.0352	28.1643	24.688	27.4803	26.917	24.0805
76.7419	29.1098	27.6211	30.5482	26.8566	31.6647	29.7938	NaN	30.518	32.1475	28.4057	30.0352	28.1039	24.6639	27.4803	26.8768	24.0805
76.9125	29.1299	27.6211	30.518	26.8566	31.6244	29.7938	NaN	30.5783	32.2078	28.5264	30.0352	28.1039	24.6639	27.4803	26.8768	24.0805
77.0831	29.1299	27.6211	30.518	26.8566	31.6244	29.7636	NaN	30.5783	32.2078	28.5264	30.0955	28.1039	24.6639	27.5205	26.8768	24.0805
77.2537	29.1299	27.6412	30.518	26.8566	31.6244	29.7636	NaN	30.5783	32.2682	28.5264	30.0955	28.1039	24.6639	27.5205	26.8768	24.0805
77.4243	29.15	27.6613	30.518	26.8566	31.544	29.7938	NaN	30.5783	32.2682	28.5264	30.0955	28.1039	24.6639	27.5608	26.8768	24.0805
77.5948	29.15	27.778	30.518	26.8566	31.544	29.7938	NaN	30.5783	32.2682	28.5264	30.0955	28.0436	24.6639	27.5608	26.917	24.0805
77.7654	29.15	27.8263	30.518	26.8566	31.544	29.7938	NaN	30.6387	32.3285	28.5264	30.1559	28.0436	24.6639	27.601	26.917	24.0805
77.936	29.15	27.8263	30.4878	26.8566	31.5037	29.7938	NaN	30.6387	32.3285	28.5264	30.1559	27.9832	24.6639	28.1039	26.917	24.0805
78.1066	29.15	27.8263	30.4878	26.8566	33.2942	29.7938	NaN	30.6387	32.3285	28.5264	30.1559	27.9832	24.6639	28.1039	26.917	24.0805
78.2772	29.15	27.8263	30.5482	26.8768	33.2942	29.7938	NaN	30.6387	32.3285	28.5264	30.1559	27.9229	24.6639	28.2246	26.917	24.0805
78.4478	29.15	27.8504	30.5482	26.8768	33.2338	29.7938	NaN	30.6387	32.3889	28.6471	30.1559	27.9229	24.6639	28.2246	26.917	24.0805
78.6184	29.15	27.8504	30.5482	26.8768	33.1735	29.7938	NaN	30.6387	32.3285	28.6471	30.1559	27.9229	24.6639	28.2246	26.917	24.0805
78.789	29.1701	27.8504	30.5482	26.8768	33.1131	29.7938	NaN	30.6387	32.3889	28.6471	30.1559	27.9229	24.6639	28.285	26.917	24.0805
78.9596	29.1701	27.8746	30.518	26.8768	33.1131	29.7938	NaN	30.699	32.3889	28.6471	30.1559	27.9229	24.6639	28.285	26.917	24.0805
79.1302	29.1701	27.8746	30.518	26.8768	33.0528	29.7938	NaN	30.699	32.3889	28.6471	30.1559	27.8022	24.6639	28.285	26.917	24.0805
79.3008	29.1701	27.8746	30.518	26.8768	33.0528	29.8239	NaN	30.699	32.4492	28.6471	30.1559	27.8022	24.6639	28.3453	26.917	24.0805
79.4714	29.1701	27.8987	30.518	26.8768	32.9924	29.8239	NaN	30.699	32.4492	28.6471	30.2162	27.8022	24.6639	28.4057	26.917	24.0805
79.642	29.1701	27.9229	30.518	26.8768	32.9321	29.8239	NaN	30.699	32.4492	28.6471	30.2162	27.8022	24.6397	28.4057	26.917	24.0805
79.8126	29.1701	27.9229	30.518	26.8768	32.8717	29.8239	NaN	30.699	32.4492	28.6471	30.2162	27.8022	24.6397	28.4057	26.917	24.0805
79.9832	29.1701	27.947	30.4878	26.8768	32.8114	29.8239	NaN	30.699	32.4492	28.7678	30.2766	27.7418	24.6397	28.466	26.917	24.0805
80.1538	29.1701	27.947	30.4576	26.8768	32.8114	29.7938	NaN	30.699	32.4492	28.7678	30.2766	27.7418	24.6397	28.5264	26.917	24.0805
80.3244	29.1701	27.947	30.4576	26.8768	32.751	29.7636	NaN	30.699	32.4492	28.7678	30.2766	27.6815	24.6397	28.5264	26.917	24.0805
80.495	29.1903	27.9711	30.4878	26.8768	32.751	29.7636	NaN	30.699	32.5096	28.7678	30.2766	27.6815	24.6397	28.5867	26.917	24.0805
80.6656	29.1903	27.9711	30.4878	26.8768	32.6907	29.7636	NaN	30.699	32.5096	28.7678	30.2766	27.6815	24.6397	28.5867	26.917	24.1006
80.8362	29.1903	27.9711	30.4878	26.8768	32.6907	29.7636	NaN	30.699	32.5699	28.7678	30.2766	27.6211	24.6397	28.5867	26.917	24.1006
81.0068	29.1903	27.9711	30.4878	26.8768	32.6303	29.7636	NaN	30.7594	32.5699	28.7678	30.2766	27.6211	24.6397	28.6471	26.917	24.1006
81.1774	29.2104	28.0194	30.4878	26.8768	32.5699	29.7636	NaN	30.699	32.5699	28.8885	30.2766	27.6211	24.6156	28.7074	26.917	24.1006
81.348	29.2104	28.0194	30.4878	26.8768	32.5096	29.7636	NaN	30.699	32.5699	28.8885	30.2766	27.5608	24.6156	28.7074	26.917	24.1006
81.5186	29.2104	28.0194	30.4878	26.8768	32.4492	29.7636	NaN	30.699	32.5699	28.8885	30.3369	27.5608	24.6156	28.7074	26.8768	24.1207
81.6892	29.2104	28.0436	30.4878	26.8768	32.4492	29.7636	NaN	30.699	32.6303	28.8885	30.3369	27.5004	24.6156	28.7074	26.8365	24.1207
81.8598	29.2104	28.0436	30.4878	26.8768	32.3889	29.7636	NaN	30.699	32.6303	28.8885	30.3369	27.5004	24.5914	28.7678	26.8365	24.1207
82.0304	29.2305	28.0436	30.4878	26.8768	32.3889	29.7636	NaN	30.699	32.6303	28.8885	28.4057	27.5004	24.5914	28.7678	26.8365	24.1207
82.201	29.2305	28.0436	30.518	26.8768	32.3889	29.7938	NaN	30.699	32.6907	29.0092	28.4057	27.5004	24.5914	28.8281	26.8365	24.1207
82.3716	29.2305	28.0677	30.518	26.8768	32.3285	29.7938	NaN	30.699	32.8114	29.0092	28.4057	27.5004	24.5914	28.8281	26.8365	24.1207
82.5422	29.2305	28.0918	30.518	26.8768	32.3285	29.7938	NaN	30.699	32.8114	29.0092	28.4057	27.4401	24.5914	28.8281	26.8365	24.1408
82.7128	29.2305	28.0918	30.518	26.8768	32.2682	29.7938	NaN	30.699	32.8717	29.0092	28.4057	27.3797	24.5914	28.8885	26.8365	24.1408
82.8834	29.2305	28.0918	30.518	26.8768	32.2682	29.7938	NaN	30.699	32.8717	29.0092	28.4057	27.3797	24.5914	28.8885	26.8365	24.1408
83.054	29.2305	28.0918	30.518	26.8768	32.2682	29.7938	NaN	30.7594	32.9321	29.0092	28.4057	27.3797	24.5914	28.8885	26.8365	24.1408
83.2246	29.2305	28.116	30.518	26.8768	32.2078	29.7636	NaN	30.7594	29.9748	29.0092	28.4057	27.3797	24.5914	28.8885	26.8365	24.1408
83.3952	29.2506	28.116	30.518	26.8768	32.1475	29.7636	NaN	30.7594	29.9748	29.1299	28.5264	27.3797	24.5673	28.8885	26.8365	24.1408
83.5658	29.2506	28.116	30.518	26.8768	32.1475	29.7737	NaN	30.7594	29.9748	29.1299	28.5264	27.3797	24.5673	28.9488	26.8365	24.1408
83.7364	29.2506	28.116	30.518	26.8969	32.0871	29.7737	NaN	30.7594	29.9748	29.1299	28.5264	27.259	24.5673	28.9488	26.8365	24.1408
83.907	29.2506	28.116	30.5482	26.8969	32.0871	29.7737	NaN	30.7594	29.9748	29.1299	28.5264	27.259	24.5673	28.9488	26.8365	24.1408
84.0776	29.2506	28.1401	30.5482	26.8969	32.0871	29.7737	NaN	30.7594	29.9748	29.1299	28.5264	27.259	24.5914	28.9488	26.8365	24.1408
84.2482	29.2908	28.1643	30.5482	26.8969	32.0268	29.7737	NaN	30.7594	29.9748	29.1299	28.5264	27.259	24.5914	28.9488	26.8768	24.1408
84.4188	29.311	28.1643	30.5482	26.8969	32.0268	29.8139	NaN	30.8197	29.9748	29.2506	28.5264	27.259	24.5914	29.0092	26.8365	24.1408
84.5894	29.311	28.1643	30.5482	26.8969	32.0268	29.8139	NaN	30.8197	29.9748	29.2506	28.5264	27.259	24.5914	29.0092	26.8365	24.1408
84.76	29.311	28.1643	30.5482	26.917	32.0268	29.8139	NaN	30.8197	29.9748	29.2506	28.5264	27.1986	24.5914	29.0092	26.8365	24.1408
84.9306	29.311	28.1643	30.5482	26.917	31.9664	29.8139	NaN	30.8197	29.9748	29.2506	28.6471	27.1986	24.5914	29.0092	26.8365	24.1408
85.1012	29.3311	28.1643	30.5482	26.917	31.9664	29.8139	NaN	30.8197	29.9748	29.2506	28.6471	27.1383	24.5914	29.0092	26.8365	24.1408
85.2718	29.3311	28.1884	30.5482	26.917	31.9664	29.8139	NaN	30.8197	29.8541	29.2506	28.6471	27.1383	24.5673	29.0092	26.8365	24.1408
85.4424	29.3311	28.1884	30.5783	26.917	31.9061	29.8139	NaN	30.8197	29.9748	29.2506	28.6471	27.1383	24.5673	29.0092	26.8365	24.1609
85.613	29.3311	28.1884	30.5783	26.917	31.9061	29.8139	NaN	30.8801	29.9748	29.3713	28.6471	27.1383	24.5673	29.0092	26.8365	24.1609
85.7836	29.3512	28.1884	30.5783	26.917	31.9061	29.8139	NaN	30.8801	29.9748	29.3713	28.6471	27.1383	24.5673	29.0092	26.8365	24.1609
85.9542	29.3512	28.2126	30.5783	26.917	31.8457	29.8139	NaN	30.8801	29.9748	29.3713	28.6471	27.0779	24.5673	29.0092	26.8365	24.1609
86.1248	29.3512	28.2126	30.6085	26.917	31.8457	29.8139	NaN	30.8801	29.9748	29.3713	28.6471	27.0779	24.5432	29.0092	26.8365	24.1609
86.2954	29.3512	28.2367	30.6387	26.917	31.8457	29.8139	NaN	30.8801	29.9748	29.3713	28.6471	27.0779	24.5432	29.0092	26.8365	24.1609
86.466	29.3713	28.2367	30.6387	26.917	31.8457	29.8139	NaN	30.8801	29.9748	29.3713	28.7678	27.0176	24.5432	29.0092	26.8365	24.1609
86.6366	29.3713	28.2367	30.6387	26.917	31.7854	29.8139	NaN	30.8801	29.9748	29.3713	28.7678	27.0176	24.5432	29.0695	26.8365	24.1811
86.8072	29.3914	28.2367	30.6387	26.917	31.7854	29.8139	NaN	30.8801	29.9748	29.492	28.7678	27.0176	24.519	29.0695	26.8365	24.1811
86.9778	29.3914	28.2367	30.6387	26.917	31.7854	29.8139	NaN	30.9405	29.9748	29.492	28.7678	27.0176	24.519	29.0695	26.8365	24.1811
87.1484	29.4115	28.2367	30.699	26.917	31.7854	29.8139	NaN	30.9405	29.9748	29.492	28.7678	26.9572	24.519	29.0695	26.8365	24.1811
87.319	29.4115	28.285	30.699	26.917	31.7854	29.8139	NaN	30.9405	29.9748	29.492	28.7678	26.9572	24.519	29.0695	26.8365	24.1811
87.4896	29.4115	28.285	30.699	26.917	31.7854	29.7737	NaN	30.9405	29.9748	29.492	28.7678	26.9572	24.519	29.0695	26.8365	24.1811
87.6602	29.4115	28.285	30.699	26.917	31.725	29.7737	NaN	30.9405	29.9748	29.492	28.7678	26.9572	24.519	29.0695	26.8365	24.1811
87.8308	29.4317	28.285	30.699	26.917	31.6647	29.8139	NaN	31.0008	29.9748	29.492	28.7678	26.9572	24.519	29.0695	26.8365	24.2012
88.0014	29.4317	28.3091	30.699	26.917	31.6647	29.8139	NaN	31.0008	29.9748	29.492	28.8885	26.9572	24.519	29.0695	26.7963	24.2012
88.172	29.4317	28.3333	30.699	26.917	31.6647	29.6127	NaN	31.0008	29.9748	29.492	28.8885	26.8969	24.519	29.0695	26.7963	24.2012
88.3426	29.4317	28.3333	30.699	26.917	31.6043	29.6127	NaN	31.0008	29.9748	29.6127	28.8885	26.8365	24.519	29.0695	26.8365	24.2012
88.5132	29.4518	28.3333	30.7292	26.917	31.6043	29.6127	NaN	31.0612	29.9748	29.6127	28.8885	26.8365	24.519	29.0695	26.8365	24.2012
88.6838	29.4518	28.3574	30.7292	26.917	31.6043	29.6127	NaN	31.0612	29.9748	29.6127	28.8885	26.8365	24.519	29.0695	26.8365	24.2012
88.8544	29.4518	28.3574	30.7594	26.917	31.6043	29.6127	NaN	31.0612	29.9748	29.6127	28.8885	26.8365	24.519	29.0695	26.8365	24.2012
89.025	29.4719	28.3574	30.7896	26.917	31.544	29.6127	NaN	31.0612	29.9748	29.6127	28.8885	26.8365	24.4949	29.0695	26.8365	24.2012
89.1956	29.4719	28.3815	30.7896	26.917	31.544	29.6127	NaN	31.0612	29.9748	29.6127	28.8885	26.8365	24.519	29.0695	26.8365	24.2012
89.3662	29.4719	28.3815	30.7896	26.917	31.544	29.6127	NaN	31.1215	29.8541	29.6127	28.8885	26.8365	24.519	29.0695	26.8365	24.2012
89.5367	29.4719	28.3815	30.7896	26.917	31.544	29.6127	NaN	31.1215	29.8541	29.6127	28.8885	26.7762	24.519	29.0695	26.8365	24.2213
89.7073	29.4719	28.4057	30.7896	26.917	31.544	29.6127	NaN	31.1819	29.8541	29.6127	28.8885	26.7762	24.519	29.0695	26.8365	24.2213
89.8779	29.492	28.4057	30.7896	26.917	31.4836	29.6127	NaN	31.1819	29.8541	29.7334	29.0092	26.7762	24.519	29.0695	26.8365	24.2213
90.0485	29.5121	28.4298	30.7896	26.917	31.4836	29.6127	NaN	31.1819	29.8541	29.7334	29.0092	26.7762	24.519	29.0695	26.8365	24.2213
90.2191	29.5121	28.454	30.7896	26.917	31.4836	29.5524	NaN	31.1819	29.7334	29.7334	29.0092	26.7158	24.519	29.1299	26.8365	24.2213
90.3897	29.5121	28.454	30.7896	26.917	31.4233	29.5524	NaN	31.2422	29.7334	29.7334	29.0092	26.7158	24.519	29.1299	26.8365	24.2213
90.5603	29.5322	28.454	30.7896	26.8969	31.4233	29.5524	NaN	31.2422	29.7334	29.7334	29.0092	26.6555	24.519	29.1299	26.8365	24.2213
90.7309	29.5322	28.4781	30.8197	26.8768	31.4233	29.5524	NaN	31.2422	29.7334	29.7334	29.0092	26.6555	24.519	29.1299	26.8365	24.2213
90.9015	29.5322	28.4781	30.8499	26.8768	31.4233	29.5524	NaN	31.2422	29.8541	29.7334	29.0092	26.6555	24.4949	29.1903	26.8365	24.2213
91.0721	29.5322	28.5022	30.8801	26.8768	31.3629	29.5524	NaN	31.2422	29.8541	29.7334	29.0092	26.6555	24.4949	29.1903	26.8365	24.2414
91.2427	29.5524	28.5022	30.8801	26.8768	31.3629	29.5524	NaN	31.2422	29.8541	29.8541	29.0092	26.6555	24.4949	29.1903	26.8365	24.2414
91.4133	29.5725	28.5022	30.8801	26.8768	31.3629	29.5524	NaN	31.2422	29.8541	29.8541	29.0092	26.6555	24.4949	29.1903	26.8365	24.2414
91.5839	29.5725	28.5505	30.8801	26.8768	31.3629	29.5524	NaN	31.2422	29.8541	29.8541	29.0092	26.6555	24.4949	29.1903	26.8365	24.2615
91.7545	29.5725	28.5505	30.8801	26.8768	31.3026	29.492	NaN	31.2422	29.8541	29.8541	29.0092	26.5951	24.4707	29.1903	26.8365	24.2615
91.9251	29.5725	28.5747	30.8801	26.8768	31.3026	29.492	NaN	31.2422	29.8541	29.8541	29.0092	26.5951	24.4707	29.1903	26.8365	24.2615
92.0957	29.5926	28.5747	30.8801	26.8768	31.3026	29.5524	NaN	31.2422	29.8541	29.8541	29.0092	26.5951	24.4707	29.1903	26.8365	24.2816
92.2663	29.5926	28.5988	30.9103	26.8768	31.3026	29.5524	NaN	31.3026	29.8541	29.8541	29.0092	26.5348	24.4466	29.1903	26.8365	24.2816
92.4369	29.5926	28.5988	30.9103	26.8768	31.1819	29.5524	NaN	31.2422	29.8541	29.8541	29.0092	26.5348	24.4466	29.1903	26.8365	24.3018
92.6075	29.5926	28.5988	30.9103	26.8566	31.1819	29.5524	NaN	31.3026	29.8541	29.9748	29.0092	26.5348	24.4466	29.1903	26.8365	24.3018
92.7781	29.5926	28.6471	30.9103	26.8566	31.1819	29.5524	NaN	31.3026	29.8541	29.9748	29.0092	26.5348	24.4466	29.1903	26.8365	24.3018
92.9487	29.5926	28.6471	30.9405	26.8566	31.1819	29.5524	NaN	31.3026	29.8541	29.9748	29.0092	26.4744	24.4466	31.1819	26.8365	24.3018
93.1193	29.6127	28.6471	30.9405	26.8566	31.1215	29.492	NaN	31.3629	29.8541	29.9748	29.0092	26.4744	24.4466	31.1819	26.7963	24.3018
93.2899	29.6127	28.6712	30.9706	26.8566	31.1215	29.492	NaN	31.3629	29.8541	29.9748	29.0092	26.4744	24.4707	31.3026	26.7963	24.3219
93.4605	29.6127	28.6712	31.0008	26.8566	31.1215	29.492	NaN	31.3629	29.8541	30.0955	29.0092	26.4744	24.4707	31.3026	26.7963	24.3219
93.6311	29.6127	28.6712	31.031	26.8566	31.1215	29.492	NaN	31.3629	29.8541	30.0955	29.0092	26.4744	24.4707	31.3026	26.7963	24.3219
93.8017	29.6127	28.7195	31.031	26.8566	31.1215	29.492	NaN	31.3629	29.8541	30.0955	29.1299	26.4744	24.4707	31.3026	26.7963	24.3219
93.9723	29.6328	28.7195	31.031	26.8566	31.0612	29.492	NaN	31.3026	29.8541	30.0955	29.1299	26.4744	24.4707	31.3026	26.7963	24.3219
94.1429	29.6328	28.7195	31.031	26.8566	31.0612	29.492	NaN	31.3026	29.8541	30.0955	29.1299	26.4744	24.4707	31.3026	26.7963	24.342
94.3135	29.6328	28.7436	31.031	26.8566	31.0612	29.4317	NaN	31.3026	29.8541	30.0955	29.1299	26.3537	24.4707	31.3026	26.7963	24.342
94.4841	29.6328	28.7436	31.031	26.8365	31.0612	29.4317	NaN	31.3629	29.8541	30.2162	29.1299	26.3537	24.4707	31.3026	26.7963	24.342
94.6547	29.6328	28.7436	31.031	26.8365	31.0612	29.4317	NaN	31.3629	29.8541	30.2162	29.1299	26.3537	24.4466	31.3026	26.7963	24.342
94.8253	29.6328	28.7436	31.031	26.8365	31.0008	29.4317	NaN	31.4233	29.8541	30.2162	29.1299	26.3537	24.4707	31.3026	26.7963	24.342
94.9959	29.6328	28.7919	31.0612	26.8365	31.0008	29.4317	NaN	31.4233	29.8541	30.2162	29.1299	26.3537	24.4466	31.3026	26.7963	24.3621
95.1665	29.6529	28.7919	31.0913	26.8164	31.0008	29.4317	NaN	31.4233	29.8541	30.3369	29.1299	26.3537	24.4466	31.3026	26.7963	24.3822
95.3371	29.6529	28.7919	31.0913	26.8164	31.0008	29.4317	NaN	31.4233	29.8541	30.3369	29.1299	26.3537	24.4466	31.3026	26.7963	24.3822
95.5077	29.6529	28.7919	31.0913	26.8164	31.0008	29.3713	NaN	31.4233	29.8541	30.3369	29.1299	26.3537	24.4466	31.3026	26.7963	24.3822
95.6783	29.6529	28.7919	31.0913	26.8164	31.0008	29.3713	NaN	31.4233	29.8541	30.3369	29.1299	26.2934	24.4707	31.3026	26.7963	24.3822
95.8489	29.6529	28.7919	31.0913	26.7963	30.9405	29.3713	NaN	31.4836	29.8541	30.4576	29.1299	26.2934	24.4466	31.3026	26.7963	24.3822
96.0195	29.6529	28.8161	31.1215	26.7963	30.9405	29.3713	NaN	31.4836	29.8541	30.4576	29.1299	26.233	24.4466	31.3026	26.7963	24.4023
96.1901	29.6731	28.8402	31.1215	26.7963	30.9405	29.3713	NaN	31.4836	29.8541	30.4576	29.1299	26.233	24.4707	31.3026	26.7963	24.4225
96.3607	29.6731	28.8644	31.1215	26.7963	30.9405	29.3713	NaN	31.4836	29.8541	30.4576	29.1299	26.233	24.4707	31.3026	26.7561	24.4426
96.5313	29.6731	28.8644	31.1215	26.7963	30.9405	29.311	NaN	31.4836	29.8541	30.5783	29.1299	26.233	24.4949	31.3026	26.7561	24.4426
96.7019	29.6731	28.8644	31.1215	26.7963	30.9405	29.311	NaN	31.544	29.8541	30.5783	29.1299	26.233	24.4949	31.3026	26.7561	24.4426
96.8725	29.6731	28.8644	31.1215	26.7963	30.8801	29.311	NaN	31.544	29.8541	30.5783	29.1299	26.233	24.4949	31.3026	26.7561	24.4426
97.0431	29.6932	28.8644	31.1215	26.7963	30.8801	29.311	NaN	31.544	29.8541	30.5783	29.1299	26.1727	24.519	31.3026	26.7561	24.4426
97.2137	29.6932	28.8885	31.1215	26.7963	30.8801	29.311	NaN	31.6043	29.8541	30.699	29.1299	26.1727	24.5432	31.3026	26.7561	24.4426
97.3843	29.6932	28.8885	31.1215	26.7963	30.8801	29.311	NaN	31.6043	29.8541	30.699	29.1299	26.1727	24.519	31.3026	26.7561	24.4426
97.5549	29.6932	28.8885	33.7971	26.7963	30.8801	29.2506	NaN	31.6043	29.8541	30.699	29.1299	26.1727	24.5432	31.3026	26.7561	24.4426
97.7255	29.6932	28.8885	33.8776	26.7963	30.8801	29.2506	NaN	31.6043	29.8541	30.699	29.1299	26.1727	24.5673	31.3026	26.7561	24.4426
97.8961	29.7133	28.8885	33.8776	26.7963	30.8801	29.2506	NaN	31.6647	29.8541	30.8197	29.1299	26.1123	24.5914	31.3026	26.7561	24.4426
98.0667	29.7133	28.8885	33.8776	26.7963	30.8801	29.2506	NaN	31.6647	29.8541	30.8197	29.1299	26.1123	24.5673	31.3026	26.7561	24.4426
98.2373	29.7133	28.8885	33.9178	26.7963	30.8197	29.2506	NaN	31.725	29.8541	30.8197	29.1299	26.1123	24.5914	31.3026	26.7561	24.4828
98.4079	28.7678	28.9126	33.9178	26.7963	30.8197	29.2506	NaN	31.725	29.8541	30.8197	29.1299	26.1123	24.6156	31.3026	26.7561	24.4828
98.5785	28.7678	28.9368	33.9178	26.7963	30.8197	29.1903	NaN	31.725	29.8541	30.9405	29.1299	26.052	24.6397	NaN	26.7561	24.4828
98.7491	28.7678	28.9368	33.9178	26.7963	30.8197	29.1903	NaN	31.7854	29.8541	30.9405	29.1299	26.052	24.6639	NaN	26.7561	24.4828
98.9197	28.7678	28.9368	33.9178	26.7762	30.8197	29.1903	NaN	31.7854	29.8541	30.9405	29.1299	26.052	24.6639	NaN	26.7561	24.4828
99.0903	28.7678	28.9368	33.9178	26.7762	30.8197	29.1903	NaN	31.8457	29.8541	30.9405	29.1299	26.052	24.688	NaN	26.7561	24.5029
99.2609	28.7678	28.9368	33.9178	26.7762	30.8197	29.1903	NaN	31.9061	29.8541	31.0612	29.1299	26.052	24.7122	NaN	26.7561	24.5029
99.4315	28.7678	28.9368	33.9178	26.7762	30.8197	29.1903	NaN	31.9061	29.8541	31.0612	29.1299	26.052	24.7363	NaN	26.7561	24.523
99.6021	28.7678	28.9368	33.9178	26.7762	30.8197	29.1299	NaN	31.8457	29.8541	31.0612	29.1299	26.052	24.7363	NaN	26.7158	24.523
99.7727	28.7678	28.9368	33.9178	26.7762	30.7594	29.1299	NaN	31.9061	29.8541	31.0612	29.1299	25.9916	24.7363	NaN	26.7158	24.523
99.9433	28.7919	28.9368	33.9178	26.7762	30.7594	29.1299	NaN	31.8457	29.8541	31.1819	29.1299	25.9313	24.7363	NaN	26.7158	24.523
100.114	28.7919	28.9609	33.9178	26.7561	30.7594	29.1299	NaN	31.9061	29.8541	31.1819	29.1299	25.9313	24.7363	NaN	26.7158	24.523
100.284	28.7919	28.9609	33.9178	26.7561	30.7594	29.1299	NaN	31.9664	29.8541	31.1819	29.1299	25.9313	24.7604	NaN	26.7158	24.523
100.455	28.7919	28.9609	33.958	26.7561	30.7594	29.1299	NaN	32.0268	29.8541	31.3026	29.1299	25.9313	24.7604	NaN	26.7158	24.523
100.626	28.7919	28.9851	33.958	26.7561	30.7594	29.1903	NaN	32.0268	29.8541	31.3026	29.1299	25.9313	24.7846	NaN	26.7158	24.523
100.796	28.7919	28.9851	33.958	26.7561	30.7594	29.1299	NaN	32.0268	29.8541	31.3026	29.1299	25.9313	24.8087	NaN	26.7158	24.523
100.967	28.7919	28.9851	33.958	26.7561	30.7594	29.1299	NaN	31.9664	29.8541	31.3026	29.1299	25.9313	24.8087	NaN	26.7158	24.5432
101.137	28.8161	28.9851	33.958	26.7561	30.7594	29.1299	NaN	31.9664	29.8541	31.4233	29.1299	25.9313	24.8329	NaN	26.7158	24.5633
101.308	28.8161	28.9851	33.958	26.7561	30.7594	29.1299	NaN	31.9664	29.8541	31.4233	29.1299	25.9313	24.8329	NaN	26.7158	24.5834
101.479	28.8161	28.9851	33.958	26.7561	30.699	29.1299	NaN	31.9664	NaN	31.4233	29.1299	25.8709	24.857	NaN	26.7158	24.5834
101.649	28.8161	29.0333	33.958	26.7359	30.699	29.1299	NaN	32.0268	NaN	31.544	29.1299	25.8106	24.857	NaN	26.6756	24.6035
101.82	28.8161	29.0575	33.958	26.7158	30.699	29.0695	NaN	31.9664	NaN	31.544	29.1299	25.8106	24.8811	NaN	26.6756	24.6035
101.99	28.8161	29.0816	33.958	26.7158	30.699	29.0695	NaN	31.9061	NaN	31.6647	29.1299	25.8106	24.8811	NaN	26.6756	24.6035
102.161	28.8161	29.0816	33.958	26.7158	30.699	29.0695	NaN	31.8457	NaN	31.6647	29.1299	25.8106	24.9053	NaN	26.6756	24.6035
102.332	28.8161	29.0816	33.9983	26.7158	30.699	29.0695	NaN	31.8457	NaN	31.6647	29.1299	25.8106	24.8811	NaN	26.6756	24.6035
102.502	28.7919	29.0816	33.9983	26.7158	30.699	29.0695	NaN	31.7854	NaN	31.7854	29.1299	25.8106	24.9053	NaN	26.6756	24.6035
102.673	28.7919	29.1058	33.9983	26.7158	30.699	29.0695	NaN	31.725	NaN	31.7854	29.1299	25.8106	24.8811	NaN	26.6756	24.6035
102.843	28.8161	29.1058	33.9983	26.7158	30.7594	29.0092	NaN	31.725	NaN	31.9061	29.1299	25.8106	24.9053	NaN	26.6756	24.6035
103.014	28.7919	29.1299	33.9983	26.7158	30.699	29.0092	NaN	31.6647	NaN	31.9061	29.1299	25.7502	24.9053	NaN	26.6756	24.6035
103.185	28.7919	29.1299	33.9983	26.7158	30.699	29.0092	NaN	31.6647	NaN	32.0268	29.1299	25.7502	24.9294	NaN	26.6756	24.6035
103.355	28.7919	29.154	33.9983	26.7158	30.699	29.0092	NaN	31.6043	NaN	32.0268	29.1299	25.7502	24.9294	NaN	26.6756	24.6438
103.526	28.7919	29.154	33.9983	26.7158	30.699	29.0092	NaN	31.6043	NaN	32.1475	29.1299	25.7502	24.9536	NaN	26.6756	24.6438
103.696	28.7919	29.154	34.0385	26.7158	30.699	29.0695	NaN	31.6043	NaN	32.1475	29.1299	25.6898	24.9536	NaN	26.6756	24.7041
103.867	28.7919	29.1782	34.0385	26.6957	30.699	29.0092	NaN	31.6043	NaN	32.2682	29.1299	25.6898	24.9777	NaN	26.6756	24.7041
104.038	28.8161	29.1782	34.0787	26.6957	30.699	29.0092	NaN	31.6043	NaN	32.3889	29.1299	25.6898	24.9777	NaN	26.6756	24.7041
104.208	28.8161	29.1782	34.0787	26.6957	30.699	29.0092	NaN	31.6043	NaN	32.5096	29.1299	25.6898	25.0018	NaN	26.6354	24.7041
104.379	28.8161	29.2023	34.119	26.6957	30.6387	29.0092	NaN	31.6043	NaN	32.5096	29.1299	25.6295	25.0018	NaN	26.6354	24.7041
104.549	28.8161	29.2023	34.119	26.6756	30.6387	29.0092	NaN	31.544	NaN	32.6303	29.1299	25.6295	25.026	NaN	26.6354	24.7041
104.72	28.8161	29.2265	34.1592	26.6756	30.6387	29.0092	NaN	31.6043	NaN	32.751	29.1299	25.6295	25.026	NaN	26.6354	24.7041
104.891	28.8161	29.2265	34.1592	26.6756	30.6387	28.9488	NaN	31.6043	NaN	32.8717	29.1299	25.6295	25.026	NaN	26.6354	24.7041
105.061	28.8161	29.2506	34.1592	26.6555	30.6387	28.9488	NaN	31.6043	NaN	32.9924	29.1299	25.6295	25.026	NaN	26.6354	24.7041
105.232	28.8161	29.2506	34.1592	26.6354	30.6387	28.9488	NaN	31.6043	NaN	33.1131	29.1299	25.6295	25.0501	NaN	26.6354	24.7242
105.402	28.8161	29.2506	34.1592	26.6354	30.6387	28.9488	NaN	31.6043	NaN	33.2338	29.1299	25.6295	25.0501	NaN	26.6354	24.7242
105.573	28.8161	29.2506	34.1592	26.6354	30.6387	28.9488	NaN	31.6043	NaN	33.3545	29.1299	25.6295	25.0501	NaN	26.6354	24.7443
105.744	28.7919	29.2989	34.1994	26.6354	30.5783	28.9488	NaN	31.6043	NaN	33.4752	29.1299	25.5088	25.0501	NaN	26.6354	24.7645
105.914	28.7919	29.2989	34.1994	26.6354	30.5783	28.8885	NaN	31.6647	NaN	33.5959	29.0092	25.5088	25.0743	NaN	26.6354	24.7846
106.085	28.7919	29.2989	34.2397	26.6354	30.5783	28.8885	NaN	31.6647	NaN	33.7166	29.0092	25.5088	25.0743	NaN	26.6354	24.7846
106.255	28.7919	29.323	34.2397	26.6354	30.5783	28.8885	NaN	31.6647	NaN	33.958	29.0092	25.5088	25.0984	NaN	26.6354	24.8047
106.426	28.7678	29.323	34.2397	26.6152	30.5783	28.8885	NaN	31.725	NaN	34.0787	29.0092	25.5088	25.0984	NaN	26.6354	24.8047
106.597	28.7678	29.323	34.2799	26.6152	30.5783	28.8885	NaN	31.725	NaN	34.1994	29.0092	25.5088	25.1225	NaN	26.6354	24.8047
106.767	28.7678	29.3472	34.2799	26.6152	30.518	28.8281	NaN	31.725	NaN	34.3202	29.0092	25.5088	25.1225	NaN	26.6354	24.8047
106.938	28.7678	29.3713	34.2799	26.6152	30.518	28.8281	NaN	31.725	NaN	34.4409	29.0092	25.5088	25.1225	NaN	26.6354	24.8047
107.108	28.7678	29.3713	34.2799	26.6152	30.518	28.8281	NaN	31.725	NaN	34.6823	29.0092	25.4484	25.1467	NaN	26.6354	24.8047
107.279	28.7678	29.3713	34.2799	26.6152	30.518	28.8281	NaN	31.725	NaN	34.803	29.0092	25.4484	25.1225	NaN	26.6354	24.8248
107.45	28.7678	29.3954	34.3202	26.6152	30.518	28.8281	NaN	31.725	NaN	34.9237	29.0092	25.4484	25.1467	NaN	26.6354	24.8449
107.62	28.7678	29.3954	34.3604	26.6152	30.4576	28.7678	NaN	31.6647	NaN	35.0444	29.0092	25.4484	25.1467	NaN	26.6354	24.8449
107.791	28.7678	29.3954	34.3604	26.5951	30.3973	28.7678	NaN	31.725	NaN	35.1651	29.0092	25.4484	25.1708	NaN	26.6354	24.865
107.961	28.7678	29.3954	34.3604	26.5951	30.3973	28.7678	NaN	31.725	NaN	35.2858	29.0092	25.3881	25.1708	NaN	26.6354	24.865
108.132	28.7678	29.3954	34.3604	26.5951	30.3973	28.7678	NaN	31.725	NaN	35.4065	29.0092	25.3881	25.1467	NaN	26.6354	24.865
108.303	28.7678	27.772	34.4006	26.575	30.3973	28.7678	NaN	31.725	NaN	35.5272	29.0092	25.3277	25.1708	NaN	26.6354	24.8852
108.473	28.7678	27.8826	34.4006	26.575	30.3973	28.7074	NaN	31.725	NaN	35.6479	28.8885	25.3277	25.1708	NaN	26.6354	24.8852
108.644	28.7678	27.8424	34.4409	26.5549	30.3973	28.7074	NaN	31.7854	NaN	35.6479	28.8885	25.3277	25.1708	NaN	26.6354	24.8852
108.814	28.7678	27.8826	34.4409	26.5549	30.3369	28.7074	NaN	31.7854	NaN	35.7686	28.8885	25.3277	25.195	NaN	26.6354	24.9053
108.985	28.7678	27.8826	34.4409	26.5549	30.3369	28.7074	NaN	31.7854	NaN	35.8893	28.8885	25.3277	25.1708	NaN	26.6354	24.9053
109.156	28.7678	27.8826	34.4811	26.5549	30.3369	28.7074	NaN	31.7854	NaN	35.8893	28.8885	25.3277	25.1708	NaN	26.6354	24.9053
109.326	28.7678	27.8826	34.4811	26.5549	30.3369	28.6471	NaN	31.7854	NaN	NaN	28.8885	25.3277	25.195	NaN	26.6354	24.9053
109.497	28.7678	27.8826	34.4811	26.5348	30.3369	28.6471	NaN	31.7854	NaN	NaN	28.8885	25.2674	25.195	NaN	26.5951	24.9455
109.667	28.7678	28.2246	34.4811	26.5348	30.3369	28.6471	NaN	31.8457	NaN	NaN	28.8885	25.2674	25.195	NaN	26.5951	24.9455
109.838	28.7678	28.2246	34.4811	26.5348	30.2766	28.6471	NaN	31.8457	NaN	NaN	28.8885	25.2674	25.2191	NaN	26.5951	24.9656
110.009	28.7678	28.285	34.4811	26.5348	30.2766	28.6471	NaN	31.8457	NaN	NaN	28.8885	25.2674	25.2191	NaN	26.5951	24.9857
110.179	28.7678	28.285	34.4811	26.5147	30.2766	28.5867	NaN	31.9061	NaN	NaN	28.8885	25.2674	25.2191	NaN	26.5951	24.9857
110.35	28.798	28.285	34.6219	26.5147	30.2766	28.5867	NaN	31.9061	NaN	NaN	28.8885	25.2674	25.2191	NaN	26.5951	24.9857
110.52	28.798	28.285	34.6219	26.5147	30.2766	28.5867	NaN	31.9061	NaN	NaN	28.8885	25.207	25.2432	NaN	26.5951	25.0059
110.691	28.798	28.285	34.6219	26.4945	30.2766	28.5867	NaN	31.9061	NaN	NaN	28.8885	25.1467	25.2191	NaN	26.5951	25.0059
110.862	28.798	28.285	34.6219	26.4945	30.2162	28.5264	NaN	31.9664	NaN	NaN	28.7678	25.1467	25.2191	NaN	26.5951	25.0059
111.032	28.798	28.285	34.6823	26.4945	30.2162	28.5264	NaN	31.9664	NaN	NaN	28.7678	25.1467	25.2191	NaN	26.5951	25.0059
111.203	28.798	28.3453	34.6823	26.4744	30.2162	28.5264	NaN	31.9664	NaN	NaN	28.7678	25.1467	25.2432	NaN	26.5951	25.0059
111.373	28.798	28.3453	34.6823	26.4744	30.2162	28.5264	NaN	31.9664	NaN	NaN	28.7678	25.1467	25.2432	NaN	26.5951	25.026
111.544	28.798	28.3453	34.6823	26.4744	30.2162	28.5264	NaN	31.9664	NaN	NaN	28.7678	25.1467	25.2432	NaN	26.5951	25.0461
111.715	28.798	28.3453	34.6823	26.4744	30.2162	28.466	NaN	31.9664	NaN	NaN	28.7678	25.1467	25.2432	NaN	26.5951	25.0461
111.885	28.798	28.3453	34.6823	26.4744	30.1559	28.466	NaN	32.0268	NaN	NaN	28.7678	25.0863	25.2432	NaN	26.5951	25.0662
112.056	28.798	28.3453	34.6823	26.4744	30.1559	28.466	NaN	32.0871	NaN	NaN	28.7678	25.0863	25.2674	NaN	26.5549	25.0863
112.226	28.798	28.4057	34.6823	26.4744	30.1559	28.466	NaN	32.0871	NaN	NaN	28.7678	25.0863	25.2674	NaN	26.5549	25.0863
112.397	28.798	28.4057	34.6823	26.4744	30.1559	28.466	NaN	32.1475	NaN	NaN	28.7678	25.0863	25.2432	NaN	26.5549	25.0863
112.568	28.798	28.466	34.6823	26.4744	30.1559	28.4057	NaN	32.0871	NaN	NaN	28.7678	25.0863	25.2432	NaN	26.5549	25.0863
112.738	28.798	28.466	34.6823	26.4744	30.1559	28.4057	NaN	32.0871	NaN	NaN	28.7678	25.0863	25.2674	NaN	26.5549	25.0863
112.909	28.798	28.466	34.6823	26.4744	30.0955	28.4057	NaN	32.1475	NaN	NaN	28.7678	24.9656	25.2674	NaN	26.5549	25.0863
113.079	28.798	28.466	34.6823	26.4744	30.0955	28.4057	NaN	32.1475	NaN	NaN	28.6471	24.9656	25.2674	NaN	26.5549	25.1064
113.25	28.798	28.466	34.7426	26.4744	30.0955	28.4057	NaN	32.1475	NaN	NaN	28.6471	24.9656	25.2674	NaN	26.5549	25.1266
113.421	28.798	28.466	34.7426	26.4744	30.0955	28.3453	NaN	32.2682	NaN	NaN	28.6471	24.9656	25.2915	NaN	26.5549	25.1266
113.591	28.798	28.466	34.7426	26.4744	30.0955	28.3453	NaN	32.3285	NaN	NaN	28.6471	24.9656	25.2674	NaN	26.5549	25.1467
113.762	28.8281	28.466	34.6823	26.4543	30.0955	28.3453	NaN	32.2682	NaN	NaN	28.6471	24.9656	25.2674	NaN	26.5147	25.1467
113.932	28.8281	28.466	34.6823	26.4342	30.0955	28.3453	NaN	32.3889	NaN	NaN	28.6471	24.9656	25.2674	NaN	26.5147	25.1668
114.103	28.8281	28.466	34.6823	26.4342	30.0955	28.3453	NaN	32.3889	NaN	NaN	28.6471	24.9053	25.2915	NaN	26.5147	25.1668
114.274	28.8281	28.466	34.6823	26.4342	30.0352	28.3453	NaN	32.3889	NaN	NaN	28.6471	24.9053	25.2915	NaN	26.5147	25.1668
114.444	28.8281	28.5264	34.6823	26.4342	30.0352	28.3453	NaN	32.5096	NaN	NaN	28.6471	24.9053	25.2915	NaN	26.4744	25.1668
114.615	28.8281	28.5264	34.5616	26.4342	30.0352	28.3453	NaN	32.6303	NaN	NaN	28.6471	24.9053	25.2674	NaN	26.4744	25.1668
114.785	28.8281	28.5264	34.5616	26.4342	30.0352	28.3453	NaN	32.6303	NaN	NaN	28.6471	24.9053	25.2915	NaN	26.4744	25.1869
114.956	28.8281	28.5264	34.5616	26.4342	30.0352	28.285	NaN	32.751	NaN	NaN	28.6471	24.9053	25.2915	NaN	26.4744	25.1869
115.127	28.8281	28.5264	34.5616	26.4342	30.0352	30.3369	NaN	30.2162	NaN	NaN	28.6471	24.8449	25.2915	NaN	26.4744	25.207
115.297	28.8281	28.5264	34.5616	26.4342	30.0352	30.3369	NaN	30.2162	NaN	NaN	28.6471	24.8449	25.2915	NaN	26.4744	25.207
115.468	28.8281	28.5264	34.5616	26.4141	29.9748	30.3369	NaN	30.0955	NaN	NaN	28.6471	24.7846	25.3157	NaN	26.4744	25.2272
115.638	28.8281	28.5264	34.5616	26.4141	29.9748	30.3369	NaN	30.0955	NaN	NaN	28.6471	24.7846	25.3157	NaN	26.4744	25.2674
115.809	28.8281	28.5264	34.5616	26.2572	29.9748	30.3369	NaN	30.0955	NaN	NaN	28.6471	24.7846	25.3157	NaN	26.4744	25.2674
115.98	28.8281	28.5264	34.5616	26.2572	29.9748	30.3369	NaN	30.0955	NaN	NaN	28.6471	24.7846	25.3398	NaN	26.4744	25.2674
116.15	28.8281	28.5867	34.5616	26.2572	29.9748	30.4576	NaN	30.0955	NaN	NaN	28.5264	24.7242	25.3398	NaN	26.4744	25.2875
116.321	28.8281	28.5867	34.5616	26.233	28.8885	30.4576	NaN	30.0955	NaN	NaN	28.5264	24.7242	25.3398	NaN	26.4744	25.0743
116.491	28.8583	28.5867	34.4409	26.233	28.8885	30.4576	NaN	30.0955	NaN	NaN	28.5264	24.7242	25.3398	NaN	26.4744	25.0743
116.662	28.8583	28.5867	34.4409	26.233	28.8885	30.4576	NaN	30.0955	NaN	NaN	28.5264	24.7242	25.3639	NaN	26.4744	25.0984
116.833	28.8583	28.5867	34.4409	26.233	28.8885	30.4576	NaN	30.0955	NaN	NaN	28.5264	24.7242	25.3639	NaN	26.4744	25.0984
117.003	28.8583	28.5867	34.4409	26.233	28.8885	30.4576	NaN	30.0955	NaN	NaN	28.5264	24.7242	25.3639	NaN	26.4744	25.1225
117.174	28.8583	28.5867	34.4409	26.233	28.8885	30.4576	NaN	30.0955	NaN	NaN	28.5264	24.6639	25.3881	NaN	26.4744	25.1225
117.344	28.8885	28.5867	34.4409	26.233	28.8885	30.4576	NaN	30.0955	NaN	NaN	28.5264	24.6639	25.3639	NaN	26.4744	25.1225
117.515	28.969	28.6471	34.4409	26.233	28.8885	30.4576	NaN	30.0955	NaN	NaN	28.5264	24.6639	25.3639	NaN	26.4744	25.1467
117.686	28.9488	28.7074	34.4409	26.233	28.8885	30.4576	NaN	30.0955	NaN	NaN	28.5264	24.6639	25.3881	NaN	26.4744	25.1467
117.856	28.9488	28.7074	34.4409	26.233	28.8885	30.4576	NaN	30.0955	NaN	NaN	28.4057	24.6035	25.3881	NaN	26.4744	25.1708
118.027	29.0092	28.7074	34.4409	26.233	28.8885	30.4576	NaN	30.0955	NaN	NaN	28.4057	24.6035	25.3881	NaN	26.4744	25.1708
118.197	29.0092	28.7074	34.4409	26.233	28.8885	30.5783	NaN	30.0955	NaN	NaN	28.4057	24.5432	25.4122	NaN	26.4744	25.195
118.368	29.0092	28.7074	34.4409	26.233	28.8885	30.5783	NaN	30.0955	NaN	NaN	28.4057	24.5432	25.3881	NaN	26.4744	25.195
118.539	28.9488	28.7074	34.4409	26.233	28.8885	NaN	NaN	30.0955	NaN	NaN	28.4057	24.5432	25.3881	NaN	26.4744	25.2432
118.709	28.9488	28.7074	34.4409	25.9011	28.8885	NaN	NaN	30.0955	NaN	NaN	28.285	24.5432	25.4122	NaN	26.4744	25.2432
118.88	28.9488	28.7678	34.4409	25.8709	28.8885	NaN	NaN	30.0955	NaN	NaN	28.285	24.5432	25.4122	NaN	26.4744	25.2674
119.05	28.9488	28.7678	34.4409	25.8709	28.8885	NaN	NaN	30.0955	NaN	NaN	28.285	24.5432	25.4122	NaN	26.4744	25.2674
119.221	28.9488	27.3193	34.4409	25.8709	28.8885	NaN	NaN	29.9748	NaN	NaN	28.285	24.4828	25.4364	NaN	26.4744	25.2674
119.391	28.9488	27.3193	34.3202	25.8709	28.8885	NaN	NaN	29.9748	NaN	NaN	28.285	24.4828	25.9916	NaN	26.4744	25.2674
119.562	29.492	27.3193	34.3202	25.8709	28.8885	NaN	NaN	29.9748	NaN	NaN	28.1643	24.4828	25.9916	NaN	26.4744	25.2674
119.733	29.6127	27.3193	34.3202	25.8709	28.8885	NaN	NaN	29.9748	NaN	NaN	28.1643	24.4828	25.9916	NaN	26.4744	25.2915
119.903	29.6127	27.3193	34.3202	25.8709	28.8885	NaN	NaN	29.9748	NaN	NaN	28.1643	24.4828	26.0218	NaN	26.4744	25.3157
120.074	29.6127	27.3193	34.3202	25.8709	28.8885	NaN	NaN	29.9748	NaN	NaN	28.1643	24.4225	26.052	NaN	26.4744	25.3157
120.244	29.6127	27.3193	34.3202	25.8709	28.8885	NaN	NaN	29.9748	NaN	NaN	28.0436	24.4225	26.052	NaN	26.4744	25.3398
120.415	29.6127	27.3193	34.3202	25.8709	28.8885	NaN	NaN	29.9748	NaN	NaN	28.0436	24.4225	26.0821	NaN	26.4744	25.3639
120.586	29.6127	27.3193	34.3202	25.8709	28.8885	NaN	NaN	29.9748	NaN	NaN	28.0436	24.4225	26.0821	NaN	26.4744	25.3639
120.756	29.6127	27.3193	34.3202	25.8709	28.8885	NaN	NaN	29.9748	NaN	NaN	NaN	24.4225	26.0821	NaN	26.4744	25.3639
120.927	29.6127	27.3193	34.3202	25.8709	28.8885	NaN	NaN	29.9748	NaN	NaN	NaN	24.4225	26.0821	NaN	26.4744	25.3881
121.097	29.6127	27.3193	34.3202	25.8709	28.8885	NaN	NaN	29.9748	NaN	NaN	NaN	24.3621	26.0821	NaN	26.4744	25.3881
121.268	29.6127	27.3193	34.3202	25.8709	28.8885	NaN	NaN	29.9748	NaN	NaN	NaN	24.3621	26.1123	NaN	26.4744	25.3881
121.439	29.6127	27.3193	34.3202	25.8709	28.8885	NaN	NaN	29.9748	NaN	NaN	NaN	24.3621	26.1123	NaN	26.4744	25.4122
121.609	29.6127	27.3193	34.3202	25.8709	28.8885	NaN	NaN	29.9748	NaN	NaN	NaN	24.3621	26.1123	NaN	26.4744	25.4122
121.78	29.6127	27.3193	34.3202	25.8709	28.8885	NaN	NaN	29.9748	NaN	NaN	NaN	24.3621	26.1123	NaN	26.4744	25.4364
121.95	29.6127	27.3193	34.3202	25.8407	28.8885	NaN	NaN	29.9748	NaN	NaN	NaN	24.3018	26.1123	NaN	26.4342	25.4605
122.121	29.6127	27.3193	34.3202	25.8407	28.8885	NaN	NaN	29.8541	NaN	NaN	NaN	24.3018	26.1123	NaN	26.4342	25.4847
122.292	29.6127	27.1986	34.3202	25.8106	28.8885	NaN	NaN	29.8541	NaN	NaN	NaN	24.3018	26.1123	NaN	26.4342	25.4847
122.462	29.6127	27.1986	34.3202	25.8106	28.8885	NaN	NaN	29.8541	NaN	NaN	NaN	24.3018	26.1123	NaN	26.4342	25.4847
122.633	29.7334	27.1986	34.3202	25.8106	28.8885	NaN	NaN	29.8541	NaN	NaN	NaN	24.3018	26.1123	NaN	26.4342	25.4847
122.803	29.7334	27.1986	34.3202	25.8106	28.8885	NaN	NaN	29.9748	NaN	NaN	NaN	24.3018	26.1123	NaN	26.4342	25.5088
122.974	29.7334	27.1986	34.3202	25.8106	28.8885	NaN	NaN	29.8541	NaN	NaN	NaN	24.2414	26.1425	NaN	26.4342	25.5088
123.145	29.7334	27.1986	34.3202	25.8106	28.8885	NaN	NaN	29.8541	NaN	NaN	NaN	24.2414	26.9572	NaN	26.4342	25.5088
123.315	29.7334	27.1986	34.3202	25.8106	28.8885	NaN	NaN	29.8541	NaN	NaN	NaN	24.2414	26.9572	NaN	26.4342	25.5088
123.486	29.7334	27.1986	34.3202	25.8106	28.8885	NaN	NaN	29.9748	NaN	NaN	NaN	24.2414	26.9572	NaN	26.4342	25.5329
123.656	29.7334	27.1986	34.3202	25.8106	28.8885	NaN	NaN	29.8541	NaN	NaN	NaN	24.1811	26.9572	NaN	26.4342	25.6054
123.827	29.7334	27.1986	34.3202	25.7804	28.8885	NaN	NaN	29.8541	NaN	NaN	NaN	24.1207	26.9572	NaN	26.4342	25.6054
123.998	NaN	27.1986	34.3202	25.7804	28.8885	NaN	NaN	29.8541	NaN	NaN	NaN	24.1207	26.9975	NaN	26.4342	25.6054
124.168	NaN	27.1986	34.3202	25.7804	28.8885	NaN	NaN	29.8541	NaN	NaN	NaN	24.1207	23.9396	NaN	26.4342	25.6054
124.339	NaN	27.1986	34.3202	25.7804	28.8885	NaN	NaN	29.8541	NaN	NaN	NaN	24.1207	23.9396	NaN	26.4342	25.6054
124.509	NaN	27.1986	34.3202	25.7804	28.8885	NaN	NaN	29.8541	NaN	NaN	NaN	24.1207	23.9396	NaN	26.4342	25.6054
124.68	NaN	NaN	34.4409	25.7804	28.8885	NaN	NaN	29.8541	NaN	NaN	NaN	24.1207	23.9396	NaN	26.4342	25.6054
124.851	NaN	NaN	34.4409	25.7804	28.8885	NaN	NaN	29.8541	NaN	NaN	NaN	24.0604	23.9396	NaN	26.4342	25.6295
125.021	NaN	NaN	34.4409	25.7804	28.8885	NaN	NaN	29.8541	NaN	NaN	NaN	24.0604	23.9396	NaN	26.4342	25.6536
125.192	NaN	NaN	34.4409	25.7804	28.8885	NaN	NaN	29.8541	NaN	NaN	NaN	24.0604	23.9396	NaN	26.4342	25.6778
125.362	NaN	NaN	34.5616	25.7804	28.8885	NaN	NaN	29.8541	NaN	NaN	NaN	24.0604	23.9396	NaN	26.4342	25.7019
125.533	NaN	NaN	34.5616	25.7804	28.8885	NaN	NaN	29.8541	NaN	NaN	NaN	24.0604	23.9396	NaN	26.394	25.7019
125.704	NaN	NaN	34.5616	25.7502	28.8885	NaN	NaN	29.8541	NaN	NaN	NaN	24.0604	23.9396	NaN	26.394	25.5691
125.874	NaN	NaN	34.5616	25.7502	28.8885	NaN	NaN	29.8541	NaN	NaN	NaN	24	23.9396	NaN	26.394	25.5691
126.045	NaN	NaN	34.6823	25.7502	28.8885	NaN	NaN	29.8541	NaN	NaN	NaN	24.0604	23.9396	NaN	26.394	25.5993
126.215	NaN	NaN	34.6823	25.7502	28.8885	NaN	NaN	29.8541	NaN	NaN	NaN	24.0604	23.9396	NaN	26.394	25.6295
126.386	NaN	NaN	34.6823	25.7502	28.8885	NaN	NaN	29.8541	NaN	NaN	NaN	24.0604	23.9396	NaN	26.394	25.6898
126.557	NaN	NaN	34.6823	25.7502	28.8885	NaN	NaN	29.8541	NaN	NaN	NaN	24.0604	23.9396	NaN	26.394	25.6898
126.727	NaN	NaN	34.803	25.7502	28.8885	NaN	NaN	29.8541	NaN	NaN	NaN	24.0604	23.9396	NaN	26.394	25.6898
126.898	NaN	NaN	34.803	25.7502	28.8885	NaN	NaN	29.7334	NaN	NaN	NaN	24	23.9396	NaN	26.394	25.6898
127.068	NaN	NaN	34.9237	25.7502	28.8885	NaN	NaN	29.7334	NaN	NaN	NaN	24	23.9396	NaN	26.394	25.72
127.239	NaN	NaN	34.9237	25.7502	28.8885	NaN	NaN	29.7334	NaN	NaN	NaN	24	23.9396	NaN	26.394	25.7904
127.41	NaN	NaN	35.0444	25.7502	28.8885	NaN	NaN	29.7334	NaN	NaN	NaN	24	23.9396	NaN	26.394	25.9916
127.58	NaN	NaN	35.0444	25.7502	28.8885	NaN	NaN	29.7334	NaN	NaN	NaN	24	23.9396	NaN	26.394	25.9916
127.751	NaN	NaN	35.1651	25.7502	28.8885	NaN	NaN	29.7334	NaN	NaN	NaN	24	23.9396	NaN	26.394	25.9916
127.921	NaN	NaN	35.1651	25.7502	28.8885	NaN	NaN	29.7334	NaN	NaN	NaN	23.9396	23.9396	NaN	26.394	26.3537
128.092	NaN	NaN	35.2858	25.7502	28.8885	NaN	NaN	29.7334	NaN	NaN	NaN	23.9396	24.5432	NaN	26.394	26.3537
128.263	NaN	NaN	35.2858	25.7502	28.8885	NaN	NaN	29.7334	NaN	NaN	NaN	23.9396	24.5432	NaN	26.394	26.3537
128.433	NaN	NaN	35.4065	25.7502	28.8885	NaN	NaN	29.7334	NaN	NaN	NaN	23.9396	24.5432	NaN	26.394	26.3537
128.604	NaN	NaN	35.5272	25.7502	28.8885	NaN	NaN	29.7334	NaN	NaN	NaN	23.9396	24.5432	NaN	26.394	26.4744
128.774	NaN	NaN	35.5272	25.72	28.8885	NaN	NaN	29.7334	NaN	NaN	NaN	23.9396	24.5432	NaN	26.394	26.4744
128.945	NaN	NaN	35.6479	25.72	28.7678	NaN	NaN	29.7334	NaN	NaN	NaN	23.9396	24.5432	NaN	25.9313	26.4744
129.116	NaN	NaN	35.6479	25.72	28.7678	NaN	NaN	29.7334	NaN	NaN	NaN	23.8793	24.5432	NaN	25.9916	26.4744
129.286	NaN	NaN	35.7686	25.72	28.7678	NaN	NaN	29.7334	NaN	NaN	NaN	23.8793	24.5432	NaN	25.9916	26.4744
129.457	NaN	NaN	35.7686	25.72	28.7678	NaN	NaN	29.7334	NaN	NaN	NaN	23.8793	24.5432	NaN	26.4744	26.4744
129.627	NaN	NaN	35.8893	25.72	28.7678	NaN	NaN	29.7334	NaN	NaN	NaN	23.8793	24.5432	NaN	26.4744	26.4744
129.798	NaN	NaN	NaN	25.72	28.7678	NaN	NaN	29.7334	NaN	NaN	NaN	23.8793	24.5432	NaN	26.4744	26.4744
129.969	NaN	NaN	NaN	25.72	28.7678	NaN	NaN	29.7334	NaN	NaN	NaN	23.8793	24.5432	NaN	26.4744	26.4744
130.139	NaN	NaN	NaN	25.72	28.7678	NaN	NaN	29.6127	NaN	NaN	NaN	23.8793	24.5432	NaN	26.4744	26.5951
130.31	NaN	NaN	NaN	25.6898	NaN	NaN	NaN	29.6127	NaN	NaN	NaN	23.8189	24.5432	NaN	26.4744	26.5951
130.48	NaN	NaN	NaN	25.6898	NaN	NaN	NaN	29.6127	NaN	NaN	NaN	23.8189	24.5432	NaN	26.4744	26.5951
130.651	NaN	NaN	NaN	25.72	NaN	NaN	NaN	29.6127	NaN	NaN	NaN	23.8189	24.5432	NaN	26.4744	26.5951
130.822	NaN	NaN	NaN	25.72	NaN	NaN	NaN	29.6127	NaN	NaN	NaN	23.8189	24.5432	NaN	26.4744	26.5951
130.992	NaN	NaN	NaN	25.72	NaN	NaN	NaN	29.6127	NaN	NaN	NaN	23.8189	24.5432	NaN	26.5951	26.5951
131.163	NaN	NaN	NaN	25.72	NaN	NaN	NaN	29.6127	NaN	NaN	NaN	23.8189	24.6639	NaN	26.5951	26.7158
131.333	NaN	NaN	NaN	25.72	NaN	NaN	NaN	29.6127	NaN	NaN	NaN	23.8189	24.6639	NaN	26.5951	26.7158
131.504	NaN	NaN	NaN	25.72	NaN	NaN	NaN	29.6127	NaN	NaN	NaN	23.8189	24.6639	NaN	26.5951	26.7158
131.675	NaN	NaN	NaN	25.72	NaN	NaN	NaN	29.492	NaN	NaN	NaN	23.8189	24.6639	NaN	26.5951	26.7158
131.845	NaN	NaN	NaN	25.72	NaN	NaN	NaN	29.492	NaN	NaN	NaN	23.8189	24.6639	NaN	26.5951	26.7158
132.016	NaN	NaN	NaN	25.72	NaN	NaN	NaN	29.492	NaN	NaN	NaN	23.8189	NaN	NaN	26.5951	26.7158
132.186	NaN	NaN	NaN	25.8709	NaN	NaN	NaN	29.492	NaN	NaN	NaN	23.8189	NaN	NaN	26.5951	26.8365
132.357	NaN	NaN	NaN	25.8709	NaN	NaN	NaN	29.492	NaN	NaN	NaN	23.8189	NaN	NaN	26.5951	26.8365
132.528	NaN	NaN	NaN	25.8709	NaN	NaN	NaN	29.492	NaN	NaN	NaN	23.8189	NaN	NaN	26.5951	26.8365
132.698	NaN	NaN	NaN	25.8709	NaN	NaN	NaN	29.492	NaN	NaN	NaN	23.8189	NaN	NaN	26.5951	26.8365
132.869	NaN	NaN	NaN	25.8709	NaN	NaN	NaN	29.492	NaN	NaN	NaN	23.8189	NaN	NaN	26.5951	26.8365
133.039	NaN	NaN	NaN	25.8709	NaN	NaN	NaN	29.3713	NaN	NaN	NaN	23.8189	NaN	NaN	26.5951	26.9572
133.21	NaN	NaN	NaN	25.8709	NaN	NaN	NaN	29.3713	NaN	NaN	NaN	23.8189	NaN	NaN	26.5951	26.9572
133.381	NaN	NaN	NaN	25.8307	NaN	NaN	NaN	29.3713	NaN	NaN	NaN	23.8189	NaN	NaN	26.5951	26.9572
133.551	NaN	NaN	NaN	25.8307	NaN	NaN	NaN	29.3713	NaN	NaN	NaN	23.8189	NaN	NaN	26.5951	26.9572
133.722	NaN	NaN	NaN	25.8307	NaN	NaN	NaN	29.3713	NaN	NaN	NaN	23.8189	NaN	NaN	26.5951	26.9572
133.892	NaN	NaN	NaN	25.8307	NaN	NaN	NaN	29.3713	NaN	NaN	NaN	23.8189	NaN	NaN	26.5951	26.9572
134.063	NaN	NaN	NaN	25.8307	NaN	NaN	NaN	29.3713	NaN	NaN	NaN	23.8189	NaN	NaN	26.5951	27.0779
134.234	NaN	NaN	NaN	25.8307	NaN	NaN	NaN	29.3713	NaN	NaN	NaN	23.8189	NaN	NaN	26.5951	27.0779
134.404	NaN	NaN	NaN	25.8307	NaN	NaN	NaN	29.3713	NaN	NaN	NaN	23.8189	NaN	NaN	26.5951	27.0779
134.575	NaN	NaN	NaN	25.8709	NaN	NaN	NaN	29.3713	NaN	NaN	NaN	23.8793	NaN	NaN	26.5951	27.0779
134.745	NaN	NaN	NaN	25.8709	NaN	NaN	NaN	29.3713	NaN	NaN	NaN	23.8793	NaN	NaN	26.5951	27.0779
134.916	NaN	NaN	NaN	25.0863	NaN	NaN	NaN	29.3713	NaN	NaN	NaN	23.8793	NaN	NaN	26.5951	27.0779
135.087	NaN	NaN	NaN	25.0863	NaN	NaN	NaN	29.3713	NaN	NaN	NaN	23.8793	NaN	NaN	26.5951	27.1986
135.257	NaN	NaN	NaN	25.0863	NaN	NaN	NaN	29.3713	NaN	NaN	NaN	23.8793	NaN	NaN	26.5951	27.1986
135.428	NaN	NaN	NaN	25.0863	NaN	NaN	NaN	29.3713	NaN	NaN	NaN	23.8793	NaN	NaN	26.5951	27.1986
135.598	NaN	NaN	NaN	25.0863	NaN	NaN	NaN	29.2506	NaN	NaN	NaN	23.8793	NaN	NaN	26.5951	27.1986
135.769	NaN	NaN	NaN	25.0863	NaN	NaN	NaN	29.2506	NaN	NaN	NaN	23.8793	NaN	NaN	26.5951	27.1986
135.94	NaN	NaN	NaN	25.0863	NaN	NaN	NaN	29.2506	NaN	NaN	NaN	23.8793	NaN	NaN	26.5951	27.1986
136.11	NaN	NaN	NaN	25.0863	NaN	NaN	NaN	29.2506	NaN	NaN	NaN	23.8793	NaN	NaN	26.5951	27.1986
136.281	NaN	NaN	NaN	25.0863	NaN	NaN	NaN	29.3713	NaN	NaN	NaN	23.8793	NaN	NaN	26.5951	27.3193
136.451	NaN	NaN	NaN	25.0863	NaN	NaN	NaN	29.3713	NaN	NaN	NaN	23.8793	NaN	NaN	26.7158	27.3193
136.622	NaN	NaN	NaN	25.0863	NaN	NaN	NaN	29.3713	NaN	NaN	NaN	23.8793	NaN	NaN	26.7158	27.3193
136.793	NaN	NaN	NaN	25.0863	NaN	NaN	NaN	29.3713	NaN	NaN	NaN	23.8793	NaN	NaN	26.7158	27.3193
136.963	NaN	NaN	NaN	25.0863	NaN	NaN	NaN	29.3713	NaN	NaN	NaN	23.8793	NaN	NaN	26.7158	27.3193
137.134	NaN	NaN	NaN	25.0863	NaN	NaN	NaN	29.3713	NaN	NaN	NaN	23.8793	NaN	NaN	26.7158	27.3193
137.304	NaN	NaN	NaN	25.0863	NaN	NaN	NaN	29.3713	NaN	NaN	NaN	23.8793	NaN	NaN	26.7158	27.3193
137.475	NaN	NaN	NaN	25.0863	NaN	NaN	NaN	29.3713	NaN	NaN	NaN	23.8793	NaN	NaN	26.7158	27.3193
137.646	NaN	NaN	NaN	25.0863	NaN	NaN	NaN	29.3713	NaN	NaN	NaN	23.8793	NaN	NaN	26.7158	27.4401
137.816	NaN	NaN	NaN	25.1467	NaN	NaN	NaN	29.3713	NaN	NaN	NaN	23.8793	NaN	NaN	26.7158	27.4401
137.987	NaN	NaN	NaN	25.1467	NaN	NaN	NaN	29.492	NaN	NaN	NaN	23.8793	NaN	NaN	26.7158	27.4401
138.157	NaN	NaN	NaN	25.1467	NaN	NaN	NaN	29.492	NaN	NaN	NaN	23.8793	NaN	NaN	26.7158	27.4401
138.328	NaN	NaN	NaN	25.1467	NaN	NaN	NaN	29.492	NaN	NaN	NaN	23.9396	NaN	NaN	26.7158	27.4401
138.499	NaN	NaN	NaN	25.1467	NaN	NaN	NaN	29.492	NaN	NaN	NaN	23.9396	NaN	NaN	26.7158	27.4401
138.669	NaN	NaN	NaN	25.1467	NaN	NaN	NaN	29.492	NaN	NaN	NaN	23.9396	NaN	NaN	26.7158	27.4401
138.84	NaN	NaN	NaN	25.1467	NaN	NaN	NaN	29.492	NaN	NaN	NaN	23.9396	NaN	NaN	26.7158	27.4401
139.01	NaN	NaN	NaN	25.1467	NaN	NaN	NaN	29.492	NaN	NaN	NaN	23.9396	NaN	NaN	26.7158	27.4401
139.181	NaN	NaN	NaN	25.1467	NaN	NaN	NaN	29.492	NaN	NaN	NaN	23.9396	NaN	NaN	26.7158	27.5608
139.352	NaN	NaN	NaN	25.1467	NaN	NaN	NaN	29.492	NaN	NaN	NaN	23.9396	NaN	NaN	26.7158	27.5608
139.522	NaN	NaN	NaN	25.1467	NaN	NaN	NaN	29.492	NaN	NaN	NaN	23.9396	NaN	NaN	26.7158	27.5608
139.693	NaN	NaN	NaN	25.207	NaN	NaN	NaN	29.492	NaN	NaN	NaN	23.9396	NaN	NaN	26.7158	27.5608
139.863	NaN	NaN	NaN	24.3018	NaN	NaN	NaN	29.492	NaN	NaN	NaN	23.9396	NaN	NaN	26.7158	27.5608
140.034	NaN	NaN	NaN	NaN	NaN	NaN	NaN	29.492	NaN	NaN	NaN	23.9396	NaN	NaN	26.7158	27.5608
140.205	NaN	NaN	NaN	NaN	NaN	NaN	NaN	29.492	NaN	NaN	NaN	23.9396	NaN	NaN	26.7158	27.5608
140.375	NaN	NaN	NaN	NaN	NaN	NaN	NaN	29.492	NaN	NaN	NaN	23.9396	NaN	NaN	26.7158	27.6815
140.546	NaN	NaN	NaN	NaN	NaN	NaN	NaN	29.6127	NaN	NaN	NaN	23.9396	NaN	NaN	26.7158	27.6815
140.716	NaN	NaN	NaN	NaN	NaN	NaN	NaN	29.6127	NaN	NaN	NaN	23.9396	NaN	NaN	26.7158	27.6815
140.887	NaN	NaN	NaN	NaN	NaN	NaN	NaN	NaN	NaN	NaN	NaN	NaN	NaN	NaN	NaN	27.6815

## Sheet: Per2_period_cellline
Time	Cell line
	HCC1143	HCC1937	HCC38	MDAMB468	HCC1806	HCC70	SUM149PT	BT549	CAL51	MDAMB231	MDAMB436	HCC1428	MCF7	T47D	MCF10A	U2OS-WT
	TNBC-BL1				TNBC-BL2			TNBC-MES				BC-LumA			Epithelial	Osteosarcoma
0	23.8592	24.6156	30.7594	NaN	22.3705	29.4115	27.1182	27.8424	22.2196	32.5699	28.5264	27.8022	26.1606	26.8566	26.2732	NaN
0.16667	23.8592	24.5914	30.7594	NaN	22.3303	29.4115	27.0779	27.8022	22.1894	32.5699	28.5264	27.8022	26.1365	26.8164	26.233	NaN
0.22334	23.8592	24.5914	32.4191	NaN	22.3303	29.3713	27.0377	27.8022	22.1894	32.5096	28.5022	27.8022	26.1123	26.8164	26.233	NaN
0.50001	23.9095	24.5914	32.4191	NaN	22.3303	29.3713	27.0377	27.7619	22.1894	32.4492	28.5022	27.8022	26.1123	26.7963	26.233	NaN
0.66668	23.9095	24.5914	32.4191	NaN	22.29	29.3713	27.0377	27.7217	22.1593	32.4492	28.5022	27.8022	26.0882	26.7963	26.1928	NaN
0.83335	23.9095	24.5673	32.4191	NaN	22.2498	29.3311	27.0377	27.6815	22.1291	32.3889	28.4781	27.8022	26.0882	26.7963	26.1928	NaN
1.00002	23.9095	24.5432	32.4191	NaN	22.2498	29.2908	26.9975	27.6815	22.1291	32.3889	28.454	27.7619	26.0882	26.7762	26.1525	NaN
1.16669	23.9095	24.5432	32.4191	25.5088	22.2096	29.2908	26.9975	27.6815	22.1291	32.3285	28.4298	27.7619	26.0882	26.7561	26.1525	NaN
1.33729	23.9095	24.519	32.4191	25.5088	22.2096	29.2908	26.9975	27.601	22.0687	32.2682	28.4298	27.7619	26.0882	26.7561	26.1525	NaN
1.50789	23.9095	24.519	32.4492	25.5088	22.2096	29.2506	26.9975	27.601	22.0386	32.2682	28.3815	27.7619	26.0882	26.7158	26.1525	NaN
1.67849	23.9095	24.519	32.4492	25.3881	22.2096	29.2506	26.9572	27.5608	22.0386	32.2078	28.3815	27.7619	26.0399	26.7158	26.1123	NaN
1.84908	23.6379	24.4949	32.4492	25.2674	22.1291	29.2506	26.9572	27.5608	22.0386	32.1475	28.3574	27.7619	26.0399	26.7158	26.1123	NaN
2.01968	23.6379	24.4949	32.4492	25.2674	22.1291	29.2506	26.917	27.5608	22.0386	32.1475	28.3333	27.7217	26.0399	26.6957	26.1123	NaN
2.19028	23.6379	24.4949	32.4492	25.2674	22.1291	29.2104	26.917	27.4803	22.0386	32.0871	28.3091	27.7217	26.0157	26.6756	26.1123	NaN
2.36088	23.6379	24.4949	32.4492	25.2674	22.1291	29.2104	26.917	27.4803	22.0386	32.0871	28.3091	27.7217	26.0157	26.6555	26.1123	NaN
2.53148	23.6379	24.4949	32.4492	25.1869	22.0889	29.1701	26.917	27.4401	22.0084	32.0268	28.3091	27.7217	26.0157	26.6555	26.0721	NaN
2.70208	23.658	24.4707	32.4191	25.1869	22.0889	29.1701	26.917	27.4401	21.9782	31.9664	28.3091	27.7217	26.0157	26.6555	26.0721	NaN
2.87268	23.6781	24.4707	32.4191	25.1869	22.0889	29.1701	26.917	27.4401	21.948	31.9664	28.3091	27.7217	25.9916	26.6555	26.0721	NaN
3.04327	23.6982	24.4466	32.4191	25.1869	22.0486	29.1299	26.917	27.4401	21.948	31.9664	28.2608	27.7217	25.9675	26.6555	26.0721	NaN
3.21387	23.6982	24.4225	32.4191	25.1869	22.0084	29.1299	26.917	27.4401	21.948	31.9061	28.2367	27.7217	25.9675	26.6354	26.0721	NaN
3.38447	23.6982	24.4466	32.4191	25.1869	22.0084	29.1299	26.917	27.3596	21.948	31.8457	28.2126	27.7217	25.9433	26.5951	26.0721	NaN
3.55507	23.7184	24.4466	32.4191	25.1869	22.0084	29.1299	26.917	27.3193	21.9179	31.8457	28.1884	27.7217	25.9192	26.5951	26.0721	NaN
3.72567	23.7184	24.4225	32.4191	25.1869	22.0084	29.0897	26.8768	27.3193	21.9179	31.8457	28.1884	27.7217	25.9192	26.575	26.0721	NaN
3.89627	23.7184	24.4225	32.4191	25.1467	22.0084	29.0897	26.8768	27.3193	21.9179	31.8457	28.1884	27.7217	25.895	26.5549	26.0721	NaN
4.06687	23.7184	24.4225	32.4191	25.1467	21.9682	29.0897	26.8768	27.3193	21.9179	31.7854	28.1643	27.7217	25.895	26.5549	26.0721	NaN
4.23746	23.7184	24.4225	32.4191	25.1467	21.9682	29.0494	26.8768	27.3193	21.9179	31.7854	28.1643	27.7217	25.895	26.5348	26.0721	NaN
4.40806	23.7385	24.4225	32.4191	25.1467	21.9682	29.0494	26.8768	27.3193	21.8877	31.725	28.1643	27.7217	25.895	26.5348	26.0721	NaN
4.57866	23.7385	24.4466	32.4191	25.1467	21.9279	29.0494	26.8768	27.3193	21.8877	31.725	28.1643	27.7217	25.895	26.5348	26.0721	NaN
4.74926	23.7385	24.4225	32.4191	25.1064	21.9279	29.0494	26.8768	27.1986	21.8575	31.725	28.1401	27.7217	25.8709	26.4945	26.0721	NaN
4.91986	23.7385	24.4225	32.4191	25.1064	21.8877	29.0494	26.8768	27.1986	21.8575	31.725	28.1401	27.7217	25.8709	26.4945	26.0721	NaN
5.09046	23.7385	24.3983	32.3889	25.1064	21.8877	29.0494	26.8768	27.1986	21.8575	31.6647	28.116	27.7217	25.8226	26.4945	26.0721	21.2842
5.26106	23.7385	24.3983	32.3889	25.1064	21.8877	29.0494	26.8768	27.1986	21.8575	31.6647	28.0677	27.7217	25.8226	26.4945	26.0721	21.2842
5.43165	23.7586	24.3742	32.3889	25.0662	21.8877	29.0494	26.8768	27.1986	21.8575	31.6043	28.0436	27.7217	25.8226	26.4744	26.0721	21.2842
5.60225	23.7787	24.3742	32.3889	25.0662	21.8877	29.0494	26.8768	27.1986	21.8575	31.6043	28.0436	27.7217	25.7985	26.4744	26.0721	21.2842
5.77285	23.8189	24.3742	32.4492	25.0662	21.8877	29.0494	26.8768	27.1986	21.8575	31.6043	28.0436	27.7217	25.7743	26.4543	26.0721	21.2842
5.94345	23.8189	24.35	32.4492	25.026	21.8475	29.0494	26.8768	27.1986	21.8273	31.6043	28.0436	27.7217	25.7743	26.4543	26.0721	21.2842
6.11405	23.8189	24.35	32.4492	25.026	21.8475	29.0494	26.8768	27.1986	21.7972	31.544	28.0436	27.7217	25.7743	26.4342	26.0721	21.2842
6.28465	23.8189	24.35	32.4492	25.026	21.8475	29.0494	26.8768	27.1986	21.767	31.4836	28.0194	27.7217	25.7743	26.4342	26.0721	21.2842
6.45525	23.8391	24.3742	32.4191	25.026	21.8072	29.0092	26.917	27.1986	21.767	31.4836	28.0194	27.7217	25.7743	26.4342	26.0721	21.5859
6.62584	23.8391	24.3742	32.4191	25.026	21.8072	29.0092	26.917	27.1584	21.767	31.4836	28.0194	27.7217	25.7743	26.4342	26.0721	21.5859
6.79644	23.8592	24.3742	32.4191	25.026	21.8072	29.0092	26.917	27.1584	21.767	31.4233	28.0194	27.7217	25.7261	26.4342	26.0721	21.5859
6.96704	23.8592	24.3742	32.4191	25.026	21.8072	29.0092	26.917	27.1584	21.767	31.4233	28.0194	27.7217	25.7019	26.4342	26.0721	21.6463
7.13764	23.8592	24.3742	32.3889	25.026	21.767	29.0092	26.917	27.1584	21.7368	31.4233	28.0194	27.7217	25.7019	26.4342	26.0721	21.6463
7.30824	23.8592	24.35	32.3889	25.026	21.767	29.0092	26.917	27.1584	21.7368	31.3629	28.0194	27.6815	25.7019	26.4342	26.0721	21.5859
7.47884	23.8793	24.3742	32.3889	25.026	21.767	29.0092	26.917	27.1584	21.7066	31.3629	27.9711	27.6815	25.7019	26.3738	26.0721	21.5558
7.64944	23.9195	24.3742	32.3889	25.026	21.767	29.0092	26.917	27.1584	21.7066	31.3629	27.9711	27.6815	25.6778	26.3738	26.0721	21.5558
7.82003	23.9195	24.35	32.3889	25.026	21.767	29.0092	26.917	27.1584	21.7066	31.3629	27.9711	27.6815	25.6778	26.3738	26.0721	21.5739
7.99063	23.9598	24.35	32.3889	25.026	21.767	29.0092	26.917	27.1584	21.7066	31.3026	27.9711	27.6815	25.6778	26.3738	26.0318	21.5739
8.16123	23.9598	24.3259	32.3889	25.026	21.767	29.0092	26.917	27.1182	21.7066	31.2422	27.9711	27.6815	25.6536	26.3738	26.0318	21.5739
8.33183	23.9598	24.3259	32.3587	25.026	21.767	29.0092	26.917	27.1182	21.7066	31.2422	27.9711	27.6815	25.6536	26.3738	26.0318	21.5739
8.50243	23.9598	24.3259	32.3587	24.9857	21.7268	29.0092	26.917	27.1182	21.7066	31.2422	27.9711	27.6815	25.6536	26.3738	26.0318	21.5457
8.67303	23.9598	24.35	32.3587	24.9857	21.7268	29.0092	26.917	27.0779	21.6765	31.2422	27.9711	27.6815	25.6536	26.3537	26.0318	21.5457
8.84363	23.9598	24.35	32.3587	24.9857	21.6865	29.0092	26.9572	27.0779	21.6765	31.2422	27.947	27.6815	25.6536	26.3336	26.0318	21.5457
9.01422	23.9799	24.35	32.3285	24.9857	21.6865	29.0092	26.9572	27.0779	21.6765	31.1819	27.947	27.6815	25.6536	26.3336	26.0318	21.5457
9.18482	24	24.35	32.3285	24.9857	21.6865	29.0092	26.9975	27.0779	21.6463	31.1819	27.947	27.6815	25.6054	26.3336	25.9916	21.5457
9.35542	24.0201	24.3259	32.3285	24.9857	21.6865	29.0092	26.9975	27.0779	21.6463	31.1819	27.947	27.6815	25.6054	26.3336	25.9916	21.5457
9.52602	24.0402	24.3259	32.3285	24.9857	21.6865	29.0092	26.9975	27.0779	21.6463	31.1819	27.947	27.7217	25.6054	26.3336	25.9916	21.5457
9.69662	24.0402	24.3259	32.3285	24.9857	21.6865	29.0092	26.9975	27.0779	21.6463	31.1819	27.947	27.7217	25.6054	26.3135	25.9514	21.5457
9.86722	24.0604	24.35	32.3285	24.9857	21.6865	29.0092	26.9572	27.0779	21.6463	31.1819	27.947	27.7217	25.5812	26.3135	25.9514	21.5457
10.0378	24.0805	24.35	32.3285	24.9857	21.6865	29.0092	26.9572	27.0779	21.6463	31.1215	27.947	27.7217	25.5812	26.3135	25.9514	21.5457
10.2084	24.0805	24.35	32.3285	24.9857	21.6865	29.0092	26.9572	27.1182	21.6463	31.1215	27.947	27.7217	25.5812	26.2934	25.9514	21.5457
10.379	24.0805	24.35	32.3285	24.9857	21.6865	29.0092	26.9572	27.0779	21.6463	31.1215	27.9229	27.7217	25.5812	26.2934	25.9514	21.5457
10.5496	24.1006	24.35	32.2984	24.9857	21.6463	29.0092	26.9572	27.0779	21.6161	31.1215	27.9229	27.7217	25.5571	26.2934	25.9514	21.5457
10.7202	24.1207	24.35	32.2682	24.9857	21.6463	29.0092	26.9572	27.1182	21.6161	31.1215	27.9229	27.7217	25.5571	26.3135	25.9514	21.5457
10.8908	24.1408	24.3742	32.2682	24.9857	21.6463	29.0092	26.9572	27.1182	21.6161	31.1215	27.9229	27.7217	25.5571	26.3336	25.9514	21.5457
11.0614	24.1609	24.3742	32.2682	25.026	21.6463	29.0494	26.9572	27.1182	21.5859	31.0612	27.9229	27.7217	25.5571	26.3336	25.9514	21.5658
11.232	24.1609	24.3742	32.2682	25.026	21.6463	29.1299	26.9975	27.1182	21.5859	31.0612	27.9229	27.7619	25.5571	26.3336	25.9514	21.5658
11.4026	24.1609	24.35	32.2682	25.026	21.6463	29.0897	26.9975	27.1182	21.5859	31.0612	27.9229	27.7619	25.5571	26.3336	25.9514	21.5658
11.5732	24.1811	24.35	32.2682	25.026	21.6463	29.0897	26.9975	27.1182	21.5859	31.0612	27.8987	27.7619	25.5571	26.3336	25.9514	21.5658
11.7438	24.1811	24.35	32.238	25.026	21.6463	29.0897	26.9975	27.1182	21.5859	31.0008	27.8987	27.8022	25.5571	26.3336	25.9514	21.5658
11.9144	24.2012	24.3742	32.238	25.026	21.6463	29.0897	26.9975	27.1182	21.5859	31.0008	27.8987	27.8022	25.5571	26.3336	25.9514	21.5658
12.085	24.2213	24.3742	32.238	25.026	21.606	29.0897	26.9975	27.1182	21.5859	31.0008	27.8987	27.8424	25.5571	26.3135	25.9514	21.5859
12.2556	24.2213	24.3742	32.238	25.026	21.606	29.0897	26.9975	27.1182	21.5558	31.0008	27.8987	27.8424	25.5571	26.3135	25.9514	21.5859
12.4262	24.2615	24.3742	32.238	25.026	21.606	29.0897	26.9975	27.1182	21.5558	31.0008	27.8987	27.8424	25.5571	26.3135	25.9514	21.5859
12.5968	24.2615	24.3742	32.238	25.026	21.606	29.0897	26.9975	27.1182	21.5558	31.0008	27.8987	27.8826	25.5571	26.3135	25.9514	21.606
12.7674	24.2816	24.3983	32.238	25.026	21.606	29.0897	26.9975	27.1182	21.5558	31.0008	27.8746	27.8826	25.5571	26.3135	25.9514	21.606
12.938	24.3018	24.3983	32.238	25.026	21.606	29.0897	26.9975	27.1182	21.5558	31.0008	27.8746	27.8826	25.5329	26.3135	25.9514	21.606
13.1086	24.3018	24.3983	32.238	25.026	21.606	29.0897	26.9975	27.1182	21.5256	30.9405	27.8746	27.8826	25.5329	26.3336	25.9514	21.606
13.2792	24.3018	24.3983	32.238	25.026	21.606	29.0897	26.9975	27.1182	21.5256	30.9405	27.8746	27.8826	25.5329	26.3336	25.9514	21.606
13.4498	24.3018	24.3983	32.238	25.026	21.606	29.0897	26.9975	27.1182	21.5256	30.9405	27.8746	27.8826	25.5329	26.3336	25.9514	21.606
13.6204	24.342	24.4225	32.238	25.026	21.606	29.0897	26.9975	27.1182	21.5256	30.9405	27.8746	27.8826	25.5329	26.3336	25.9514	21.606
13.791	24.3621	24.3983	32.238	25.026	21.606	29.0897	26.9975	27.1182	21.5256	30.9405	27.8746	27.9229	25.5329	26.3336	25.9514	21.606
13.9616	24.3621	24.3983	32.238	25.026	21.606	29.0897	26.9975	27.1182	21.5256	30.9405	27.8746	27.9229	25.5329	26.3135	25.9514	21.606
14.1322	24.3822	24.3983	32.238	25.026	21.606	29.0897	26.9975	27.1584	21.5256	30.9405	27.8746	27.9229	25.5329	26.3135	25.9514	21.606
14.3028	24.3822	24.3983	32.238	25.026	21.606	29.0897	26.9975	27.1584	21.5256	30.8801	27.8746	27.9229	25.5329	26.3135	25.9514	21.6262
14.4734	24.4225	24.3983	32.238	25.026	21.606	29.0897	26.9975	27.1584	21.5256	30.8801	27.8746	27.9631	25.5329	26.3135	25.9514	21.6262
14.644	24.4225	24.4225	32.2078	25.026	21.606	29.0897	26.9975	27.1584	21.5256	30.8197	27.8504	27.9631	25.5329	26.2934	25.9514	21.6262
14.8146	24.4225	24.4225	32.2078	25.026	21.606	29.0897	26.9975	27.1584	21.4954	30.8197	27.8504	28.0033	25.5088	26.2934	25.9514	21.6262
14.9852	24.4225	24.4225	32.2078	25.0662	21.606	29.0897	26.9975	27.1584	21.4954	30.8197	27.8263	28.0033	25.5088	26.2934	25.9514	21.6262
15.1558	24.4627	24.4225	32.2078	25.0662	21.606	29.0897	26.9975	27.1584	21.4954	30.8197	27.8263	28.0033	25.5088	26.2934	25.9514	21.6262
15.3264	24.4828	24.4225	32.2078	25.0662	21.606	29.0897	26.9975	27.1584	21.4954	30.8197	27.8263	28.0033	25.5088	26.2934	25.9514	21.6262
15.497	24.4828	24.4466	32.2078	25.0662	21.606	29.0897	26.9975	27.1584	21.4954	30.8197	27.8263	28.0033	25.5088	26.2934	25.9916	21.6262
15.6676	24.4828	24.4466	32.238	25.0662	21.606	29.0897	26.9975	27.1584	21.4954	30.8197	27.8263	28.0033	25.5088	26.2934	25.9916	21.6262
15.8382	24.5029	24.4466	32.238	25.0662	21.606	29.0897	26.9975	27.1986	21.4954	30.8197	27.8022	28.0033	25.5088	26.2934	25.9916	21.6262
16.0088	24.523	24.4466	32.238	25.0662	21.606	29.0897	26.9975	27.1986	21.4954	30.8197	27.8022	28.0436	25.5088	26.2934	25.9916	21.6262
16.1794	24.523	24.4225	32.2682	25.0662	21.606	29.0897	27.0377	27.1986	21.4954	30.8197	27.8022	28.0838	25.4847	26.2732	25.9916	21.6262
16.35	24.5432	24.4466	32.2682	25.0662	21.606	29.0897	27.0377	27.1986	21.4652	30.8197	27.8022	28.0838	25.4605	26.2732	25.9916	21.6262
16.5206	24.5633	24.4466	32.2682	25.0662	21.606	29.0897	27.0377	27.1986	21.4652	30.8197	27.8022	28.124	25.4605	26.2934	25.9916	21.6262
16.6912	24.5834	24.4466	32.2682	25.0662	21.606	29.0897	27.0377	27.1986	21.4652	30.8197	27.8022	28.124	25.4605	26.2934	26.0318	21.6262
16.8618	24.5834	24.4466	32.2682	25.0662	21.606	29.0897	27.0377	27.1986	21.4652	30.7594	27.778	28.124	25.4605	26.2934	26.0318	21.6463
17.0324	24.6035	24.4707	32.2682	25.0662	21.606	29.0897	27.0377	27.1986	21.4652	30.7594	27.778	28.124	25.4605	26.2934	26.0721	21.6463
17.203	24.6035	24.4707	32.2682	25.0662	21.606	29.0897	27.0377	27.1986	21.4652	30.7594	27.778	28.1643	25.4364	26.2934	26.0721	21.6463
17.3736	24.6236	24.4707	32.2682	25.0662	21.606	29.0897	27.0377	27.1986	21.4652	30.7594	27.778	28.1643	25.4364	26.2934	26.0721	21.6463
17.5442	24.6236	24.4707	32.2682	25.0662	21.606	29.0897	27.0377	27.1986	21.4652	30.7594	27.778	28.1643	25.4364	26.2934	26.0721	21.6463
17.7148	24.6236	24.4949	32.2984	25.0662	21.606	29.0897	27.0377	27.1986	21.4652	30.7594	27.8022	28.1643	25.4364	26.2934	26.0721	21.6463
17.8853	24.6438	24.4949	32.2984	25.0662	21.606	29.0897	27.0377	27.1986	21.4652	30.699	27.8022	28.1643	25.4364	26.2934	26.0721	21.6463
18.0559	24.6639	24.4949	32.2984	25.0662	21.606	29.0897	27.0377	27.1986	21.4652	30.699	27.8022	28.1643	25.4122	26.2934	26.0721	21.6463
18.2265	24.7041	24.4949	32.3285	25.0662	21.606	29.0897	27.0377	27.1986	21.4652	30.699	27.8022	28.1643	25.3881	26.2732	26.0721	21.6664
18.3971	24.7041	24.4949	32.3285	25.0662	21.606	29.0897	27.0377	27.2389	21.4652	30.699	27.8022	28.2045	25.3881	26.2934	26.0721	21.6664
18.5677	24.7041	24.519	32.3285	25.0662	21.606	29.0897	27.0377	27.2389	21.4652	30.699	27.8022	28.2447	25.3881	26.2934	26.0721	21.6664
18.7383	24.7242	24.4949	32.3285	25.0662	21.606	29.0897	27.0377	27.2389	21.4351	30.699	27.8022	28.2447	25.3881	26.2934	26.0721	21.6865
18.9089	24.7443	24.4949	32.3285	25.0662	21.5658	29.0897	27.0377	27.2389	21.4351	30.699	27.8022	28.2447	25.3881	26.2934	26.0721	21.6865
19.0795	24.7443	24.4949	32.3285	25.0662	21.5658	29.0897	27.0377	27.2389	21.4351	30.699	27.8022	28.2447	25.3881	26.2934	26.0721	21.6865
19.2501	24.7443	24.519	32.3285	25.0662	21.5658	29.0897	27.0377	27.2389	21.4351	30.6387	27.8022	28.2447	25.3639	26.2732	26.1123	21.6865
19.4207	24.7443	24.519	32.3285	25.0662	21.5658	29.0897	27.0377	27.2389	21.4351	30.6387	27.8022	28.3252	25.3639	26.2732	26.1123	21.6865
19.5913	24.7645	24.519	32.3285	25.0662	21.5658	29.0897	27.0377	27.2389	21.4351	30.6387	27.8022	28.3252	25.3639	26.2934	26.1123	21.7066
19.7619	24.7846	24.519	32.3285	25.0662	21.5658	29.0897	27.0377	27.2791	21.4351	30.6387	27.8263	28.3252	25.3639	26.3135	26.1123	21.7066
19.9325	24.8248	24.5673	32.3285	25.0662	21.5658	29.0897	27.0377	27.2791	21.4351	30.6387	27.8263	28.3252	25.3639	26.3135	26.1123	21.7066
20.1031	24.8248	24.5673	32.3587	25.0662	21.5658	29.0897	27.0779	27.2791	21.4351	30.6387	27.8022	28.3252	25.3639	26.3135	26.1525	21.7066
20.2737	24.8248	24.5673	32.3587	25.0662	21.5658	29.0897	27.0779	27.3193	21.4351	30.6387	27.8022	28.3252	25.3639	26.3135	26.1928	21.7066
20.4443	24.8449	24.5673	32.3285	25.0662	21.5658	29.0897	27.0779	27.3193	21.4351	30.6387	27.8022	28.3654	25.3639	26.2934	26.1928	21.7268
20.6149	24.865	24.5914	32.3587	25.0662	21.5658	29.0897	27.0779	27.3193	21.4351	30.6387	27.8022	28.3654	25.3639	26.2934	26.1928	21.7268
20.7855	24.865	24.5914	32.3587	25.0662	21.5658	29.0897	27.0779	27.3193	21.4351	30.5783	27.8022	28.3654	25.3639	26.2934	26.1928	21.7268
20.9561	24.865	24.5914	32.3587	25.0662	21.5658	29.0897	27.0779	27.3193	21.4351	30.5783	27.8022	28.4459	25.3639	26.2934	26.1928	21.7268
21.1267	24.8852	24.6156	32.3587	25.0662	21.5658	29.0897	27.0779	27.3193	21.4351	30.5783	27.8022	28.4459	25.3639	26.2934	26.1928	21.7469
21.2973	24.8852	24.6397	32.3587	25.0662	21.5658	29.0897	27.0779	27.3193	21.4652	30.5783	27.8022	28.4459	25.3398	26.2934	26.1928	21.7469
21.4679	24.9053	24.6397	32.3587	25.0662	21.5658	29.0897	27.0779	27.4401	21.4652	30.518	27.8022	28.4459	25.3398	26.2934	26.1928	21.7469
21.6385	24.9455	24.6397	32.3587	25.0662	21.5658	29.0897	27.0779	27.4401	21.4652	30.518	27.8022	28.4861	25.3398	26.2934	26.1928	21.7469
21.8091	24.9455	24.6397	32.3587	25.0662	21.5658	29.0897	27.0779	27.4401	21.4652	30.518	27.8022	28.4861	25.3157	26.2934	26.1928	21.7469
21.9797	24.9656	24.6639	32.3587	25.0662	21.5658	29.0897	27.0779	27.4401	21.4652	30.518	27.8263	28.5264	25.3157	26.2934	26.1928	21.7469
22.1503	24.9857	24.6639	32.3587	25.1064	21.606	29.0897	27.0779	27.4401	21.4652	30.518	27.8263	28.5264	25.3157	26.2934	26.1928	21.7469
22.3209	24.9857	24.6639	32.3587	25.1467	21.606	29.0897	27.0779	27.4401	21.4652	30.518	27.8263	28.5264	25.3157	26.2934	26.1928	21.767
22.4915	24.9857	24.6639	32.3587	25.1467	21.606	29.0897	27.0779	27.4803	21.4351	30.518	27.8263	28.5666	25.3157	26.2934	26.1928	21.767
22.6621	24.9857	24.688	32.3587	25.1467	21.606	29.0897	27.0779	27.4803	21.4351	30.518	27.8263	28.5666	25.3157	26.2934	26.1928	21.7871
22.8327	25.0059	24.688	32.3587	25.1467	21.606	29.0897	27.1584	27.5205	21.4351	30.518	27.8263	28.6069	25.3157	26.2934	26.1928	21.7871
23.0033	25.0059	24.688	32.3587	25.1467	21.606	29.1299	27.1584	27.5205	21.4351	30.518	27.8263	28.6471	25.3157	26.2934	26.233	21.7871
23.1739	25.0461	24.7122	32.3587	25.1467	21.6463	29.1299	27.1584	27.5205	21.4049	30.518	27.8263	28.6471	25.3157	26.3135	26.233	21.7871
23.3445	25.0662	24.7122	32.3587	25.1467	21.6463	29.1299	27.1584	27.5608	21.4049	30.518	27.8263	28.6873	25.3157	26.3336	26.233	21.7871
23.5151	25.0863	24.7122	32.3587	25.1467	21.6463	29.1299	27.1584	27.5608	21.4049	30.518	27.8504	28.6873	25.3157	26.3135	26.2732	21.7871
23.6857	25.0863	24.7122	32.3587	25.1467	21.6463	29.1299	27.1584	27.601	21.4049	30.518	27.8504	28.7276	25.2915	26.3135	26.2732	21.8072
23.8563	25.1064	24.7363	32.3587	25.1467	21.6463	29.1299	27.1584	27.601	21.4049	30.518	27.8987	28.7276	25.2915	26.3135	26.3135	21.8072
24.0269	25.1064	24.7363	32.3889	25.1467	21.6463	29.1701	27.1182	27.6815	21.4049	30.518	27.8987	28.7678	25.2915	26.3336	26.3135	21.8072
24.1975	25.1064	24.7363	32.3587	25.1467	21.6463	29.1701	27.1182	27.6815	21.4049	30.4576	27.8987	28.7678	25.2915	26.3336	26.3135	21.8072
24.3681	25.1266	24.7604	32.3587	25.1467	21.6463	29.1701	27.1182	27.6815	21.4049	30.4576	27.8987	28.7678	25.2915	26.3336	26.3135	21.8273
24.5387	25.1266	24.7604	32.3587	25.1467	21.6463	29.1701	27.1182	27.6815	21.4049	30.4576	27.8987	28.808	25.2915	26.3336	26.3135	21.8273
24.7093	25.1668	24.7363	32.3587	25.1467	21.6463	29.1701	27.1182	27.7217	21.4049	30.4576	27.8987	28.808	25.2915	26.3336	26.3135	21.8273
24.8799	25.1869	24.7363	32.3587	25.1467	21.6463	29.1701	27.1182	27.7217	21.4049	30.4576	27.9229	28.8483	25.2915	26.3336	26.3135	21.8273
25.0505	25.207	24.7604	32.3587	25.1467	21.6463	29.1701	27.1182	27.8022	21.4049	30.4576	27.9229	28.8483	25.2915	26.3336	26.3135	21.8475
25.2211	25.207	24.7604	32.3587	25.1467	21.6463	29.1701	27.1182	27.8022	21.4049	30.4576	27.947	28.8483	25.2915	26.3336	26.3135	21.8475
25.3917	25.2272	24.7846	32.3587	25.1467	21.6463	29.1701	27.1182	27.8424	21.4049	30.4576	27.947	28.8885	25.2915	26.3336	26.3135	21.8475
25.5623	25.2272	24.8087	32.3587	25.1467	21.6463	29.1701	27.1182	27.8424	21.3445	30.4576	27.947	28.8885	25.2915	26.3336	26.3135	21.8475
25.7329	25.2272	24.8329	32.3587	25.1467	21.6463	29.1701	27.1182	27.8424	21.3445	30.4576	27.947	28.9287	25.2915	26.3336	26.3135	21.8475
[truncated: 675 more rows]
