# Supplementary material for: Circadian clock features define novel subtypes among breast cancer cells and shape drug sensitivity
Source: Mol Syst Biol. 2025 Feb 24;21(4):315–40. doi: 10.1038/s44320-025-00092-7 (PMC11965565; doi:10.1038/s44320-025-00092-7)
Supplement: Supplementary file 6 — Source data Fig. 3 [file 44320_2025_92_MOESM6_ESM.zip]

Archive with 15 entries (14 files):
- SD Figure 3/
- SD Figure 3/MSB-2024-12581_SourceData_Fig3F.xlsx
- __MACOSX/SD Figure 3/._MSB-2024-12581_SourceData_Fig3F.xlsx
- SD Figure 3/.DS_Store
- __MACOSX/SD Figure 3/._.DS_Store
- SD Figure 3/MSB-2024-12581_SourceData_Fig3A.xlsx
- __MACOSX/SD Figure 3/._MSB-2024-12581_SourceData_Fig3A.xlsx
- SD Figure 3/MSB-2024-12581_SourceData_Fig3B.xlsx
- __MACOSX/SD Figure 3/._MSB-2024-12581_SourceData_Fig3B.xlsx
- SD Figure 3/MSB-2024-12581_SourceData_Fig3C.xlsx
- __MACOSX/SD Figure 3/._MSB-2024-12581_SourceData_Fig3C.xlsx
- SD Figure 3/MSB-2024-12581_SourceData_Fig3D.xlsx
- __MACOSX/SD Figure 3/._MSB-2024-12581_SourceData_Fig3D.xlsx
- SD Figure 3/MSB-2024-12581_SourceData_Fig3E.xlsx
- __MACOSX/SD Figure 3/._MSB-2024-12581_SourceData_Fig3E.xlsx
