# Supplementary material for: Circadian clock features define novel subtypes among breast cancer cells and shape drug sensitivity
Source: Mol Syst Biol. 2025 Feb 24;21(4):315–40. doi: 10.1038/s44320-025-00092-7 (PMC11965565; doi:10.1038/s44320-025-00092-7)
Supplement: Supplementary file 6 — Source data Fig. 3 [file 44320_2025_92_MOESM6_ESM.zip › SD Figure 3/MSB-2024-12581_SourceData_Fig3F.xlsx]

## Sheet: mutation_scores
Total mutation counts
Mutation	Score	by classical subtype
		TNBC-BL1	TNBC-BL2	TNBC-MES	LumA
Nonsense	3	0	0	1	0
Frameshift deletion	3	0	0	1	1
Missense	2	4	1	2	0
Silent	1	1	1	1	0
Statistics	Sum score	9	3	11	3
	Cell lines per category	4	3	4	3
	Normalized score	2.25	1	2.75	1
Fraction of each mutation
Mutation	Score	by classical subtype
		TNBC-BL1	TNBC-BL2	TNBC-MES	LumA
Nonsense	3	0	0	0.75	0
Frameshift deletion	3	0	0	0.75	1
Missense	2	2	0.666667	1	0
Silent	1	0.25	0.333333	0.25	0
