# Supplementary material for: Circadian clock features define novel subtypes among breast cancer cells and shape drug sensitivity
Source: Mol Syst Biol. 2025 Feb 24;21(4):315–40. doi: 10.1038/s44320-025-00092-7 (PMC11965565; doi:10.1038/s44320-025-00092-7)
Supplement: Supplementary file 6 — Source data Fig. 3 [file 44320_2025_92_MOESM6_ESM.zip › SD Figure 3/MSB-2024-12581_SourceData_Fig3A.xlsx]

## Sheet: correlations
		Autocorrelation		Contonuous wavelet transform				Multiresolution analysis		Growth
		Lag	Rhythmicity index	Period	Amplitude	Amplitude CV	Phase difference CV	Circadian band	Infradian band	Growth rate
Autocorrelation	Lag	1	-0.536653	0.600857	-0.257376	-0.651214	0.340081	-0.719496	0.826493	-0.160741
	Rhythmicity index	-0.536653	1	-0.491113	0.571359	0.478942	-0.568907	0.871143	-0.870485	-0.102424
Contonuous wavelet transform	Period	0.600857	-0.491113	1	-0.536136	-0.200596	-0.0216753	-0.544492	0.573771	-0.366017
	Amplitude	-0.257376	0.571359	-0.536136	1	0.116106	0.0114437	0.504896	-0.318931	0.224485
	Amplitude CV	-0.651214	0.478942	-0.200596	0.116106	1	-0.679724	0.720969	-0.654534	-0.295087
	Phase difference CV	0.340081	-0.568907	-0.0216753	0.0114437	-0.679724	1	-0.654848	0.612939	0.629797
Multiresolution analysis	Circadian band	-0.719496	0.871143	-0.544492	0.504896	0.720969	-0.654848	1	-0.906934	-0.166776
	Infradian band	0.826493	-0.870485	0.573771	-0.318931	-0.654534	0.612939	-0.906934	1	0.0036539
Growth	Growth rate	-0.160741	-0.102424	-0.366017	0.224485	-0.295087	0.629797	-0.166776	0.0036539	1

## Sheet: pvalues
		Autocorrelation		Contonuous wavelet transform				Multiresolution analysis		Growth
		Lag	Rhythmicity index	Period	Amplitude	Amplitude CV	Phase difference CV	Circadian band	Infradian band	Growth rate
Autocorrelation	Lag	0	0.0320936	0.0138352	0.33588	0.00628473	0.197466	0.00167811	7.91693e-05	0.567131
	Rhythmicity index	0.0320936	0	0.0533858	0.0207789	0.060527	0.0214588	1.11756e-05	1.15598e-05	0.716433
Contonuous wavelet transform	Period	0.0138352	0.0533858	0	0.0322916	0.456321	0.936494	0.0292028	0.0201264	0.179686
	Amplitude	0.33588	0.0207789	0.0322916	0	0.668503	0.966449	0.0460743	0.228589	0.421197
	Amplitude CV	0.00628473	0.060527	0.456321	0.668503	0	0.0037712	0.00162444	0.00593734	0.285644
	Phase difference CV	0.197466	0.0214588	0.936494	0.966449	0.0037712	0	0.00590531	0.0115832	0.0118633
Multiresolution analysis	Circadian band	0.00167811	1.11756e-05	0.0292028	0.0460743	0.00162444	0.00590531	0	1.26397e-06	0.552465
	Infradian band	7.91693e-05	1.15598e-05	0.0201264	0.228589	0.00593734	0.0115832	1.26397e-06	0	0.989689
Growth	Growth rate	0.567131	0.716433	0.179686	0.421197	0.285644	0.0118633	0.552465	0.989689	0

## Sheet: autocorrelation_lag
replicate	HCC1143	HCC1937	HCC38	MDAMB468	HCC1806	HCC70	SUM149PT	BT549	CAL51	MDAMB231	MDAMB436	HCC1428	MCF7	T47D	MCF10A	U2OS_WT	U2OS_CRY1_sKO	U2OS_CRY2_sKO	U2OS_CRY1_2_dKO
Bmal1_1	26.6667	23.8333		25.1667		30.5	32.8333	26	52	24.5		33.3333	24.5	22.5	25.8333	23.5	21.1667	25.5	57.8333
Bmal1_2	26.3333	24.5	23.8333	24.8333		30.3333	35.6667			21.8333		36.5	24.8333	22.8333	26.1667	23.5	21.8333	25.6667	44.1667
Bmal1_3	26.6667	24.8333	17.3333	25	20.1667	30.3333	34.6667			22.1667		22.1667	24.8333	20.1667	25.8333	23.5		25.6667	51.5
Bmal1_4	28.1667	25.8333	31.1667	25.3333	21.5	26.6667	33.8333	25.5	23				23.1667	23.5		24.5		25.1667	30.5
Bmal1_5	28	26	31.6667	26.6667	22.5	26.8333	37.8333	24.8333		42.3333			23.1667	24.5		24.5		24.5	28.8333
Bmal1_6	29.3333	26.1667		26.8333	22.5									24		24		24.6667	32.8333
Bmal1_7
Bmal1_8
Per2_1	25	25.5	34	25.3333	21.5	29.1667	28.5	26.3333	30.1667	23	27.3333	36.5	25.3333	24.3333	25.8333	22.6667
Per2_2	24.5	27.6667	33.5	25.5	20.5	28.8333	27.5	28.5	31.3333		27	25.5	25.1667	25.5	26.1667	22.6667
Per2_3	25.5	24	31	25.3333	22.8333	28.8333		27.8333	32	51.5	27.3333	31.8333	24.8333	25.3333	25.8333	22.6667
Per2_4	26.6667	24.6667	31.1667		20.5		33.3333	27.1667	21.3333	30.6667	28		25.3333	22.8333		23.6667
Per2_5	26.3333	24.1667			20.5			27.6667	21	30.5	28.1667		25	28		22.8333
Per2_6	25.8333				20.3333					32.1667				27.6667		24.5

## Sheet: autocorrelation
replicate	HCC1143	HCC1937	HCC38	MDAMB468	HCC1806	HCC70	SUM149PT	BT549	CAL51	MDAMB231	MDAMB436	HCC1428	MCF7	T47D	MCF10A	U2OS_WT	U2OS_CRY1_sKO	U2OS_CRY2_sKO	U2OS_CRY1_2_dKO
Bmal1_1	0.556473	0.233675		0.578604		0.119234	0.169654	0.107891	0.12075	0.246666		0.186957	0.74466	0.231559	0.44655	0.750247	0.152316	0.768308	0.136939
Bmal1_2	0.550113	0.214709	0.152548	0.551108		0.165454	0.202136			0.236275		0.0891539	0.692951	0.100178	0.50314	0.771174	0.102054	0.808417	0.162914
Bmal1_3	0.53254	0.190032	0.0894815	0.620843	0.106423	0.143054	0.189249			0.26378		0.138891	0.706226	0.293449	0.470989	0.744346		0.790524	0.122587
Bmal1_4	0.664779	0.468416	0.531268	0.385569	0.205999	0.372044	0.287822	0.237553	0.0708259				0.637605	0.340227		0.616514		0.767833	0.103956
Bmal1_5	0.665663	0.448327	0.335182	0.373019	0.325983	0.379619	0.164709	0.0809298		0.145678			0.571754	0.483355		0.624385		0.778541	0.157924
Bmal1_6	0.56709	0.465218		0.300967	0.334812									0.350191		0.636821		0.756503	0.311794
Bmal1_7
Bmal1_8
Per2_1	0.466701	0.289847	0.311611	0.772265	0.168003	0.456962	0.0701886	0.119948	0.25621	0.12647	0.291836	0.113998	0.55446	0.383499	0.545442	0.852986
Per2_2	0.397013	0.536207	0.28589	0.765637	0.118512	0.463218	0.0863226	0.0935813	0.314367		0.304549	0.134848	0.548726	0.496712	0.537654	0.859822
Per2_3	0.48933	0.306211	0.474381	0.76471	0.124816	0.459047		0.101943	0.282	0.16158	0.216162	0.244425	0.535904	0.460863	0.550111	0.856525
Per2_4	0.412955	0.550854	0.289665		0.148867		0.168523	0.209171	0.381891	0.230576	0.263244		0.630925	0.073053		0.762733
Per2_5	0.415155	0.56186			0.174578			0.16624	0.296849	0.271651	0.27906		0.639769	0.322786		0.795978
Per2_6	0.306217				0.173017					0.232828				0.388777		0.735042

## Sheet: period_median
replicate	HCC1143	HCC1937	HCC38	MDAMB468	HCC1806	HCC70	SUM149PT	BT549	CAL51	MDAMB231	MDAMB436	HCC1428	MCF7	T47D	MCF10A	U2OS_WT	U2OS_CRY1_sKO	U2OS_CRY2_sKO	U2OS_CRY1_2_dKO
Bmal1_1	28.0436	25.7502		25.5088	34.1994	28.7678		26.7762		25.9313		26.8365	24.6639	22.4912	26.3537	23.6982	20.1978	25.7502	30.3369
Bmal1_2	27.6815	25.7502	23.0947	25.026		29.1299		30.5783	31.9061	22.2498	25.5088	28.285	25.026	23.4568	26.8969	23.6982	20.0771	25.7502
Bmal1_3	28.285	25.8709	34.3202	25.5088	30.0955	30.2162		30.0955	30.3369	25.7502			24.9053	22.1291	26.5951	23.6982	20.0771	25.7502
Bmal1_4	28.285	26.9572	32.3889	26.9572	23.6982	28.7678	33.8373	25.9916	21.0428		30.699		24.3621	24.9053		25.026		25.6295	29.0092
Bmal1_5	28.285	26.5951	32.0268	27.4401	24.6639	29.1299		26.3537	23.0947		26.233		24.5432	25.8709		24.9053		25.026	28.7678
Bmal1_6	29.8541	27.0779		27.1986	23.2154				28.4057					25.2674		24.4225		25.2674	32.8717
Bmal1_7									25.6295
Bmal1_8									24.7846
Per2_1	27.5608	26.9572	33.7166	25.3881	23.9396	29.3713	26.8365	28.7678	24.4225	25.1467	27.8022	30.5783	24.9053	25.6295	26.4744	22.7326
Per2_2	27.8022	27.6815	33.7166	25.6295	23.4568	29.6127	30.2162	28.6471		32.6303	28.1643	28.4057	24.5432	26.5951	26.5951	22.7326
Per2_3	27.6815	25.026	32.2682	25.3881	24.4225	29.6127	27.9229	29.1299	24.5432		28.0436	28.285	24.9053	26.7158	27.3193	22.7326
Per2_4	28.6471	26.1123	31.3026						21.0428	25.2674	29.492		25.026	25.5088		23.6982
Per2_5	28.6471	25.1467					32.0268		20.4392	25.2674	30.0955		24.7846	30.2162		23.2154
Per2_6	29.2506													27.9229		24.1811

## Sheet: amplitude_median
replicate	HCC1143	HCC1937	HCC38	MDAMB468	HCC1806	HCC70	SUM149PT	BT549	CAL51	MDAMB231	MDAMB436	HCC1428	MCF7	T47D	MCF10A	U2OS_WT	U2OS_CRY1_sKO	U2OS_CRY2_sKO	U2OS_CRY1_2_dKO
Bmal1_1	10.0049	14.0761		7.13005		3.13159	14.9557	4.88183		95.8317			243.547	25.774	70.9445	451.398	107.859	310.349	7.0646
Bmal1_2	9.04664	11.9042	8.0157	7.73603		4.26019				90.373	10.3217	50.6314	185.096	30.7803	82.2495	515.969	159.147	371.537
Bmal1_3	10.8687	11.4684		7.58116		3.33164	17.0187	2.81895	0.943702	103.016			161.827	31.5909	71.3127	409.469	114.602	434.075
Bmal1_4	5.4068	9.1323	11.1838	2.16383	10.4047	8.44186	9.03142	8.27686	1.79821		22.025		734.14	39.0813		813.331		576.324	6.06376
Bmal1_5	7.07148	8.01043	9.50309	1.49946	11.327	11.9797		6.95368	1.04182		8.33761		1022.54	49.5245		788.882	270.101	446.658	8.92906
Bmal1_6	6.82566	10.4866		1.8154	10.7078									42.2699		624.269	246.86	592.03	6.42422
Bmal1_7
Bmal1_8
Per2_1	21.4881	12.0933	57.2057	94.4177	153.307	105.511		18.7418	21.5631	203.832	85.873	135.804	51.1036	32.5303	7.15134	299.769
Per2_2	25.8966	24.0899	50.3319	130.781	150.555	90.741	154.386	18.683	17.0987	272.028	78.4363		61.0626	24.1877	9.44933	230.452
Per2_3	25.5154	12.3998	56.2545	115.087		88.9517		18.9432	18.2405		66.8824	71.1174	48.9147	36.71	9.06743	213.059
Per2_4	12.4425	33.8785	38.3055					14.4704	20.5087	270.224	109.734		60.2147	30.2223		571.237
Per2_5	11.2721	25.5415						22.9436	11.939	252.156	112.571		50.6941	48.935		369.833
Per2_6	14.9339									245.793				31.9729		524.413

## Sheet: amplitude_coeffvar
replicate	HCC1143	HCC1937	HCC38	MDAMB468	HCC1806	HCC70	SUM149PT	BT549	CAL51	MDAMB231	MDAMB436	HCC1428	MCF7	T47D	MCF10A	U2OS_WT	U2OS_CRY1_sKO	U2OS_CRY2_sKO	U2OS_CRY1_2_dKO
Bmal1_1	0.293385	0.276859		0.168854		0.243796	0.144917	0.257092		0.301401			0.274082	0.307805	0.309079	0.302228	0.19657	0.283331	0.226639
Bmal1_2	0.291943	0.274188	0.248363	0.171665		0.247569				0.260167	0.128839	0.237873	0.285827	0.26382	0.319693	0.296493	0.140039	0.275922
Bmal1_3	0.293302	0.274023		0.172141		0.251412	0.085026	0.173859	0.0726165	0.290265			0.275761	0.296276	0.313873	0.296125	0.142508	0.274534
Bmal1_4	0.293632	0.288676	0.281452	0.229037	0.301435	0.268681	0.12989	0.286535	0.147634		0.202835		0.31354	0.268922		0.309674		0.297839	0.213694
Bmal1_5	0.285179	0.283168	0.23608	0.19345	0.308408	0.296635		0.237069	0.144636		0.138139		0.297644	0.29215		0.309752	0.240339	0.29338	0.293126
Bmal1_6	0.310354	0.289541		0.260621	0.301191									0.286161		0.301815	0.15491	0.304026	0.264906
Bmal1_7
Bmal1_8
Per2_1	0.292962	0.307487	0.237401	0.283819	0.292213	0.30828		0.274305	0.284904	0.262519	0.276685	0.290851	0.304982	0.304296	0.305418	0.242384
Per2_2	0.285289	0.277369	0.23235	0.275459	0.223151	0.290092	0.27788	0.282434	0.278844	0.173102	0.304176		0.317575	0.314111	0.307507	0.242707
Per2_3	0.300263	0.318115	0.282591	0.279283		0.296288		0.282832	0.270405		0.260025	0.290751	0.309967	0.304213	0.309433	0.235269
Per2_4	0.259131	0.34539	0.265569					0.177876	0.268059	0.103891	0.272338		0.28906	0.153671		0.238653
Per2_5	0.270262	0.306148						0.155792	0.108491	0.131934	0.275453		0.294911	0.15418		0.206592
Per2_6	0.282597									0.112926				0.190438		0.244456

## Sheet: phdiff_coeffvar
nr_of_combinations	HCC1143	HCC1937	HCC38	MDAMB468	HCC1806	HCC70	SUM149PT	BT549	CAL51	MDAMB231	MDAMB436	HCC1428	MCF7	T47D	MCF10A	U2OS_WT
combination_1	0.0420505	0.30329		0.0106723	0.790945	0.0061268		0.0174129		0.11328		0.519677	0.0146159	0.157901	0.0039385	0.0890574
combination_2	0.0446686	0.123046		0.0187018	0.762727	0.00906921		0.0177324		0.227216		0.0546932	0.0060226	0.2063	0.0071388	0.0966297
combination_3	0.0224918	0.0193925		0.0112383	0.734799	0.00402111		0.0302156				0.000286776	0.0229428	0.311976	0.0375802	0.0968172
combination_4	0.0269951	0.0267829		0.00740355		0.00881365						0.280229	0.0223813	0.181401	0.0101791	0.0398929
combination_5	0.0218015	0.0206778	0.773583	0.0170634		0.0109041						0.0269265	0.0103471	0.972553	0.00740663	0.0771157
combination_6	0.0721237	0.054339	0.771011	0.00841263		0.00695862		0.57124	0.858463		0.109511	0.0031421	0.00357525	0.49643	0.00692441	0.0482089
combination_7	0.0383253	0.0887136	0.802655	0.0218053		0.00780014		0.600131		0.615323	0.146863		0.00135954	0.119408	0.000920442	0.0950659
combination_8	0.040034	0.0300336	0.84432	0.0360016		0.00577189		0.632346	0.824877	0.899199	0.154343		0.00542475	0.0958115	0.000961474	0.103214
combination_9	0.0178509	0.00663725	0.00501587	0.0221248		0.0109458			0.836938		0.35916		0.0108337	0.149285	0.0191498	0.103501
combination_10	0.0207331	0.0177645	0.00481882	0.0841477		0.0221752			0.920504		0.348724		0.0054247	0.125829		0.0376842
combination_11	0.0172195	0.0530902	0.040225	0.0444786		0.0164198		0.0155178	0.689126				0.00320374	0.697496		0.0798368
combination_12	0.0514062	0.0997228	0.0686046	0.0892351		0.0253418		0.0132072					0.00113815	0.331262		0.0416245
combination_13	0.046587	0.0603437	0.023901	0.141016	0.664996	0.0162532		0.00588496	0.643936	0.400974			0.00400583	0.0633708		0.088459
combination_14	0.0495913	0.147967	0.022751	0.0663105	0.584126	0.022246			0.746783	0.747921			0.00827771	0.0719791		0.0959612
combination_15	0.0261941	0.273353	0.0112795	0.121856	0.674038	0.0125171							0.00421595	0.124764		0.0961238
combination_16	0.0289022	0.246236	0.0309305	0.11258			0.457187	0.0595866	0.0838788	0.213307	0.239955		0.0556188	0.119845		0.0389881
combination_17	0.0233063	0.0192982	0.0322749	0.0754293			0.304391	0.0577312		0.176125	0.216051		0.0382691	0.325844		0.0762313
combination_18	0.0787211	0.0911714	0.0312243	0.120228			0.293083	0.0762543	0.110149		0.211108		0.0447032	0.262164		0.0468195
combination_19	0.0843475	0.0532253	0.00219387		0.0719058				0.119139		0.159257		0.0618664	0.00306102		0.345106
combination_20	0.086469	0.113404	0.0182759		0.120836				0.14251		0.151281		0.041919	0.00345952		0.358759
combination_21	0.0564933	0.252749			0.121416			0.0256983	0.0998644		0.0503196		0.167889	0.0259757		0.358225
combination_22	0.0445508	0.0291087						0.0264353			0.077194		0.17045	0.0219198		0.182204
combination_23	0.0412311	0.0735974						0.0312516	0.128724		0.105048		0.127603	0.292631		0.293279
combination_24	0.0986983	0.0390469							0.353665		0.285608		0.0983399	0.118054		0.0991172
combination_25	0.0861409	0.0901423			0.190203				0.39856		0.298326		0.127214	0.0200662		0.318302
combination_26	0.0878513	0.248884			0.254629				0.314911					0.0108894		0.328755
combination_27	0.0567596	0.0209418			0.274648									0.00336021		0.327171
combination_28	0.0449933	0.0874913							0.363062					0.0123397		0.18591
combination_29	0.0423906	0.102421							0.598423					0.211143		0.279017
combination_30	0.0881331	0.10783							0.607651					0.0528213		0.11193
combination_31	0.33939				0.0146395				0.139767					0.00167168		0.291446
combination_32	0.340251				0.04354									0.000948042		0.304059
combination_33	0.282816				0.0397218				0.168545					0.0218798		0.3012
combination_34	0.205856								0.455107					0.0144979		0.107034
combination_35	0.213979								0.520918					0.395928		0.24144
combination_36	0.212717								0.0589106					0.105208		0.0414585
combination_37
combination_38									0.0931609
combination_39									0.213177
combination_40									0.201627

## Sheet: mra_circadian
replicate	HCC1143	HCC1937	HCC38	MDAMB468	HCC1806	HCC70	SUM149PT	BT549	CAL51	MDAMB231	MDAMB436	HCC1428	MCF7	T47D	MCF10A	U2OS_WT	U2OS_CRY1_sKO	U2OS_CRY2_sKO	U2OS_CRY1_2_dKO
Bmal1_1	0.8015	0.671	0.4619	0.7627	0.5349	0.382	0.3355	0.5652	0.0543	0.6236	0.128	0.4955	0.9214	0.6145	0.8213	0.92	0.6903	0.9573	0.3699
Bmal1_2	0.8163	0.655	0.4944	0.7843	0.5052	0.4062	0.2158	0.3249	0.0729	0.5723	0.3613	0.5491	0.8861	0.5332	0.8357	0.9273	0.693	0.9693	0.2847
Bmal1_3	0.8068	0.6218	0.3992	0.7666	0.5368	0.4124	0.2687	0.4372	0.1267	0.6017	0.048	0.6494	0.8951	0.531	0.8228	0.9152	0.6207	0.9626	0.2618
Bmal1_4	0.8071	0.7452	0.3847	0.5319	0.6358	0.7177	0.3167	0.5152	0.2552	0.5353	0.1837		0.899	0.6745		0.8902	0.4955	0.9243	0.4664
Bmal1_5	0.8227	0.736	0.3794	0.6356	0.7261	0.6921	0.1596	0.4064	0.2435	0.4298	0.3536		0.9018	0.7581		0.8954	0.5231	0.9201	0.4872
Bmal1_6	0.6215	0.7584		0.5472	0.735				0.2286	0.3695				0.6971		0.8957	0.5233	0.9076	0.318
Bmal1_7									0.2666
Bmal1_8									0.2993
Per2_1	0.8256	0.6445	0.3139	0.9367	0.6662	0.6877	0.5364	0.5024	0.4922	0.6249	0.8338	0.5333	0.8223	0.7823	0.8516	0.9853
Per2_2	0.801	0.6923	0.3272	0.9374	0.6266	0.6925	0.5775	0.4772	0.5122	0.4663	0.8146	0.6614	0.8149	0.8644	0.8489	0.9855
Per2_3	0.8491	0.6558	0.5152	0.9458	0.6804	0.7027	0.5183	0.4773	0.4866	0.3163	0.7586	0.4477	0.7989	0.8247	0.854	0.9855
Per2_4	0.7592	0.9358	0.5315		0.7059		0.4713	0.629	0.692	0.4639	0.6342		0.8475	0.286		0.952
Per2_5	0.7876	0.9057			0.7187		0.4761	0.6012	0.6441	0.4907	0.7482		0.8478	0.4099		0.9667
Per2_6	0.7269				0.7079					0.4109				0.6644		0.9306

## Sheet: mra_infradian
replicate	HCC1143	HCC1937	HCC38	MDAMB468	HCC1806	HCC70	SUM149PT	BT549	CAL51	MDAMB231	MDAMB436	HCC1428	MCF7	T47D	MCF10A	U2OS_WT	U2OS_CRY1_sKO	U2OS_CRY2_sKO	U2OS_CRY1_2_dKO
Bmal1_1	0.0599	0.0993	0.0706	0.0473	0.1872	0.3406	0.3991	0.0886	0.2539	0.1341	0.5531	0.4019	0.0536	0.1853	0.1425	0.0734	0.2569	0.0283	0.5229
Bmal1_2	0.0699	0.1014	0.0671	0.0675	0.2712	0.3104	0.4624	0.1275	0.2844	0.1378	0.3429	0.3544	0.0694	0.2159	0.139	0.0658	0.27	0.016	0.5842
Bmal1_3	0.0632	0.1159	0.0876	0.0491	0.1659	0.2979	0.4156	0.1587	0.1573	0.1022	0.4776	0.3322	0.0754	0.0468	0.1408	0.0769	0.334	0.0231	0.6452
Bmal1_4	0.0858	0.1164	0.4522	0.0705	0.1465	0.1502	0.4866	0.2652	0.2362	0.3959	0.7003		0.0217	0.034		0.1024	0.4748	0.0246	0.4034
Bmal1_5	0.0678	0.0986	0.3511	0.1169	0.0839	0.1174	0.5114	0.3844	0.2144	0.4395	0.3374		0.0498	0.0826		0.0975	0.4425	0.0271	0.3587
Bmal1_6	0.305	0.1023		0.1336	0.0892				0.4465	0.3622				0.085		0.0888	0.4375	0.0327	0.5126
Bmal1_7									0.4359
Bmal1_8									0.4571
Per2_1	0.04	0.19	0.38	0.02	0.31	0.28	0.34	0.32	0.47	0.14	0.13	0.38	0.11	0.12	0.09	0.01
Per2_2	0.03	0.26	0.35	0.04	0.32	0.27	0.32	0.39	0.44	0.21	0.12	0.23	0.12	0.05	0.07	0.01
Per2_3	0.06	0.18	0.44	0.03	0.27	0.26	0.36	0.45	0.47	0.55	0.16	0.48	0.14	0.09	0.08	0.01
Per2_4	0.11	0.03	0.34		0.18		0.45	0.22	0.12	0.47	0.21		0.1	0.22		0.03
Per2_5	0.09	0.05			0.16		0.42	0.25	0.14	0.47	0.18		0.11	0.32		0.01
Per2_6	0.13				0.15					0.51				0.24		0.06

[truncated: 1 more sheets: growthrate]
