# Supplementary material for: Circadian clock features define novel subtypes among breast cancer cells and shape drug sensitivity
Source: Mol Syst Biol. 2025 Feb 24;21(4):315–40. doi: 10.1038/s44320-025-00092-7 (PMC11965565; doi:10.1038/s44320-025-00092-7)
Supplement: Supplementary file 6 — Source data Fig. 3 [file 44320_2025_92_MOESM6_ESM.zip › SD Figure 3/MSB-2024-12581_SourceData_Fig3B.xlsx]

## Sheet: PC1
Parameter	PC1
mra_infradian	0.45774
mra_circadian	-0.453002
autocorrelation	-0.427433
phdiff_coeffvar	0.398899
amplitude_coeffvar	-0.336445
autocorrelation_lag	0.289395
period_median	0.185233
growthrate	0.0912461
amplitude_median	-0.0621418

## Sheet: PC2
Parameter	PC2
growthrate	0.593738
period_median	-0.5138
phdiff_coeffvar	0.448195
amplitude_median	0.322667
autocorrelation_lag	-0.21217
mra_infradian	-0.125993
amplitude_coeffvar	-0.117603
autocorrelation	0.043563
mra_circadian	0.0432896
