# Supplementary material for: Circadian clock features define novel subtypes among breast cancer cells and shape drug sensitivity
Source: Mol Syst Biol. 2025 Feb 24;21(4):315–40. doi: 10.1038/s44320-025-00092-7 (PMC11965565; doi:10.1038/s44320-025-00092-7)
Supplement: Supplementary file 6 — Source data Fig. 3 [file 44320_2025_92_MOESM6_ESM.zip › SD Figure 3/MSB-2024-12581_SourceData_Fig3C.xlsx]

## Sheet: min_max_scaled_values
Cell line	period_median	phdiff_coeffvar	mra_circadian
TNBC-BL1_HCC1143	0.521918	0.181644	0.851921
TNBC-BL1_HCC1937	0.219289	0.208419	0.745252
TNBC-BL1_HCC38	1	0.500904	0.164264
TNBC-BL1_MDAMB468	0.181132	0.110158	0.805373
TNBC-BL2_HCC1806	0.174757	0.835734	0.591675
TNBC-BL2_HCC70	0.666814	0.00457099	0.474733
TNBC-BL2_SUM149PT	0.789938	0.824476	0.0969882
TNBC-M_BT549	0.515666	0.326104	0.298145
TNBC-M_CAL51	0.0427666	0.931945	0
TNBC-M_MDAMB231	0.185475	1	0.295298
TNBC-M_MDAMB436	0.51015	0.44408	0.284482
BC-LumA_HCC1428	0.542807	0.331219	0.416676
BC-LumA_MCF7	0	0.0769613	1
BC-LumA_T47D	0.115916	0.38626	0.569632
Epithelial_MCF10A	0.283613	0	0.953644
