# Supplementary material for: Circadian clock features define novel subtypes among breast cancer cells and shape drug sensitivity
Source: Mol Syst Biol. 2025 Feb 24;21(4):315–40. doi: 10.1038/s44320-025-00092-7 (PMC11965565; doi:10.1038/s44320-025-00092-7)
Supplement: Supplementary file 6 — Source data Fig. 3 [file 44320_2025_92_MOESM6_ESM.zip › SD Figure 3/MSB-2024-12581_SourceData_Fig3D.xlsx]

## Sheet: mutations
Mutations of circadian clock genes across cell models
Circadian gene	Cell line
	HCC1143	HCC1937	HCC38	MDAMB468	HCC1806	HCC70	SUM149PT	BT549	CAL51	MDAMB231	MDAMB436	HCC1428	MCF7	T47D
CHD4				Missense
CLOCK					Missense
CRY2				Silent
GSK3B		Missense
NAMPT							Silent
REV-ERBα								Silent
PARP1
PER1				Missense						Missense
PER2			Missense					Nonsense
PRKAA2									Missense
WDR5									Frameshift del.
