# Supplementary material for: Circadian clock features define novel subtypes among breast cancer cells and shape drug sensitivity
Source: Mol Syst Biol. 2025 Feb 24;21(4):315–40. doi: 10.1038/s44320-025-00092-7 (PMC11965565; doi:10.1038/s44320-025-00092-7)
Supplement: Supplementary file 6 — Source data Fig. 3 [file 44320_2025_92_MOESM6_ESM.zip › SD Figure 3/MSB-2024-12581_SourceData_Fig3E.xlsx]

## Sheet: mutation_scores
Total mutation counts
Mutation	Score	by clock phenotype
		Functional	Unstable	Weak	Dysfunctional
Nonsense	3	0	0	1	0
Frameshift deletion	3	0	1	1	0
Missense	2	3	3	0	1
Silent	1	1	0	1	1
Statistics	Sum score	7	9	7	3
	Cell lines per category	5	3	4	2
	Normalized score	1.4	3	1.75	1.5
Fraction of each mutation
Mutation	Score	by clock phenotype
		Functional	Unstable	Weak	Dysfunctional
Nonsense	3	0	0	0.75	0
Frameshift deletion	3	0	1	0.75	0
Missense	2	1.2	2	0	1
Silent	1	0.2	0	0.25	0.5
