# Supplementary material for: Circadian clock features define novel subtypes among breast cancer cells and shape drug sensitivity
Source: Mol Syst Biol. 2025 Feb 24;21(4):315–40. doi: 10.1038/s44320-025-00092-7 (PMC11965565; doi:10.1038/s44320-025-00092-7)
Supplement: Supplementary file 7 — Source data Fig. 4 [file 44320_2025_92_MOESM7_ESM.zip]

Archive with 17 entries (16 files):
- SD Figure 4/
- SD Figure 4/MSB-2024-12581_SourceData_Fig4A.xlsx
- __MACOSX/SD Figure 4/._MSB-2024-12581_SourceData_Fig4A.xlsx
- SD Figure 4/.DS_Store
- __MACOSX/SD Figure 4/._.DS_Store
- SD Figure 4/MSB-2024-12581_SourceData_Fig4F.xlsx
- __MACOSX/SD Figure 4/._MSB-2024-12581_SourceData_Fig4F.xlsx
- SD Figure 4/MSB-2024-12581_SourceData_Fig4E.xlsx
- __MACOSX/SD Figure 4/._MSB-2024-12581_SourceData_Fig4E.xlsx
- SD Figure 4/MSB-2024-12581_SourceData_Fig4I.xlsx
- __MACOSX/SD Figure 4/._MSB-2024-12581_SourceData_Fig4I.xlsx
- SD Figure 4/MSB-2024-12581_SourceData_Fig4H.xlsx
- __MACOSX/SD Figure 4/._MSB-2024-12581_SourceData_Fig4H.xlsx
- SD Figure 4/MSB-2024-12581_SourceData_Fig4D.xlsx
- __MACOSX/SD Figure 4/._MSB-2024-12581_SourceData_Fig4D.xlsx
- SD Figure 4/MSB-2024-12581_SourceData_Fig4C.xlsx
- __MACOSX/SD Figure 4/._MSB-2024-12581_SourceData_Fig4C.xlsx
