# Supplementary material for: Circadian clock features define novel subtypes among breast cancer cells and shape drug sensitivity
Source: Mol Syst Biol. 2025 Feb 24;21(4):315–40. doi: 10.1038/s44320-025-00092-7 (PMC11965565; doi:10.1038/s44320-025-00092-7)
Supplement: Supplementary file 7 — Source data Fig. 4 [file 44320_2025_92_MOESM7_ESM.zip › SD Figure 4/MSB-2024-12581_SourceData_Fig4A.xlsx]

## Sheet: linear regression
Parameter	Cell line
	HCC1143	HCC1937	HCC38	MDAMB468	HCC1806	HCC70	SUM149PT	BT549	CAL51	MDAMB231	MDAMB436	HCC1428	MCF7	T47D	MCF10A
GRinf cisplatin	-0.398106	-0.276677	-0.417161	-0.295175	-0.115739	-0.1096	-0.222061	-0.116973	-0.0990865	-0.0330504	-0.388755	0.142198	-0.59301	-0.125077	-0.99524
Rhythmicity index	0.502002	0.448327	0.300638	0.578604	0.17051	0.375831	0.169089	0.11392	0.269105	0.232828	0.239703	0.13687	0.634265	0.345209	0.520397
