# Supplementary material for: Circadian clock features define novel subtypes among breast cancer cells and shape drug sensitivity
Source: Mol Syst Biol. 2025 Feb 24;21(4):315–40. doi: 10.1038/s44320-025-00092-7 (PMC11965565; doi:10.1038/s44320-025-00092-7)
Supplement: Supplementary file 7 — Source data Fig. 4 [file 44320_2025_92_MOESM7_ESM.zip › SD Figure 4/MSB-2024-12581_SourceData_Fig4F.xlsx]

## Sheet: Loadings
Parameter	Loadings (normalized)	Loadings (raw)
mra_noise	0.311513	32.0036
amplitude_coeffvar	0.181976	-18.6955
amplitude_median	0.112872	11.596
expdecay_envelope	0.103365	10.6193
period_median	0.0944396	-9.70236
growthrate	0.0530328	-5.44839
period_coeffvar	0.0491307	5.0475
autocorrelation_lag	0.0281335	-2.89032
mra_ultradian	0.0280352	2.88023
mra_infradian	0.0217226	-2.2317
phdiff_median	0.00653105	0.670975
phdiff_coeffvar	0.00559366	0.574671
ridgelength	0.00220067	-0.226089
mra_circadian	0.00110446	0.113468
autocorrelation	0.000350664	-0.0360258
