# Supplementary material for: Circadian clock features define novel subtypes among breast cancer cells and shape drug sensitivity
Source: Mol Syst Biol. 2025 Feb 24;21(4):315–40. doi: 10.1038/s44320-025-00092-7 (PMC11965565; doi:10.1038/s44320-025-00092-7)
Supplement: Supplementary file 7 — Source data Fig. 4 [file 44320_2025_92_MOESM7_ESM.zip › SD Figure 4/MSB-2024-12581_SourceData_Fig4E.xlsx]

## Sheet: Discriminants
Cell line	LD1
MDAMB468	2.95562
HCC1806	-2.56655
HCC70	-3.18346
BT549	-0.342447
MDAMB436	2.57534
MCF7	-1.54813
T47D	2.10964
