# Supplementary material for: Circadian clock features define novel subtypes among breast cancer cells and shape drug sensitivity
Source: Mol Syst Biol. 2025 Feb 24;21(4):315–40. doi: 10.1038/s44320-025-00092-7 (PMC11965565; doi:10.1038/s44320-025-00092-7)
Supplement: Supplementary file 7 — Source data Fig. 4 [file 44320_2025_92_MOESM7_ESM.zip › SD Figure 4/MSB-2024-12581_SourceData_Fig4I.xlsx]

## Sheet: sheet1
	Chronosensitivity index
AEW541	2.11515
Nilotinib	1.60712
17AAG	2.34905
PHA665752	1.54018
Lapatinib	4.92766
AZD0530	1.60712
PF2341066	2.11515
L685458	1.54018
ZD6474	1.79352
Panobinostat	2.40195
Sorafenib	1.73645
Irinotecan	1.22404
Topotecan	4.94279
PD0325901	4.54598
Paclitaxel	4.92766
RAF265	2.11515
TAE684	2.35776
TKI258	2.11515
Erlotinib	1.60712
