# Supplementary material for: Circadian clock features define novel subtypes among breast cancer cells and shape drug sensitivity
Source: Mol Syst Biol. 2025 Feb 24;21(4):315–40. doi: 10.1038/s44320-025-00092-7 (PMC11965565; doi:10.1038/s44320-025-00092-7)
Supplement: Supplementary file 7 — Source data Fig. 4 [file 44320_2025_92_MOESM7_ESM.zip › SD Figure 4/MSB-2024-12581_SourceData_Fig4H.xlsx]

## Sheet: sheet1
Drug	Chronosensitivity index
AEW541	2.51241
Nilotinib	5.08657
17AAG	6.59057
PHA665752	3.51543
Lapatinib	3.43626
AZD0530	5.08657
PF2341066	2.51241
L685458	3.51543
ZD6474	2.80092
Panobinostat	3.43459
Sorafenib	2.45731
Irinotecan	3.32772
Topotecan	0.78535
PD0325901	4.63582
Paclitaxel	3.43626
RAF265	2.51241
TAE684	1.3816
TKI258	2.51241
Erlotinib	5.08657
