# Supplementary material for: Circadian clock features define novel subtypes among breast cancer cells and shape drug sensitivity
Source: Mol Syst Biol. 2025 Feb 24;21(4):315–40. doi: 10.1038/s44320-025-00092-7 (PMC11965565; doi:10.1038/s44320-025-00092-7)
Supplement: Supplementary file 7 — Source data Fig. 4 [file 44320_2025_92_MOESM7_ESM.zip › SD Figure 4/MSB-2024-12581_SourceData_Fig4D.xlsx]

## Sheet: Contribution
Parameter	Distinctive contribution (%)
autocorrelation	13.3087
ridgelength	11.6292
amplitude_median	11.531
expdecay_envelope	10.8974
phdiff_coeffvar	10.1731
autocorrelation_lag	9.26081
mra_noise	8.69059
mra_infradian	7.57333
period_coeffvar	4.87375
growthrate	4.56063
mra_circadian	3.17561
period_median	1.70012
amplitude_coeffvar	1.41788
mra_ultradian	0.808364
phdiff_median	0.399649
