# Supplementary material for: Circadian clock features define novel subtypes among breast cancer cells and shape drug sensitivity
Source: Mol Syst Biol. 2025 Feb 24;21(4):315–40. doi: 10.1038/s44320-025-00092-7 (PMC11965565; doi:10.1038/s44320-025-00092-7)
Supplement: Supplementary file 7 — Source data Fig. 4 [file 44320_2025_92_MOESM7_ESM.zip › SD Figure 4/MSB-2024-12581_SourceData_Fig4C.xlsx]

## Sheet: LD1
Cell line	LD1
HCC1143	-2.17173
HCC1937	-1.64614
HCC38	-2.32916
MDAMB468	-2.83375
HCC1806	2.50826
HCC70	0.747135
SUM149PT	-1.89779
BT549	3.7816
CAL51	3.27609
MDAMB231	1.09228
MDAMB436	-2.22201
HCC1428	2.52281
MCF7	-1.20179
T47D	0.37419
